# Supplementary material for: Highly Efficient Removal of Neonicotinoid Insecticides by Thioether-Based (Multivariate) Metal–Organic Frameworks
Source: ACS Appl Mater Interfaces. 2021 Jun 14;13(24):28424–32. doi: 10.1021/acsami.1c08833 (PMC9201812; doi:10.1021/acsami.1c08833)
Supplement: Supplementary file 2 — am1c08833_si_002.cif [file am1c08833_si_002.cif]

 
data_MARMON165_SQ
# start Validation Reply Form
_vrf_PLAT241_MARMON165_SQ
;
PROBLEM: High   'MainMol' Ueq as Compared to Neighbors of         S1 Check 
RESPONSE: expected disorder in large pores. In this structure terminal 
methylcysteine residue is an highly dynamic fragment considering it 
points within very large pores
;
_vrf_PLAT242_MARMON165_SQ
;
PROBLEM: Low    'MainMol' Ueq as Compared to Neighbors of        C2S Check 
RESPONSE: expected disorder in large pores. In this structure terminal 
methylcysteine residue is an highly dynamic fragment considering it 
points within very large pores
;
_vrf_PLAT230_MARMON165_SQ
;
PROBLEM: Hirshfeld Test Diff for    S1       --C2S      .       18.7 s.u.  
RESPONSE: unaccounted disorder. These atoms belong to highly dynamic 
fragments of methylcysteine residue
;
_vrf_PLAT341_MARMON165_SQ
;
PROBLEM: Low Bond Precision on  C-C Bonds ...............     0.0235 Ang.  
RESPONSE: Due to disorder expected in porous crystals
;
_vrf_PLAT990_MARMON165_SQ
;
PROBLEM: Deprecated .res/.hkl Input Style SQUEEZE Job ...          ! Note  
RESPONSE: no ABIN command but all SQUEEZE details are appended in CIF
;
# end Validation Reply Form 
_shelx_SHELXL_version_number      '2018/3'
_chemical_name_systematic         ?
_chemical_name_common             ?
_chemical_melting_point           ?
_chemical_formula_moiety          ?
_chemical_formula_sum
 'C33 H118 Cu6 N6 O57 S6 Sr' 
_chemical_formula_weight          2172.55

loop_
 _atom_type_symbol
 _atom_type_description
 _atom_type_scat_dispersion_real
 _atom_type_scat_dispersion_imag
 _atom_type_scat_source
 'C'  'C'   0.0029   0.0015
 'International Tables Vol C Tables 4.2.6.8 and 6.1.1.4'
 'H'  'H'   0.0000   0.0000
 'International Tables Vol C Tables 4.2.6.8 and 6.1.1.4'
 'N'  'N'   0.0057   0.0031
 'International Tables Vol C Tables 4.2.6.8 and 6.1.1.4'
 'O'  'O'   0.0101   0.0057
 'International Tables Vol C Tables 4.2.6.8 and 6.1.1.4'
 'Cu'  'Cu'   0.3319   1.2017
 'International Tables Vol C Tables 4.2.6.8 and 6.1.1.4'
 'Sr'  'Sr'  -1.1768   3.1016
 'International Tables Vol C Tables 4.2.6.8 and 6.1.1.4'
 'S'  'S'   0.1139   0.1106
 'International Tables Vol C Tables 4.2.6.8 and 6.1.1.4'
 
_space_group_crystal_system       hexagonal
_space_group_IT_number            173
_space_group_name_H-M_alt         'P 63'
_space_group_name_Hall            'P 6c'
 
_shelx_space_group_comment
;
The symmetry employed for this shelxl refinement is uniquely defined
by the following loop, which should always be used as a source of
symmetry information in preference to the above space-group names.
They are only intended as comments.
;
 
loop_
 _space_group_symop_operation_xyz
 'x, y, z'
 '-y, x-y, z'
 '-x+y, -x, z'
 '-x, -y, z+1/2'
 'y, -x+y, z+1/2'
 'x-y, x, z+1/2'
 
_cell_length_a                    17.82070(5)
_cell_length_b                    17.82070(5)
_cell_length_c                    12.95380(6)
_cell_angle_alpha                 90
_cell_angle_beta                  90
_cell_angle_gamma                 120
_cell_volume                      3562.68(2)
_cell_formula_units_Z             2
_cell_measurement_temperature     100(2)
_cell_measurement_reflns_used     22541
_cell_measurement_theta_max       31.531847092
_cell_measurement_theta_min       1.27179787926
 
_exptl_crystal_description        hexagonal
_exptl_crystal_colour             green
_exptl_crystal_density_meas       ?
_exptl_crystal_density_method     ?
_exptl_crystal_density_diffrn     2.025          
_exptl_crystal_F_000              2244
_exptl_transmission_factor_min    ?
_exptl_transmission_factor_max    ?
_exptl_crystal_size_max           0.06
_exptl_crystal_size_mid           0.05
_exptl_crystal_size_min           0.05
_exptl_absorpt_coefficient_mu     2.478
_shelx_estimated_absorpt_T_min    ?
_shelx_estimated_absorpt_T_max    ?
_exptl_absorpt_correction_T_min   0.979772502916
_exptl_absorpt_correction_T_max   1.0
_exptl_absorpt_correction_type    empirical
_exptl_absorpt_process_details    
;
CCP4 7.0.052: AIMLESS, version 0.6.2 : 15/01/18
Scaling & analysis of unmerged intensities, absorption correction using spherical harmonics
;

_exptl_absorpt_special_details    ?
_diffrn_ambient_temperature       100(2)
_diffrn_radiation_wavelength      0.6889
_diffrn_detector                  'Photon counting pixel array'
_diffrn_radiation_type            Synchrotron
_diffrn_measurement_device        'Fixed \c 3-circle diffractometer'
_diffrn_measurement_device_type   'Fluid Film Devices'
_diffrn_measurement_method        'shutterless scans'
_diffrn_measurement_specimen_support 'MiTeGen MicroMount'
_diffrn_radiation_source          'Diamond Light Source Beamline I19-1'
_diffrn_radiation_monochromator   'Silicon 111'
_diffrn_reflns_number             78315
_diffrn_reflns_av_unetI/netI      0.0415
_diffrn_reflns_av_R_equivalents   0.0433
_diffrn_reflns_limit_h_min        -28
_diffrn_reflns_limit_h_max        29
_diffrn_reflns_limit_k_min        -30
_diffrn_reflns_limit_k_max        28
_diffrn_reflns_limit_l_min        -22
_diffrn_reflns_limit_l_max        21
_diffrn_reflns_theta_min          1.989
_diffrn_reflns_theta_max          36.049
_diffrn_reflns_theta_full         24.415
_diffrn_measured_fraction_theta_max   0.965
_diffrn_measured_fraction_theta_full  1.000
_diffrn_reflns_Laue_measured_fraction_max    0.965
_diffrn_reflns_Laue_measured_fraction_full   1.000
_diffrn_reflns_point_group_measured_fraction_max   0.946
_diffrn_reflns_point_group_measured_fraction_full  0.999
_reflns_number_total              11771
_reflns_number_gt                 6217
_reflns_threshold_expression      'I > 2\s(I)'
_reflns_Friedel_coverage          0.898
_reflns_Friedel_fraction_max      0.927
_reflns_Friedel_fraction_full     0.999
 
_reflns_special_details
;
 Reflections were merged by SHELXL according to the crystal
 class for the calculation of statistics and refinement.
 
 _reflns_Friedel_fraction is defined as the number of unique
 Friedel pairs measured divided by the number that would be
 possible theoretically, ignoring centric projections and
 systematic absences.
;
 
_audit_creation_method            'XIA2 0.5.542-g41349194-dials-1.9'
_audit_creation_date              2018-04-17
_computing_data_reduction         
;
aimless (Evans, P. R. and Murshudov, G. N., 2013)
ccp4 (Winn, M. D. et al., 2011)
DIALS 1.9.1-g449277ff-release (Winter, G. et al., 2018)
pointless (Evans, P., 2006)
XIA2 0.5.542-g41349194-dials-1.9 (Winter, G., 2010)
;

_publ_section_references          
;
Evans, P. (2006) Acta Cryst. D62, 72-82.
Evans, P. R. and Murshudov, G. N. (2013) Acta Cryst. D69, 1204-1214.
Winn, M. D. et al. (2011) Acta Cryst. D67, 235-242.
Winter, G. (2010) J. Appl. Cryst. 43, 186-190.
Winter, G. et al. (2018) Acta Cryst. D74, 85-97.
;

_computing_cell_refinement        'DIALS 2theta refinement, DIALS 1.9.1-g449277ff-release'
_computing_structure_solution   'Bruker SHELXTL'
_computing_structure_refinement 'SHELXL-2018/3 (Sheldrick, 2018)'
_computing_molecular_graphics    'CRYSTAL MAKER'
_computing_publication_material  'Bruker SHELXTL'
_refine_special_details           ?
_refine_ls_structure_factor_coef  Fsqd
_refine_ls_matrix_type            full
_refine_ls_weighting_scheme       calc
_refine_ls_weighting_details
'w=1/[\s^2^(Fo^2^)+(0.1000P)^2^+0.6667P] where P=(Fo^2^+2Fc^2^)/3'
_atom_sites_solution_primary      ?
_atom_sites_solution_secondary    ?
_atom_sites_solution_hydrogens    geom
_refine_ls_hydrogen_treatment     constr
_refine_ls_extinction_method      none
_refine_ls_extinction_coef        .
_refine_ls_abs_structure_details
;
 Flack x determined using 2356 quotients [(I+)-(I-)]/[(I+)+(I-)]
 (Parsons, Flack and Wagner, Acta Cryst. B69 (2013) 249-259).
;
_refine_ls_abs_structure_Flack    0.392(18)
_chemical_absolute_configuration  ad
_refine_ls_number_reflns          11771
_refine_ls_number_parameters      190
_refine_ls_number_restraints      9
_refine_ls_R_factor_all           0.0929
_refine_ls_R_factor_gt            0.0574
_refine_ls_wR_factor_ref          0.1847
_refine_ls_wR_factor_gt           0.1718
_refine_ls_goodness_of_fit_ref    0.976
_refine_ls_restrained_S_all       0.981
_refine_ls_shift/su_max           0.001
_refine_ls_shift/su_mean          0.000
 
loop_
 _atom_site_label
 _atom_site_type_symbol
 _atom_site_fract_x
 _atom_site_fract_y
 _atom_site_fract_z
 _atom_site_U_iso_or_equiv
 _atom_site_adp_type
 _atom_site_occupancy
 _atom_site_site_symmetry_order  
 _atom_site_calc_flag
 _atom_site_refinement_flags_posn
 _atom_site_refinement_flags_adp
 _atom_site_refinement_flags_occupancy
 _atom_site_disorder_assembly
 _atom_site_disorder_group
Cu1 Cu 1.13576(6) 0.55531(5) 0.69315(5) 0.0486(3) Uani 1 1 d . . . . .
Cu2 Cu 1.41666(5) 0.86420(5) 0.95606(4) 0.0464(2) Uani 1 1 d . . . . .
Sr1 Sr 1.333333 0.666667 0.82423(13) 0.03771(14) Uani 1 3 d S T P . .
O1H O 1.36135(18) 0.82920(17) 0.8224(5) 0.0443(6) Uani 1 1 d . . . . .
O1 O 1.2358(3) 0.6753(3) 0.6922(4) 0.0525(12) Uani 1 1 d . . . . .
O2 O 1.2921(4) 0.8016(3) 0.6010(4) 0.0669(17) Uani 1 1 d . . . . .
O3 O 1.0210(3) 0.4476(4) 0.6741(5) 0.0590(15) Uani 1 1 d . . . . .
O4 O 1.4416(3) 0.7671(3) 0.9616(4) 0.0478(11) Uani 1 1 d . . . . .
O5 O 1.5090(4) 0.7133(4) 1.0449(5) 0.075(2) Uani 1 1 d . . . . .
O6 O 1.4247(4) 0.9802(3) 0.9701(5) 0.0559(13) Uani 1 1 d . . . . .
N1 N 1.0954(4) 0.5976(5) 0.5820(6) 0.065(2) Uani 1 1 d . . . . .
N2 N 1.5000(5) 0.9037(4) 1.0641(5) 0.0515(15) Uani 1 1 d . . . . .
C1 C 1.2307(5) 0.7241(5) 0.6164(7) 0.058(2) Uani 1 1 d . . . . .
C2 C 1.1497(6) 0.6849(5) 0.5574(7) 0.065(2) Uani 1 1 d D . . . .
H2B H 1.118455 0.712345 0.590002 0.078 Uiso 1 1 calc R U . . .
C3 C 0.9822(5) 0.4599(5) 0.6014(6) 0.0522(18) Uani 1 1 d . . . . .
C4 C 1.4888(6) 0.7666(5) 1.0294(8) 0.063(2) Uani 1 1 d . . . . .
C5 C 1.5319(8) 0.8457(7) 1.1086(8) 0.086(3) Uani 1 1 d D . . . .
H5A H 1.516875 0.829633 1.182788 0.103 Uiso 1 1 calc R U . . .
C6 C 1.4770(5) 1.0233(5) 1.0465(7) 0.0511(18) Uani 1 1 d . . . . .
C1S C 1.1565(18) 0.7142(19) 0.4452(18) 0.275(7) Uani 1 1 d D . . . .
H1SA H 1.099004 0.691172 0.412309 0.330 Uiso 1 1 calc R U . . .
H1SB H 1.189939 0.778018 0.438248 0.330 Uiso 1 1 calc R U . . .
C2S C 1.2054(12) 0.6716(18) 0.404(2) 0.275(7) Uani 1 1 d D . . . .
H2SA H 1.259463 0.711003 0.441742 0.330 Uiso 1 1 calc R U . . .
H2SB H 1.214941 0.698728 0.335291 0.330 Uiso 1 1 calc R U . . .
C3S C 1.1194(12) 0.5003(17) 0.363(2) 0.275(7) Uani 1 1 d D . . . .
H3SA H 1.117643 0.446395 0.342672 0.412 Uiso 1 1 calc R U . . .
H3SB H 1.093584 0.493354 0.431303 0.412 Uiso 1 1 calc R U . . .
H3SC H 1.086664 0.513750 0.312486 0.412 Uiso 1 1 calc R U . . .
C4S C 1.6389(15) 0.8882(19) 1.079(2) 0.275(7) Uani 1 1 d D . . . .
H4SA H 1.659206 0.851834 1.113134 0.330 Uiso 1 1 calc R U . . .
H4SB H 1.670970 0.946437 1.110628 0.330 Uiso 1 1 calc R U . . .
C5S C 1.7763(15) 0.9932(17) 0.979(2) 0.275(7) Uani 1 1 d D . . . .
H5SA H 1.813029 1.017008 0.917585 0.412 Uiso 1 1 calc R U . . .
H5SB H 1.766357 1.037589 1.009891 0.412 Uiso 1 1 calc R U . . .
H5SC H 1.805112 0.974836 1.028984 0.412 Uiso 1 1 calc R U . . .
S1 S 1.2423(8) 0.5968(13) 0.366(2) 0.714(18) Uani 1 1 d D . . . .
S2 S 1.6717(10) 0.8992(13) 0.941(2) 0.714(18) Uani 1 1 d D . . . .
 
loop_
 _atom_site_aniso_label
 _atom_site_aniso_U_11
 _atom_site_aniso_U_22
 _atom_site_aniso_U_33
 _atom_site_aniso_U_23
 _atom_site_aniso_U_13
 _atom_site_aniso_U_12
Cu1 0.0382(4) 0.0464(5) 0.0551(7) 0.0031(4) -0.0071(5) 0.0167(4)
Cu2 0.0478(5) 0.0357(4) 0.0521(6) -0.0054(4) -0.0036(4) 0.0181(3)
Sr1 0.03565(17) 0.03565(17) 0.0418(3) 0.000 0.000 0.01783(8)
O1H 0.0460(13) 0.0390(12) 0.0467(13) 0.006(3) -0.006(3) 0.0203(11)
O1 0.044(2) 0.040(2) 0.062(3) 0.001(2) -0.006(3) 0.012(2)
O2 0.054(3) 0.045(3) 0.070(4) 0.014(2) -0.017(3) 0.001(2)
O3 0.037(2) 0.060(3) 0.071(4) 0.015(3) -0.007(2) 0.017(2)
O4 0.051(2) 0.045(2) 0.048(3) -0.013(2) -0.017(2) 0.024(2)
O5 0.079(4) 0.065(4) 0.090(5) -0.024(3) -0.040(3) 0.044(3)
O6 0.062(3) 0.046(2) 0.060(3) -0.016(2) -0.015(3) 0.028(2)
N1 0.044(3) 0.079(5) 0.077(5) 0.015(4) -0.015(3) 0.034(3)
N2 0.069(4) 0.044(3) 0.054(3) -0.009(3) -0.009(3) 0.038(3)
C1 0.059(4) 0.042(3) 0.069(5) 0.026(3) 0.002(4) 0.023(3)
C2 0.061(4) 0.046(3) 0.075(5) 0.015(3) -0.023(4) 0.018(3)
C3 0.038(3) 0.058(4) 0.053(4) -0.007(3) -0.016(3) 0.018(3)
C4 0.071(5) 0.043(4) 0.071(5) -0.026(4) -0.007(4) 0.026(4)
C5 0.128(9) 0.060(5) 0.069(5) -0.022(4) -0.040(5) 0.048(5)
C6 0.043(3) 0.045(4) 0.063(5) 0.009(3) 0.000(3) 0.020(3)
C1S 0.207(11) 0.238(12) 0.350(18) 0.001(12) -0.110(11) 0.089(8)
C2S 0.207(11) 0.238(12) 0.350(18) 0.001(12) -0.110(11) 0.089(8)
C3S 0.207(11) 0.238(12) 0.350(18) 0.001(12) -0.110(11) 0.089(8)
C4S 0.207(11) 0.238(12) 0.350(18) 0.001(12) -0.110(11) 0.089(8)
C5S 0.207(11) 0.238(12) 0.350(18) 0.001(12) -0.110(11) 0.089(8)
S1 0.241(9) 0.67(2) 1.21(4) 0.60(3) 0.175(16) 0.214(13)
S2 0.241(9) 0.67(2) 1.21(4) 0.60(3) 0.175(16) 0.214(13)
 
_geom_special_details
;
 All esds (except the esd in the dihedral angle between two l.s. planes)
 are estimated using the full covariance matrix.  The cell esds are taken
 into account individually in the estimation of esds in distances, angles
 and torsion angles; correlations between esds in cell parameters are only
 used when they are defined by crystal symmetry.  An approximate (isotropic)
 treatment of cell esds is used for estimating esds involving l.s. planes.
;
 
loop_
 _geom_bond_atom_site_label_1
 _geom_bond_atom_site_label_2
 _geom_bond_distance
 _geom_bond_site_symmetry_2
 _geom_bond_publ_flag
Cu1 O1H 1.903(6) 2_755 ?
Cu1 N1 1.924(7) . ?
Cu1 O1 1.984(5) . ?
Cu1 O3 2.001(6) . ?
Cu1 O2 2.300(6) 2_755 ?
Cu1 Sr1 3.4973(12) . ?
Cu2 N2 1.901(7) . ?
Cu2 O1H 1.934(6) . ?
Cu2 O4 1.992(5) . ?
Cu2 O6 2.007(5) . ?
Cu2 O5 2.313(7) 2_755 ?
Cu2 Sr1 3.5051(11) . ?
Sr1 O1 2.497(5) . ?
Sr1 O1 2.497(5) 3_775 ?
Sr1 O1 2.497(5) 2_755 ?
Sr1 O4 2.576(5) . ?
Sr1 O4 2.576(5) 2_755 ?
Sr1 O4 2.576(5) 3_775 ?
Sr1 O1H 2.682(3) . ?
Sr1 O1H 2.682(3) 2_755 ?
Sr1 O1H 2.682(3) 3_775 ?
O1 C1 1.345(9) . ?
O2 C1 1.278(8) . ?
O3 C3 1.251(9) . ?
O4 C4 1.219(11) . ?
O5 C4 1.189(10) . ?
O6 C6 1.312(10) . ?
N1 C6 1.234(11) 5_564 ?
N1 C2 1.397(11) . ?
N2 C3 1.338(9) 6_655 ?
N2 C5 1.520(12) . ?
C1 C2 1.466(12) . ?
C2 C1S 1.53(2) . ?
C3 C6 1.512(7) 5_564 ?
C4 C5 1.597(12) . ?
C5 C4S 1.71(2) . ?
C1S C2S 1.51(2) . ?
C2S S1 1.83(2) . ?
C3S S1 2.00(2) . ?
C4S S2 1.86(2) . ?
C5S S2 1.84(2) . ?
S1 S1 2.55(3) 2_755 ?
S1 S1 2.55(3) 3_775 ?
 
loop_
 _geom_angle_atom_site_label_1
 _geom_angle_atom_site_label_2
 _geom_angle_atom_site_label_3
 _geom_angle
 _geom_angle_site_symmetry_1
 _geom_angle_site_symmetry_3
 _geom_angle_publ_flag
O1H Cu1 N1 166.2(3) 2_755 . ?
O1H Cu1 O1 91.35(19) 2_755 . ?
N1 Cu1 O1 83.3(3) . . ?
O1H Cu1 O3 100.91(19) 2_755 . ?
N1 Cu1 O3 83.1(3) . . ?
O1 Cu1 O3 165.9(2) . . ?
O1H Cu1 O2 93.07(19) 2_755 2_755 ?
N1 Cu1 O2 100.3(3) . 2_755 ?
O1 Cu1 O2 97.9(2) . 2_755 ?
O3 Cu1 O2 88.6(2) . 2_755 ?
O1H Cu1 Sr1 49.42(9) 2_755 . ?
N1 Cu1 Sr1 127.5(2) . . ?
O1 Cu1 Sr1 44.29(16) . . ?
O3 Cu1 Sr1 149.38(16) . . ?
O2 Cu1 Sr1 86.16(13) 2_755 . ?
N2 Cu2 O1H 162.9(2) . . ?
N2 Cu2 O4 79.8(2) . . ?
O1H Cu2 O4 92.92(16) . . ?
N2 Cu2 O6 84.9(2) . . ?
O1H Cu2 O6 100.12(19) . . ?
O4 Cu2 O6 163.6(2) . . ?
N2 Cu2 O5 102.7(3) . 2_755 ?
O1H Cu2 O5 93.5(2) . 2_755 ?
O4 Cu2 O5 97.1(2) . 2_755 ?
O6 Cu2 O5 92.0(2) . 2_755 ?
N2 Cu2 Sr1 126.22(17) . . ?
O1H Cu2 Sr1 49.35(8) . . ?
O4 Cu2 Sr1 46.47(14) . . ?
O6 Cu2 Sr1 148.72(17) . . ?
O5 Cu2 Sr1 84.42(14) 2_755 . ?
O1 Sr1 O1 78.2(2) . 3_775 ?
O1 Sr1 O1 78.2(2) . 2_755 ?
O1 Sr1 O1 78.2(2) 3_775 2_755 ?
O1 Sr1 O4 137.14(18) . . ?
O1 Sr1 O4 86.93(11) 3_775 . ?
O1 Sr1 O4 137.75(17) 2_755 . ?
O1 Sr1 O4 86.93(11) . 2_755 ?
O1 Sr1 O4 137.75(17) 3_775 2_755 ?
O1 Sr1 O4 137.14(18) 2_755 2_755 ?
O4 Sr1 O4 77.55(18) . 2_755 ?
O1 Sr1 O4 137.75(18) . 3_775 ?
O1 Sr1 O4 137.14(18) 3_775 3_775 ?
O1 Sr1 O4 86.93(11) 2_755 3_775 ?
O4 Sr1 O4 77.55(18) . 3_775 ?
O4 Sr1 O4 77.55(18) 2_755 3_775 ?
O1 Sr1 O1H 71.78(15) . . ?
O1 Sr1 O1H 64.87(16) 3_775 . ?
O1 Sr1 O1H 136.0(2) 2_755 . ?
O4 Sr1 O1H 65.52(15) . . ?
O4 Sr1 O1H 72.94(16) 2_755 . ?
O4 Sr1 O1H 136.53(19) 3_775 . ?
O1 Sr1 O1H 64.87(16) . 2_755 ?
O1 Sr1 O1H 136.0(2) 3_775 2_755 ?
O1 Sr1 O1H 71.77(16) 2_755 2_755 ?
O4 Sr1 O1H 136.53(19) . 2_755 ?
O4 Sr1 O1H 65.52(15) 2_755 2_755 ?
O4 Sr1 O1H 72.94(16) 3_775 2_755 ?
O1H Sr1 O1H 119.993(7) . 2_755 ?
O1 Sr1 O1H 136.0(2) . 3_775 ?
O1 Sr1 O1H 71.77(15) 3_775 3_775 ?
O1 Sr1 O1H 64.87(16) 2_755 3_775 ?
O4 Sr1 O1H 72.94(16) . 3_775 ?
O4 Sr1 O1H 136.53(19) 2_755 3_775 ?
O4 Sr1 O1H 65.52(15) 3_775 3_775 ?
O1H Sr1 O1H 119.992(8) . 3_775 ?
O1H Sr1 O1H 119.992(6) 2_755 3_775 ?
O1 Sr1 Cu1 64.82(11) . 3_775 ?
O1 Sr1 Cu1 33.72(10) 3_775 3_775 ?
O1 Sr1 Cu1 105.04(14) 2_755 3_775 ?
O4 Sr1 Cu1 80.60(11) . 3_775 ?
O4 Sr1 Cu1 104.36(11) 2_755 3_775 ?
O4 Sr1 Cu1 157.11(12) 3_775 3_775 ?
O1H Sr1 Cu1 32.61(14) . 3_775 ?
O1H Sr1 Cu1 129.06(11) 2_755 3_775 ?
O1H Sr1 Cu1 101.51(8) 3_775 3_775 ?
O1 Sr1 Cu1 33.71(11) . . ?
O1 Sr1 Cu1 105.04(14) 3_775 . ?
O1 Sr1 Cu1 64.82(11) 2_755 . ?
O4 Sr1 Cu1 157.11(11) . . ?
O4 Sr1 Cu1 80.60(11) 2_755 . ?
O4 Sr1 Cu1 104.36(11) 3_775 . ?
O1H Sr1 Cu1 101.51(8) . . ?
O1H Sr1 Cu1 32.61(14) 2_755 . ?
O1H Sr1 Cu1 129.06(11) 3_775 . ?
Cu1 Sr1 Cu1 98.42(4) 3_775 . ?
O1 Sr1 Cu1 105.04(14) . 2_755 ?
O1 Sr1 Cu1 64.82(11) 3_775 2_755 ?
O1 Sr1 Cu1 33.72(10) 2_755 2_755 ?
O4 Sr1 Cu1 104.36(11) . 2_755 ?
O4 Sr1 Cu1 157.11(11) 2_755 2_755 ?
O4 Sr1 Cu1 80.60(11) 3_775 2_755 ?
O1H Sr1 Cu1 129.06(11) . 2_755 ?
O1H Sr1 Cu1 101.51(8) 2_755 2_755 ?
O1H Sr1 Cu1 32.61(14) 3_775 2_755 ?
Cu1 Sr1 Cu1 98.42(4) 3_775 2_755 ?
Cu1 Sr1 Cu1 98.42(4) . 2_755 ?
Cu1 O1H Cu2 125.12(15) 3_775 . ?
Cu1 O1H Sr1 97.97(19) 3_775 . ?
Cu2 O1H Sr1 97.48(16) . . ?
C1 O1 Cu1 112.7(5) . . ?
C1 O1 Sr1 144.5(4) . . ?
Cu1 O1 Sr1 102.0(2) . . ?
C1 O2 Cu1 123.2(5) . 3_775 ?
C3 O3 Cu1 108.3(5) . . ?
C4 O4 Cu2 119.1(4) . . ?
C4 O4 Sr1 140.6(4) . . ?
Cu2 O4 Sr1 99.43(19) . . ?
C4 O5 Cu2 122.3(5) . 3_775 ?
C6 O6 Cu2 109.6(5) . . ?
C6 N1 C2 128.7(7) 5_564 . ?
C6 N1 Cu1 116.3(6) 5_564 . ?
C2 N1 Cu1 114.9(5) . . ?
C3 N2 C5 123.8(7) 6_655 . ?
C3 N2 Cu2 115.0(5) 6_655 . ?
C5 N2 Cu2 121.1(5) . . ?
O2 C1 O1 120.9(7) . . ?
O2 C1 C2 122.8(6) . . ?
O1 C1 C2 116.2(6) . . ?
N1 C2 C1 112.4(6) . . ?
N1 C2 C1S 119.3(13) . . ?
C1 C2 C1S 116.2(13) . . ?
O3 C3 N2 127.1(8) . 5_564 ?
O3 C3 C6 120.2(5) . 5_564 ?
N2 C3 C6 112.7(5) 5_564 5_564 ?
O5 C4 O4 127.8(7) . . ?
O5 C4 C5 113.1(8) . . ?
O4 C4 C5 119.1(7) . . ?
N2 C5 C4 100.3(7) . . ?
N2 C5 C4S 109.1(13) . . ?
C4 C5 C4S 100.6(11) . . ?
N1 C6 O6 130.3(8) 6_655 . ?
N1 C6 C3 112.0(6) 6_655 6_655 ?
O6 C6 C3 117.7(5) . 6_655 ?
C2S C1S C2 97.5(18) . . ?
C1S C2S S1 166(2) . . ?
C5 C4S S2 119.1(14) . . ?
C2S S1 C3S 89.7(15) . . ?
C2S S1 S1 120.4(12) . 2_755 ?
C3S S1 S1 148.9(17) . 2_755 ?
C2S S1 S1 62.9(10) . 3_775 ?
C3S S1 S1 151.1(16) . 3_775 ?
S1 S1 S1 60.000(9) 2_755 3_775 ?
C5S S2 C4S 88.0(19) . . ?
 
_refine_diff_density_max    1.463
_refine_diff_density_min   -0.816
_refine_diff_density_rms    0.115

# Recovered number of Electrons in the Void and
# Details about the Squeezed Material
loop_
  _platon_squeeze_void_nr
  _platon_squeeze_void_average_x
  _platon_squeeze_void_average_y
  _platon_squeeze_void_average_z
  _platon_squeeze_void_volume
  _platon_squeeze_void_count_electrons
  _platon_squeeze_void_content
   1  0.000  0.000 -0.014      1197       224 ' '
   2  0.466  0.078  0.309         5         2 ' '
   3  0.612  0.534  0.309         5         2 ' '
   4  0.922  0.388  0.309         5         2 ' '
   5  0.078  0.612  0.809         5         2 ' '
   6  0.388  0.466  0.809         5         2 ' '
   7  0.534  0.922  0.809         5         2 ' '
_platon_squeeze_details
;
;
_shelx_res_file
;
TITL marmon165 in P6(3)
    MARMON165_SQ.res
    created by SHELXL-2018/3 at 12:08:37 on 23-Mar-2021
CELL 0.68890 17.8207  17.8207  12.9538  90.000 90.000 120.000
ZERR 2 0.000047 0.000047 0.000059 0.000000 0.000000 0.000000
LATT -1
SYMM -Y, X-Y, Z
SYMM -X+Y, -X, Z
SYMM -X, -Y, 0.5+Z
SYMM Y, -X+Y, 0.5+Z
SYMM X-Y, X, 0.5+Z
SFAC C  H  N  O  Cu Sr S
DISP    Cu   0.33193   1.20167     4665.49
DISP    Sr  -1.17678   3.10159    12041.89
DISP    S    0.11390   0.11062      418.71
DISP    C    0.00285   0.00150        5.83
DISP    N    0.00565   0.00308       11.95
DISP    O    0.01010   0.00566       21.99
UNIT 66  236  12  114  12  2 12
L.S. 100
DFIX 1.54 C1S C2S  C5 C4S  C2 C1S
DFIX 1.85 C2S S1  C3S S1  C4S S2  C5S S2
EQIV_$1 2-Y, X-Y, Z
DFIX 2.4 S1 C2S_$1
BOND
ACTA
TEMP -173
FMAP 2
PLAN 20
SIMU 0.04 0.008 0.9 C1S > C5S
EADP C1S > C5S
SIMU 0.04 0.008 0.9 S1 > S2
EADP S1 > S2
REM ISOR 0.01 0.02 O1W > O3W
REM O1W   4   0.96832   0.66851   0.34481  11.00000   0.35995
REM O2W   4   0.96927   0.78872   0.35684  11.00000   0.30598
REM O3W   4   1.58534   0.97362   0.80430  11.00000   0.45799
WGHT    0.100000    0.666700
FVAR       3.53391
CU1   5    1.135758    0.555315    0.693148    11.00000    0.03815    0.04644 =
         0.05515    0.00312   -0.00713    0.01666
CU2   5    1.416656    0.864198    0.956056    11.00000    0.04776    0.03566 =
         0.05212   -0.00535   -0.00361    0.01813
SR1   6    1.333333    0.666667    0.824226    10.33333    0.03565    0.03565 =
         0.04183    0.00000    0.00000    0.01783
O1H   4    1.361348    0.829197    0.822425    11.00000    0.04596    0.03899 =
         0.04674    0.00618   -0.00607    0.02034
O1    4    1.235846    0.675267    0.692175    11.00000    0.04371    0.03972 =
         0.06153    0.00125   -0.00600    0.01152
O2    4    1.292136    0.801584    0.601007    11.00000    0.05448    0.04539 =
         0.06959    0.01408   -0.01651    0.00146
O3    4    1.020952    0.447626    0.674141    11.00000    0.03719    0.05951 =
         0.07071    0.01478   -0.00695    0.01692
O4    4    1.441579    0.767053    0.961581    11.00000    0.05127    0.04455 =
         0.04784   -0.01273   -0.01686    0.02426
O5    4    1.508979    0.713269    1.044891    11.00000    0.07949    0.06518 =
         0.09048   -0.02364   -0.04001    0.04390
O6    4    1.424723    0.980178    0.970103    11.00000    0.06226    0.04579 =
         0.06048   -0.01616   -0.01461    0.02766
N1    3    1.095379    0.597629    0.582030    11.00000    0.04436    0.07876 =
         0.07672    0.01479   -0.01543    0.03351
N2    3    1.500019    0.903729    1.064050    11.00000    0.06916    0.04426 =
         0.05431   -0.00911   -0.00896    0.03839
C1    1    1.230719    0.724074    0.616371    11.00000    0.05936    0.04201 =
         0.06916    0.02609    0.00184    0.02310
C2    1    1.149668    0.684867    0.557394    11.00000    0.06117    0.04578 =
         0.07520    0.01526   -0.02271    0.01774
AFIX  13
H2B   2    1.118455    0.712345    0.590002    11.00000   -1.20000
AFIX   0
C3    1    0.982176    0.459850    0.601354    11.00000    0.03785    0.05807 =
         0.05263   -0.00681   -0.01627    0.01796
C4    1    1.488785    0.766579    1.029362    11.00000    0.07115    0.04313 =
         0.07081   -0.02649   -0.00694    0.02646
C5    1    1.531878    0.845730    1.108625    11.00000    0.12804    0.06037 =
         0.06897   -0.02188   -0.04005    0.04774
AFIX  13
H5A   2    1.516875    0.829633    1.182788    11.00000   -1.20000
AFIX   0
C6    1    1.477016    1.023336    1.046500    11.00000    0.04303    0.04484 =
         0.06273    0.00903   -0.00022    0.02001
C1S   1    1.156510    0.714163    0.445234    11.00000    0.20698    0.23776 =
         0.34974    0.00073   -0.10986    0.08886
AFIX  23
H1SA  2    1.099004    0.691172    0.412309    11.00000   -1.20000
H1SB  2    1.189939    0.778018    0.438248    11.00000   -1.20000
AFIX   0
C2S   1    1.205388    0.671591    0.404320    11.00000    0.20698    0.23776 =
         0.34974    0.00073   -0.10986    0.08886
AFIX  23
H2SA  2    1.259463    0.711003    0.441742    11.00000   -1.20000
H2SB  2    1.214941    0.698728    0.335291    11.00000   -1.20000
AFIX   0
C3S   1    1.119395    0.500286    0.362672    11.00000    0.20698    0.23776 =
         0.34974    0.00073   -0.10986    0.08886
AFIX  33
H3SA  2    1.117643    0.446395    0.342672    11.00000   -1.50000
H3SB  2    1.093584    0.493354    0.431303    11.00000   -1.50000
H3SC  2    1.086664    0.513750    0.312486    11.00000   -1.50000
AFIX   0
C4S   1    1.638940    0.888170    1.078911    11.00000    0.20698    0.23776 =
         0.34974    0.00073   -0.10986    0.08886
AFIX  23
H4SA  2    1.659206    0.851834    1.113134    11.00000   -1.20000
H4SB  2    1.670970    0.946437    1.110628    11.00000   -1.20000
AFIX   0
C5S   1    1.776284    0.993154    0.978822    11.00000    0.20698    0.23776 =
         0.34974    0.00073   -0.10986    0.08886
AFIX  33
H5SA  2    1.813029    1.017008    0.917585    11.00000   -1.50000
H5SB  2    1.766357    1.037589    1.009891    11.00000   -1.50000
H5SC  2    1.805112    0.974836    1.028984    11.00000   -1.50000
AFIX   0
S1    7    1.242322    0.596835    0.365843    11.00000    0.24113    0.67369 =
         1.20768    0.59681    0.17492    0.21427
S2    7    1.671709    0.899241    0.941249    11.00000    0.24113    0.67369 =
         1.20768    0.59681    0.17492    0.21427

HKLF 4


REM  marmon165 in P6(3)
REM wR2 = 0.184702, GooF = S = 0.97550, Restrained GooF = 0.98063 for all data
REM R1 = 0.057407 for 6217 Fo > 4sig(Fo) and 0.092854 for all 11771 data
REM 190 parameters refined using 9 restraints

END

WGHT      0.1275      0.0000

REM Highest difference peak  1.463,  deepest hole -0.816,  1-sigma level  0.115
Q1    1   1.2973  0.6503  0.8184  11.00000  0.05    1.46
Q2    1   1.1147  0.5761  0.7268  11.00000  0.05    0.97
Q3    1   1.4614  0.8864  0.9221  11.00000  0.05    0.87
Q4    1   1.1044  0.7476  0.5758  11.00000  0.05    0.86
Q5    1   1.3333  0.6667  0.5598  10.33333  0.05    0.71
Q6    1   1.6177  0.8212  0.8252  11.00000  0.05    0.71
Q7    1   1.3130  0.8321  0.8240  11.00000  0.05    0.67
Q8    1   1.4940  0.8157  1.2189  11.00000  0.05    0.64
Q9    1   1.0729  0.3784  0.3233  11.00000  0.05    0.64
Q10   1   1.0235  0.4096  0.3250  11.00000  0.05    0.59
Q11   1   1.3333  0.6667  1.0886  10.33333  0.05    0.55
Q12   1   1.0605  0.4115  0.2923  11.00000  0.05    0.54
Q13   1   1.2268  0.5883  0.2759  11.00000  0.05    0.52
Q14   1   1.1700  0.4150  0.3089  11.00000  0.05    0.51
Q15   1   1.6328  0.8894  0.8624  11.00000  0.05    0.50
Q16   1   1.6214  0.9058  0.8238  11.00000  0.05    0.50
Q17   1   1.0198  0.4461  0.3223  11.00000  0.05    0.50
Q18   1   1.1590  0.5977  0.3245  11.00000  0.05    0.50
Q19   1   1.0586  0.4174  0.3571  11.00000  0.05    0.48
Q20   1   1.6343  0.8907  0.7841  11.00000  0.05    0.46
;
_shelx_res_checksum   68760

_shelx_hkl_file
;
   0   0   2  715661   13333                                                      246929  -93.32  -39.88  1.0000
   0   0   2  700074   13331                                                      237787  -93.32  -39.88  1.0000
   0   0   2  721649   13336                                                      250460  -93.32  -39.88  1.0000
   0   0   2  713068   13321                                                      245403  -93.32  -39.88  1.0000
   0   0  -2  747406   13341                                                      265364  -93.32   39.88  1.0000
   0   0  -2  751320   13339                                                      267703  -93.32   39.88  1.0000
   0   0  -2  758819   13330                                                      272195  -93.32   39.88  1.0000
   0   0   4  123180    3140                                                       63470   25.10   32.61  1.0000
   0   0   4  112293    3115                                                       55227   25.10   32.61  1.0000
   0   0   4  117319    3090                                                       59015   25.10   32.61  1.0000
   0   0  -4  109551    3122                                                       54267   25.10  -32.61  1.0000
   0   0  -4  114061    3119                                                       57692   25.10  -32.61  1.0000
   0   0  -4  115919    3093                                                       59110   25.10  -32.61  1.0000
   0   0   6   89524    6308                                                      117584    3.88  -17.41  1.0000
   0   0  -6   85056    6307                                                      115894    3.88   17.41  1.0000
   0   0  -6   88978    6269                                                      120498    3.88   17.41  1.0000
   0   0   8  944161   51391                                                      960713   -8.11    6.21  1.0000
   0   0  -8  948316   51359                                                      969816   -8.11   -6.21  1.0000
   0   0  -8  978049   51401                                                      999900   -8.11   -6.21  1.0000
   0   0  -8  968238   51321                                                      989973   -8.11   -6.21  1.0000
   0   0  10   11160     762                                                       10183    7.81    3.67  1.0000
   0   0  10    9307     741                                                        8338    7.81    3.67  1.0000
   0   0 -10    9734     749                                                        9208    7.81   -3.67  1.0000
   0   0 -10   10019     760                                                        9498    7.81   -3.67  1.0000
   0   0  12   43005    2291                                                       42245   -1.82   -4.40  1.0000
   0   0  12   39231    2290                                                       38493   -1.82   -4.40  1.0000
   0   0 -12   38262    2292                                                       37487   -1.82    4.40  1.0000
   0   0 -12   35502    2168                                                       34746   -1.82    4.40  1.0000
   0   0  14   42205    2464                                                       42055   -0.77    2.96  1.0000
   0   0 -14   42212    2496                                                       42689   -0.77   -2.96  1.0000
   0   0 -14   36516    2320                                                       36952   -0.77   -2.96  1.0000
   0   0  16    9869     889                                                        9293    0.67   -0.98  1.0000
   0   0 -16    9231     966                                                        8685    0.67    0.98  1.0000
   0   0  18      42     478                                                           0   -0.63   -1.76  1.0000
   0   0 -18      42     553                                                           0   -0.63    1.76  1.0000
   0   0  20      16     544                                                           0   -0.30   -1.11  1.0000
   0   0 -20      84     568                                                          31   -0.30    1.11  1.0000
   0   1   1  534942   29415                                                      575584   -5.61   -6.45  1.0000
   0   1   1  526528   29434                                                      566854   -5.61   -6.45  1.0000
   0   1   1  545717   29501                                                      586760   -5.61   -6.45  1.0000
   0   1   1  535387   29428                                                      576045   -5.61   -6.45  1.0000
   0  -1  -1  525114   29408                                                      563653   -5.61    6.45  1.0000
   0  -1  -1  504229   29414                                                      542004   -5.61    6.45  1.0000
   0  -1  -1  563411   29776                                                      603314   -5.61    6.45  1.0000
   1   0   1  488257   29413                                                      526286    5.63    6.04  1.0000
   1   0   1  524500   29419                                                      563893    5.63    6.04  1.0000
  -1   0  -1  563061   29415                                                      602243    5.63   -6.04  1.0000
  -1   0  -1  496228   29405                                                      533042    5.63   -6.04  1.0000
  -1   0  -1  548869   29503                                                      587561    5.63   -6.04  1.0000
  -1   1   1  514243   29422                                                      554022    5.66    6.31  1.0000
  -1   1   1  546561   29417                                                      587551    5.66    6.31  1.0000
  -1   1   1  572441   29586                                                      614376    5.66    6.31  1.0000
   1  -1  -1  530301   29405                                                      569015    5.66   -6.31  1.0000
   1  -1  -1  504377   29416                                                      542145    5.66   -6.31  1.0000
   1  -1  -1  539062   29409                                                      578090    5.66   -6.31  1.0000
   1  -1   1  514259   29396                                                      554024   -5.72   -6.19  1.0000
   1  -1   1  557848   29655                                                      599238   -5.72   -6.19  1.0000
   1  -1   1  537947   29425                                                      578603   -5.72   -6.19  1.0000
   1  -1   1  547973   29421                                                      589001   -5.72   -6.19  1.0000
  -1   1  -1  518592   29390                                                      556925   -5.72    6.19  1.0000
  -1   1  -1  531351   29433                                                      570147   -5.72    6.19  1.0000
  -1   1  -1  550254   29424                                                      589725   -5.72    6.19  1.0000
   0  -1   1  549583   29472                                                      590637    5.57    6.47  1.0000
   0  -1   1  532321   29421                                                      572735    5.57    6.47  1.0000
   0   1  -1  470181   29393                                                      506540    5.57   -6.47  1.0000
   0   1  -1  505612   29481                                                      543299    5.57   -6.47  1.0000
   0   1  -1  540984   29421                                                      579950    5.57   -6.47  1.0000
  -1   0   1  516949   29406                                                      555834   -5.62   -5.95  1.0000
  -1   0   1  513234   29425                                                      551982   -5.62   -5.95  1.0000
  -1   0   1  559058   29460                                                      599472   -5.62   -5.95  1.0000
   1   0  -1  488288   29403                                                      524625   -5.62    5.95  1.0000
   1   0  -1  494125   29417                                                      530675   -5.62    5.95  1.0000
   1   0  -1  514073   29417                                                      551344   -5.62    5.95  1.0000
   1   0  -1  552200   29444                                                      590810   -5.62    5.95  1.0000
   0   1   2    9288     691                                                       12473   -4.28   -2.04  1.0000
   0   1   2    9601     679                                                       12835   -4.28   -2.04  1.0000
   0   1   2    8716     668                                                       11807   -4.28   -2.04  1.0000
   0   1   2    9390     677                                                       12591   -4.28   -2.04  1.0000
   0  -1  -2    9605     692                                                       12798   -4.28    2.04  1.0000
   0  -1  -2    9392     673                                                       12551   -4.28    2.04  1.0000
   0  -1  -2   10111     677                                                       13382   -4.28    2.04  1.0000
   0  -1  -2   10775     685                                                       14146   -4.28    2.04  1.0000
   1   0   2    9448     683                                                       12684   -4.48   -1.88  1.0000
   1   0   2    8331     667                                                       11382   -4.48   -1.88  1.0000
   1   0   2    9021     679                                                       12188   -4.48   -1.88  1.0000
   1   0   2    8890     668                                                       12035   -4.48   -1.88  1.0000
  -1   0  -2    9132     682                                                       12270   -4.48    1.88  1.0000
  -1   0  -2    8171     663                                                       11149   -4.48    1.88  1.0000
  -1   0  -2    9039     686                                                       12161   -4.48    1.88  1.0000
  -1   0  -2    9505     674                                                       12702   -4.48    1.88  1.0000
  -1   1   2    9428     694                                                       12612   -4.22   -2.05  1.0000
  -1   1   2    8730     683                                                       11801   -4.22   -2.05  1.0000
  -1   1   2    9115     662                                                       12249   -4.22   -2.05  1.0000
  -1   1   2    8643     677                                                       11700   -4.22   -2.05  1.0000
   1  -1  -2    9936     695                                                       13158   -4.22    2.05  1.0000
   1  -1  -2    8621     675                                                       11634   -4.22    2.05  1.0000
   1  -1  -2    8961     664                                                       12030   -4.22    2.05  1.0000
   1  -1  -2    9606     682                                                       12777   -4.22    2.05  1.0000
   1  -1   2    8714     673                                                       11768   -4.15   -2.10  1.0000
   1  -1   2    8976     654                                                       12073   -4.15   -2.10  1.0000
  -1   1  -2    8655     675                                                       11662   -4.15    2.10  1.0000
  -1   1  -2    7977     666                                                       10871   -4.15    2.10  1.0000
  -1   1  -2    8664     685                                                       11672   -4.15    2.10  1.0000
  -1   1  -2    9126     656                                                       12209   -4.15    2.10  1.0000
   0  -1   2    9074     683                                                       12223   -4.22   -2.10  1.0000
   0  -1   2    7395     672                                                       10257   -4.22   -2.10  1.0000
   0  -1   2    8598     647                                                       11668   -4.22   -2.10  1.0000
   0   1  -2    9170     684                                                       12295   -4.22    2.10  1.0000
   0   1  -2    8299     673                                                       11281   -4.22    2.10  1.0000
   0   1  -2    8620     682                                                       11655   -4.22    2.10  1.0000
   0   1  -2    8922     645                                                       12007   -4.22    2.10  1.0000
  -1   0   2    8526     688                                                       11623   -4.48   -1.91  1.0000
  -1   0   2    8850     680                                                       12001   -4.48   -1.91  1.0000
  -1   0   2    9360     674                                                       12595   -4.48   -1.91  1.0000
   1   0  -2    9866     694                                                       13134   -4.48    1.91  1.0000
   1   0  -2    9322     675                                                       12504   -4.48    1.91  1.0000
   1   0  -2    9386     677                                                       12578   -4.48    1.91  1.0000
   1   0  -2    9458     672                                                       12661   -4.48    1.91  1.0000
   0   1   3  311757   14495                                                      279076   -0.38    8.67  1.0000
   0   1   3  291514   14482                                                      259941   -0.38    8.67  1.0000
   0   1   3  317902   14481                                                      284891   -0.38    8.67  1.0000
   0   1   3  308907   14486                                                      276379   -0.38    8.67  1.0000
   0  -1  -3  314693   14499                                                      281858   -0.38   -8.67  1.0000
   0  -1  -3  315473   14488                                                      282596   -0.38   -8.67  1.0000
   0  -1  -3  318471   14489                                                      285434   -0.38   -8.67  1.0000
   1   0   3  302358   14484                                                      270931    0.32   -8.47  1.0000
   1   0   3  297999   14480                                                      266806    0.32   -8.47  1.0000
   1   0   3  310456   14477                                                      278600    0.32   -8.47  1.0000
  -1   0  -3  320528   14494                                                      288150    0.32    8.47  1.0000
  -1   0  -3  315905   14503                                                      283767    0.32    8.47  1.0000
  -1   0  -3  313162   14485                                                      281168    0.32    8.47  1.0000
  -1   1   3  316163   14502                                                      283009    0.36   -8.74  1.0000
  -1   1   3  307238   14494                                                      274568    0.36   -8.74  1.0000
  -1   1   3  295578   14466                                                      263552    0.36   -8.74  1.0000
  -1   1   3  346305   14507                                                      311564    0.36   -8.74  1.0000
   1  -1  -3  305508   14496                                                      272937    0.36    8.74  1.0000
   1  -1  -3  294944   14476                                                      262957    0.36    8.74  1.0000
   1  -1  -3  305183   14487                                                      272630    0.36    8.74  1.0000
   1  -1   3  313586   14484                                                      280624   -0.29    8.73  1.0000
   1  -1   3  292400   14482                                                      260603   -0.29    8.73  1.0000
   1  -1   3  307188   14462                                                      274574   -0.29    8.73  1.0000
  -1   1  -3  304125   14483                                                      271683   -0.29   -8.73  1.0000
  -1   1  -3  312930   14503                                                      280009   -0.29   -8.73  1.0000
  -1   1  -3  342887   14474                                                      308384   -0.29   -8.73  1.0000
   0  -1   3  295518   14483                                                      263824    0.37   -8.64  1.0000
   0  -1   3  303460   14493                                                      271331    0.37   -8.64  1.0000
   0   1  -3  296533   14487                                                      264787    0.37    8.64  1.0000
   0   1  -3  320336   14504                                                      287305    0.37    8.64  1.0000
   0   1  -3  302746   14452                                                      270660    0.37    8.64  1.0000
  -1   0   3  305640   14496                                                      274032   -0.40    8.46  1.0000
  -1   0   3  301598   14493                                                      270206   -0.40    8.46  1.0000
  -1   0   3  314464   14481                                                      282391   -0.40    8.46  1.0000
  -1   0   3  311107   14568                                                      279210   -0.40    8.46  1.0000
   1   0  -3  314011   14499                                                      281965   -0.40   -8.46  1.0000
   1   0  -3  322277   14491                                                      289801   -0.40   -8.46  1.0000
   1   0  -3  281709   14470                                                      251402   -0.40   -8.46  1.0000
   0   1   4   22654    1448                                                       24706    2.05    1.78  1.0000
   0   1   4   23294    1432                                                       25375    2.05    1.78  1.0000
   0  -1  -4   23501    1450                                                       25609    2.05   -1.78  1.0000
   0  -1  -4   23516    1431                                                       25624    2.05   -1.78  1.0000
   0  -1  -4   23608    1425                                                       25720    2.05   -1.78  1.0000
   1   0   4   23099    1440                                                       25027    2.12    1.64  1.0000
   1   0   4   24053    1429                                                       26020    2.12    1.64  1.0000
  -1   0  -4   23068    1440                                                       25012    2.12   -1.64  1.0000
  -1   0  -4   23887    1444                                                       25866    2.12   -1.64  1.0000
  -1   0  -4   24324    1416                                                       26321    2.12   -1.64  1.0000
  -1   1   4   25641    1464                                                       27692    1.87    1.69  1.0000
  -1   1   4   23537    1442                                                       25502    1.87    1.69  1.0000
   1  -1  -4   24973    1459                                                       27012    1.87   -1.69  1.0000
   1  -1  -4   24684    1425                                                       26712    1.87   -1.69  1.0000
   1  -1  -4   23159    1421                                                       25123    1.87   -1.69  1.0000
   1  -1   4   23900    1438                                                       25912    1.79    1.72  1.0000
   1  -1   4   20092    1418                                                       21937    1.79    1.72  1.0000
   1  -1   4   22202    1389                                                       24141    1.79    1.72  1.0000
  -1   1  -4   22537    1433                                                       24505    1.79   -1.72  1.0000
  -1   1  -4   24639    1450                                                       26696    1.79   -1.72  1.0000
  -1   1  -4   24003    1397                                                       26033    1.79   -1.72  1.0000
   0  -1   4   25167    1447                                                       27340    1.95    1.80  1.0000
   0  -1   4   23468    1434                                                       25566    1.95    1.80  1.0000
   0  -1   4   23333    1388                                                       25426    1.95    1.80  1.0000
   0   1  -4   24034    1446                                                       26174    1.95   -1.80  1.0000
   0   1  -4   24533    1447                                                       26695    1.95   -1.80  1.0000
   0   1  -4   23257    1388                                                       25362    1.95   -1.80  1.0000
  -1   0   4   24851    1455                                                       26845    2.12    1.64  1.0000
  -1   0   4   24395    1442                                                       26371    2.12    1.64  1.0000
  -1   0   4   25247    1411                                                       27257    2.12    1.64  1.0000
   1   0  -4   24138    1452                                                       26122    2.12   -1.64  1.0000
   1   0  -4   25321    1438                                                       27353    2.12   -1.64  1.0000
   1   0  -4   25003    1411                                                       27022    2.12   -1.64  1.0000
   0   1   5    8651     825                                                       12579    0.84   -5.54  1.0000
   0   1   5    9336     816                                                       13402    0.84   -5.54  1.0000
   0  -1  -5    9265     833                                                       13317    0.84    5.54  1.0000
   0  -1  -5    9354     812                                                       13424    0.84    5.54  1.0000
   0  -1  -5    9221     799                                                       13265    0.84    5.54  1.0000
   1   0   5    8665     815                                                       12585   -0.54    5.52  1.0000
   1   0   5    9294     813                                                       13340   -0.54    5.52  1.0000
  -1   0  -5    8843     820                                                       12800   -0.54   -5.52  1.0000
  -1   0  -5    9288     826                                                       13335   -0.54   -5.52  1.0000
  -1   0  -5    8852     787                                                       12811   -0.54   -5.52  1.0000
  -1   1   5    8493     827                                                       12400   -1.06    5.55  1.0000
   1  -1  -5   10158     813                                                       14396   -1.06   -5.55  1.0000
   1  -1  -5    9136     796                                                       13174   -1.06   -5.55  1.0000
   1  -1   5    8768     815                                                       12731    0.99   -5.55  1.0000
   1  -1   5    8014     805                                                       11819    0.99   -5.55  1.0000
   1  -1   5    8705     760                                                       12656    0.99   -5.55  1.0000
  -1   1  -5    9056     817                                                       13078    0.99    5.55  1.0000
  -1   1  -5   10389     837                                                       14671    0.99    5.55  1.0000
   0  -1   5   10436     838                                                       14742   -0.84    5.57  1.0000
   0  -1   5    9572     762                                                       13711   -0.84    5.57  1.0000
   0   1  -5   10548     839                                                       14875   -0.84   -5.57  1.0000
   0   1  -5   10409     836                                                       14710   -0.84   -5.57  1.0000
   0   1  -5   10663     770                                                       15011   -0.84   -5.57  1.0000
  -1   0   5    9252     837                                                       13272    0.57   -5.50  1.0000
  -1   0   5    8867     823                                                       12810    0.57   -5.50  1.0000
   1   0  -5    9594     842                                                       13683    0.57    5.50  1.0000
   1   0  -5    9894     819                                                       14040    0.57    5.50  1.0000
   0   1   6   20714    1179                                                       20399    0.71    1.13  1.0000
   1   0   6   21250    1195                                                       21080    0.62    1.30  1.0000
   1   0   6   21841    1185                                                       21669    0.62    1.30  1.0000
  -1   0  -6   19898    1187                                                       19953    0.62   -1.30  1.0000
  -1   0  -6   20038    1190                                                       20093    0.62   -1.30  1.0000
  -1   0  -6   19867    1143                                                       19922    0.62   -1.30  1.0000
  -1   1   6   20239    1198                                                       20091    0.66    1.49  1.0000
  -1   1   6   20171    1188                                                       20023    0.66    1.49  1.0000
   1  -1  -6   19105    1191                                                       19205    0.66   -1.49  1.0000
   1  -1   6   19642    1180                                                       19475    0.69    1.50  1.0000
   1  -1   6   19694    1172                                                       19527    0.69    1.50  1.0000
  -1   1  -6   20563    1188                                                       20649    0.69   -1.50  1.0000
  -1   1  -6   19846    1194                                                       19930    0.69   -1.50  1.0000
  -1   1  -6   20518    1126                                                       20604    0.69   -1.50  1.0000
   0  -1   6   20982    1194                                                       20648    0.72    1.11  1.0000
   0  -1   6   21584    1192                                                       21246    0.72    1.11  1.0000
   0   1  -6   20231    1193                                                       20104    0.72   -1.11  1.0000
   0   1  -6   20504    1192                                                       20376    0.72   -1.11  1.0000
   0   1  -6   19906    1116                                                       19779    0.72   -1.11  1.0000
  -1   0   6   19248    1195                                                       19092    0.59    1.25  1.0000
  -1   0   6   18194    1174                                                       18042    0.59    1.25  1.0000
   1   0  -6   18464    1172                                                       18514    0.59   -1.25  1.0000
   1   0  -6   18333    1130                                                       18383    0.59   -1.25  1.0000
   0   1   7  279691   14541                                                      281470   -1.07    2.31  1.0000
   0   1   7  258937   14516                                                      260646   -1.07    2.31  1.0000
   0  -1  -7  270756   14535                                                      273655   -1.07   -2.31  1.0000
   0  -1  -7  276335   14528                                                      279265   -1.07   -2.31  1.0000
   1   0   7  273837   14527                                                      275170    0.90   -2.11  1.0000
   1   0   7  262664   14517                                                      263968    0.90   -2.11  1.0000
  -1   0  -7  270070   14537                                                      272437    0.90    2.11  1.0000
  -1   0  -7  272447   14487                                                      274824    0.90    2.11  1.0000
  -1   1   7  276300   14537                                                      277690    0.94   -2.21  1.0000
   1  -1  -7  275065   14542                                                      277553    0.94    2.21  1.0000
   1  -1  -7  278302   14525                                                      280805    0.94    2.21  1.0000
   1  -1  -7  282209   14497                                                      284730    0.94    2.21  1.0000
   1  -1   7  259016   14513                                                      260404   -0.96    2.23  1.0000
   1  -1   7  302724   14544                                                      304230   -0.96    2.23  1.0000
  -1   1  -7  272375   14520                                                      274908   -0.96   -2.23  1.0000
  -1   1  -7  262520   14533                                                      265005   -0.96   -2.23  1.0000
  -1   1  -7  263209   14465                                                      265698   -0.96   -2.23  1.0000
   0  -1   7  266462   14522                                                      268107    1.05   -2.35  1.0000
   0  -1   7  268758   14525                                                      270410    1.05   -2.35  1.0000
   0   1  -7  277305   14537                                                      280163    1.05    2.35  1.0000
   0   1  -7  275892   14459                                                      278742    1.05    2.35  1.0000
  -1   0   7  277182   14542                                                      278555   -0.91    2.10  1.0000
   1   0  -7  270095   14537                                                      272488   -0.91   -2.10  1.0000
   1   0  -7  284509   14480                                                      286967   -0.91   -2.10  1.0000
   0   1   8  139927    7339                                                      140925    1.42   -1.16  1.0000
   0   1   8  137064    7323                                                      138051    1.42   -1.16  1.0000
   0  -1  -8  134177    7333                                                      135499    1.42    1.16  1.0000
   0  -1  -8  129718    7314                                                      131017    1.42    1.16  1.0000
   0  -1  -8  132105    7277                                                      133416    1.42    1.16  1.0000
   1   0   8  140084    7329                                                      141232    1.60   -1.30  1.0000
   1   0   8  136158    7323                                                      137289    1.60   -1.30  1.0000
  -1   0  -8  136693    7324                                                      138219    1.60    1.30  1.0000
  -1   0  -8  136332    7337                                                      137856    1.60    1.30  1.0000
  -1   1   8  139492    7346                                                      140393    1.52   -1.35  1.0000
  -1   1   8  143390    7341                                                      144304    1.52   -1.35  1.0000
   1  -1  -8  128849    7327                                                      130092    1.52    1.35  1.0000
   1  -1  -8  136767    7320                                                      138049    1.52    1.35  1.0000
   1  -1  -8  132800    7276                                                      134063    1.52    1.35  1.0000
   1  -1   8  127694    7308                                                      128504    1.49   -1.35  1.0000
   1  -1   8  135169    7317                                                      136003    1.49   -1.35  1.0000
  -1   1  -8  128194    7308                                                      129381    1.49    1.35  1.0000
  -1   1  -8  134762    7341                                                      135981    1.49    1.35  1.0000
  -1   1  -8  143484    7260                                                      144743    1.49    1.35  1.0000
   0  -1   8  134929    7323                                                      135841    1.43   -1.22  1.0000
   0   1  -8  132725    7321                                                      133984    1.43    1.22  1.0000
   0   1  -8  133542    7240                                                      134804    1.43    1.22  1.0000
  -1   0   8  142554    7346                                                      143742    1.64   -1.34  1.0000
  -1   0   8  135369    7331                                                      136526    1.64   -1.34  1.0000
   1   0  -8  131123    7329                                                      132657    1.64    1.34  1.0000
   1   0  -8  137048    7320                                                      138618    1.64    1.34  1.0000
   1   0  -8  139964    7265                                                      141551    1.64    1.34  1.0000
   0   1   9   91968    4770                                                       91801    1.61   -0.87  1.0000
   0   1   9   81059    4734                                                       80899    1.61   -0.87  1.0000
   0  -1  -9   89022    4763                                                       88941    1.61    0.87  1.0000
   0  -1  -9   88315    4755                                                       88234    1.61    0.87  1.0000
   0  -1  -9   84832    4692                                                       84752    1.61    0.87  1.0000
   1   0   9   87495    4749                                                       87237   -1.24    0.74  1.0000
   1   0   9   85353    4737                                                       85097   -1.24    0.74  1.0000
  -1   0  -9   86351    4745                                                       86159   -1.24   -0.74  1.0000
  -1   0  -9   88811    4767                                                       88617   -1.24   -0.74  1.0000
  -1   0  -9   87747    4688                                                       87554   -1.24   -0.74  1.0000
  -1   1   9   84893    4757                                                       84667   -1.46    0.83  1.0000
  -1   1   9   83693    4746                                                       83468   -1.46    0.83  1.0000
   1  -1  -9   91307    4775                                                       91151   -1.46   -0.83  1.0000
   1  -1  -9   90414    4749                                                       90259   -1.46   -0.83  1.0000
   1  -1  -9   87248    4696                                                       87095   -1.46   -0.83  1.0000
   1  -1   9   81117    4732                                                       80878    1.55   -0.89  1.0000
  -1   1  -9   88079    4741                                                       87913    1.55    0.89  1.0000
  -1   1  -9   81596    4750                                                       81435    1.55    0.89  1.0000
   0  -1   9   90617    4756                                                       90446   -1.55    0.85  1.0000
   0  -1   9   83285    4742                                                       83120   -1.55    0.85  1.0000
   0   1  -9   92738    4760                                                       92649   -1.55   -0.85  1.0000
   0   1  -9   87953    4757                                                       87865   -1.55   -0.85  1.0000
  -1   0   9   86029    4752                                                       85751    1.27   -0.77  1.0000
  -1   0   9   88771    4756                                                       88489    1.27   -0.77  1.0000
   1   0  -9   87355    4757                                                       87142    1.27    0.77  1.0000
   1   0  -9   89210    4753                                                       88995    1.27    0.77  1.0000
   1   0  -9   87988    4676                                                       87774    1.27    0.77  1.0000
   0   1  10     760     341                                                         785   -0.38    0.12  1.0000
   0   1  10     637     333                                                         660   -0.38    0.12  1.0000
   0  -1 -10     942     342                                                         972   -0.38   -0.12  1.0000
   0  -1 -10     571     385                                                         594   -0.38   -0.12  1.0000
   0  -1 -10     601     303                                                         624   -0.38   -0.12  1.0000
   1   0  10     576     336                                                         591   -0.36    0.08  1.0000
  -1   0 -10     841     333                                                         861   -0.36   -0.08  1.0000
  -1   0 -10     703     346                                                         721   -0.36   -0.08  1.0000
  -1   1  10     456     350                                                         494   -0.32    0.24  1.0000
  -1   1  10     717     372                                                         764   -0.32    0.24  1.0000
   1  -1 -10     859     365                                                         912   -0.32   -0.24  1.0000
   1  -1 -10     442     340                                                         480   -0.32   -0.24  1.0000
   1  -1 -10     733     311                                                         782   -0.32   -0.24  1.0000
   1  -1  10     505     327                                                         543   -0.28    0.23  1.0000
   1  -1  10     426     342                                                         461   -0.28    0.23  1.0000
  -1   1 -10     863     318                                                         913   -0.28   -0.23  1.0000
  -1   1 -10     644     382                                                         687   -0.28   -0.23  1.0000
  -1   1 -10     678     272                                                         723   -0.28   -0.23  1.0000
   0  -1  10     515     341                                                         538   -0.36    0.13  1.0000
   0  -1  10     784     380                                                         813   -0.36    0.13  1.0000
   0   1 -10    1025     335                                                        1059   -0.36   -0.13  1.0000
   0   1 -10     922     389                                                         954   -0.36   -0.13  1.0000
   0   1 -10     837     285                                                         868   -0.36   -0.13  1.0000
  -1   0  10     730     344                                                         753   -0.38    0.11  1.0000
  -1   0  10     871     349                                                         897   -0.38    0.11  1.0000
   1   0 -10    1073     370                                                        1103   -0.38   -0.11  1.0000
   1   0 -10     659     370                                                         682   -0.38   -0.11  1.0000
   1   0 -10     684     288                                                         708   -0.38   -0.11  1.0000
   0   1  11   12387     971                                                       12670   -0.81   -0.03  1.0000
   0  -1 -11   13138     998                                                       13456   -0.81    0.03  1.0000
   0  -1 -11   12824    1002                                                       13138   -0.81    0.03  1.0000
   0  -1 -11   12911     938                                                       13226   -0.81    0.03  1.0000
   1   0  11   13228     978                                                       13557    0.68   -0.10  1.0000
   1   0  11   11094     967                                                       11395    0.68   -0.10  1.0000
  -1   0 -11   13963     982                                                       14321    0.68    0.10  1.0000
  -1   0 -11   12822    1022                                                       13165    0.68    0.10  1.0000
  -1   0 -11   13479     932                                                       13831    0.68    0.10  1.0000
  -1   1  11   13301     993                                                       13572    0.49   -0.12  1.0000
  -1   1  11   13368    1019                                                       13640    0.49   -0.12  1.0000
   1  -1 -11   13120     996                                                       13403    0.49    0.12  1.0000
   1  -1 -11   14011     936                                                       14303    0.49    0.12  1.0000
   1  -1  11   14314     986                                                       14590   -0.48    0.12  1.0000
   1  -1  11   12821    1000                                                       13083   -0.48    0.12  1.0000
  -1   1 -11   13225     975                                                       13504   -0.48   -0.12  1.0000
  -1   1 -11   13026     998                                                       13303   -0.48   -0.12  1.0000
  -1   1 -11   12751     886                                                       13025   -0.48   -0.12  1.0000
   0  -1  11   14216     998                                                       14535    0.84    0.02  1.0000
   0  -1  11   14280    1021                                                       14600    0.84    0.02  1.0000
   0   1 -11   13859     973                                                       14203    0.84   -0.02  1.0000
   0   1 -11   13139    1019                                                       13474    0.84   -0.02  1.0000
   0   1 -11   13107     881                                                       13441    0.84   -0.02  1.0000
  -1   0  11   14187     991                                                       14510   -0.62    0.11  1.0000
  -1   0  11   13571     993                                                       13887   -0.62    0.11  1.0000
   1   0 -11   13069    1001                                                       13397   -0.62   -0.11  1.0000
   1   0 -11   13011     991                                                       13338   -0.62   -0.11  1.0000
   1   0 -11   13039     903                                                       13367   -0.62   -0.11  1.0000
   0   1  12    4945     573                                                        4917    0.27    0.60  1.0000
   0  -1 -12    4421     569                                                        4403    0.27   -0.60  1.0000
   0  -1 -12    4008     591                                                        3990    0.27   -0.60  1.0000
   0  -1 -12    4088     546                                                        4070    0.27   -0.60  1.0000
   1   0  12    5160     555                                                        5098    0.29    0.79  1.0000
   1   0  12    4966     603                                                        4905    0.29    0.79  1.0000
  -1   0 -12    5002     544                                                        4951    0.29   -0.79  1.0000
  -1   0 -12    5036     609                                                        4985    0.29   -0.79  1.0000
  -1   0 -12    4018     502                                                        3972    0.29   -0.79  1.0000
  -1   1  12    5374     598                                                        5348    0.30    0.64  1.0000
  -1   1  12    5073     633                                                        5047    0.30    0.64  1.0000
   1  -1 -12    5677     617                                                        5660    0.30   -0.64  1.0000
   1  -1 -12    3941     566                                                        3926    0.30   -0.64  1.0000
   1  -1 -12    4124     513                                                        4108    0.30   -0.64  1.0000
   1  -1  12    4545     550                                                        4510    0.26    0.62  1.0000
  -1   1 -12    4650     550                                                        4623    0.26   -0.62  1.0000
  -1   1 -12    5542     637                                                        5514    0.26   -0.62  1.0000
  -1   1 -12    4627     481                                                        4601    0.26   -0.62  1.0000
   0  -1  12    5884     587                                                        5836    0.24    0.62  1.0000
   0  -1  12    4488     612                                                        4445    0.24    0.62  1.0000
   0   1 -12    5417     574                                                        5379    0.24   -0.62  1.0000
   0   1 -12    4981     586                                                        4945    0.24   -0.62  1.0000
   0   1 -12    4899     505                                                        4863    0.24   -0.62  1.0000
  -1   0  12    5034     558                                                        4973    0.32    0.83  1.0000
  -1   0  12    4098     590                                                        4042    0.32    0.83  1.0000
   1   0 -12    5026     586                                                        4977    0.32   -0.83  1.0000
   1   0 -12    4225     574                                                        4179    0.32   -0.83  1.0000
   1   0 -12    4949     507                                                        4900    0.32   -0.83  1.0000
   0   1  13    3467     580                                                        3508    0.13    0.71  1.0000
   0  -1 -13    3268     520                                                        3378    0.13   -0.71  1.0000
   0  -1 -13    2598     561                                                        2695    0.13   -0.71  1.0000
   0  -1 -13    3053     491                                                        3159    0.13   -0.71  1.0000
   1   0  13    2214     444                                                        2222   -0.18   -0.62  1.0000
   1   0  13    2034     482                                                        2041   -0.18   -0.62  1.0000
  -1   0 -13    3291     501                                                        3366   -0.18    0.62  1.0000
  -1   0 -13    2961     555                                                        3032   -0.18    0.62  1.0000
  -1   0 -13    2423     473                                                        2487   -0.18    0.62  1.0000
  -1   1  13    3323     540                                                        3379    0.01   -0.44  1.0000
  -1   1  13    3072     571                                                        3125    0.01   -0.44  1.0000
   1  -1 -13    2669     505                                                        2755    0.01    0.44  1.0000
   1  -1 -13    2675     457                                                        2761    0.01    0.44  1.0000
   1  -1  13    2873     479                                                        2919    0.02    0.48  1.0000
   1  -1  13    2981     560                                                        3028    0.02    0.48  1.0000
  -1   1 -13    2521     567                                                        2603    0.02   -0.48  1.0000
   0  -1  13    3062     499                                                        3093   -0.14   -0.69  1.0000
   0  -1  13    2832     517                                                        2861   -0.14   -0.69  1.0000
   0   1 -13    3101     504                                                        3199   -0.14    0.69  1.0000
   0   1 -13    3157     575                                                        3256   -0.14    0.69  1.0000
   0   1 -13    2626     423                                                        2716   -0.14    0.69  1.0000
  -1   0  13    4439     552                                                        4444    0.20    0.63  1.0000
  -1   0  13    3021     570                                                        3024    0.20    0.63  1.0000
   1   0 -13    3043     525                                                        3110    0.20   -0.63  1.0000
   1   0 -13    3619     573                                                        3692    0.20   -0.63  1.0000
   0   1  14    6368     708                                                        6628    0.49   -0.01  1.0000
   0  -1 -14    5340     729                                                        5589    0.49    0.01  1.0000
   1   0  14    6065     736                                                        6279    0.42   -0.01  1.0000
  -1   0 -14    6624     767                                                        6857    0.42    0.01  1.0000
  -1   0 -14    5335     629                                                        5545    0.42    0.01  1.0000
  -1   1  14    6576     709                                                        6856    0.49    0.10  1.0000
   1  -1 -14    6031     681                                                        6301    0.49   -0.10  1.0000
   1  -1 -14    5208     734                                                        5459    0.49   -0.10  1.0000
   1  -1 -14    7293     668                                                        7590    0.49   -0.10  1.0000
   1  -1  14    6147     733                                                        6431    0.51    0.11  1.0000
  -1   1 -14    6030     773                                                        6312    0.51   -0.11  1.0000
  -1   1 -14    6495     624                                                        6788    0.51   -0.11  1.0000
   0   1 -14    5298     731                                                        5563    0.53    0.05  1.0000
   0   1 -14    5715     595                                                        5990    0.53    0.05  1.0000
  -1   0  14    4992     691                                                        5193    0.44   -0.04  1.0000
   1   0 -14    6697     723                                                        6942    0.44    0.04  1.0000
   1   0 -14    7741     674                                                        8004    0.44    0.04  1.0000
   0   1  15   16779    1263                                                       16546    0.12   -0.46  1.0000
   0  -1 -15   15447    1252                                                       15263    0.12    0.46  1.0000
   0  -1 -15   14855    1144                                                       14675    0.12    0.46  1.0000
   1   0  15   15914    1246                                                       15653   -0.16    0.55  1.0000
  -1   0 -15   16261    1266                                                       16047   -0.16   -0.55  1.0000
  -1   0 -15   16882    1151                                                       16664   -0.16   -0.55  1.0000
  -1   1  15   17712    1274                                                       17592   -0.13    0.29  1.0000
   1  -1 -15   17868    1282                                                       17778   -0.13   -0.29  1.0000
   1  -1 -15   15599    1147                                                       15515   -0.13   -0.29  1.0000
   1  -1  15   18787    1248                                                       18640    0.08   -0.28  1.0000
  -1   1 -15   17274    1298                                                       17160    0.08    0.28  1.0000
  -1   1 -15   14149    1099                                                       14045    0.08    0.28  1.0000
   0  -1  15   17755    1288                                                       17504   -0.13    0.49  1.0000
   0   1 -15   14222    1084                                                       14037   -0.13   -0.49  1.0000
   1   0 -15   16331    1276                                                       16083    0.11    0.55  1.0000
   1   0 -15   15711    1119                                                       15468    0.11    0.55  1.0000
   0   1  16    1835     593                                                        1796   -0.15    0.16  1.0000
   0  -1 -16     997     589                                                         969   -0.15   -0.16  1.0000
   0  -1 -16    1457     532                                                        1423   -0.15   -0.16  1.0000
   1   0  16    1937     604                                                        1929   -0.02    0.03  1.0000
  -1   0 -16    1873     568                                                        1866   -0.02   -0.03  1.0000
  -1   1  16    1936     588                                                        1962   -0.12   -0.06  1.0000
   1  -1 -16    2223     604                                                        2251   -0.12    0.06  1.0000
   1  -1 -16     971     511                                                         989   -0.12    0.06  1.0000
   1  -1  16    2121     538                                                        2148   -0.12   -0.06  1.0000
  -1   1 -16    1434     574                                                        1457   -0.12    0.06  1.0000
   0  -1  16    1423     517                                                        1384   -0.21    0.19  1.0000
   0   1 -16    1903     616                                                        1859   -0.21   -0.19  1.0000
  -1   0  16    1828     603                                                        1816   -0.06    0.05  1.0000
   0   1  17       1     530                                                           0   -0.21    0.07  1.0000
   0  -1 -17     403     546                                                         385   -0.21   -0.07  1.0000
   1   0  17     863     540                                                         836    0.08   -0.11  1.0000
  -1   0 -17     545     637                                                         524    0.08    0.11  1.0000
  -1   1  17       0     547                                                           0    0.07    0.04  1.0000
   1  -1 -17     900     570                                                         902    0.07   -0.04  1.0000
   1  -1  17       0     527                                                           0   -0.13   -0.09  1.0000
  -1   1 -17       0     551                                                           0   -0.13    0.09  1.0000
   0  -1  17     889     547                                                         855    0.14   -0.12  1.0000
   0   1 -17       0     518                                                           0    0.14    0.12  1.0000
  -1   0  17     349     482                                                         331   -0.14    0.09  1.0000
   1   0 -17     927     578                                                         898   -0.14   -0.09  1.0000
   0   1  18     383     481                                                         616   -0.51   -1.54  1.0000
   0  -1 -18     109     597                                                         244   -0.51    1.54  1.0000
   1   0  18      32     522                                                           0   -0.64   -1.50  1.0000
  -1   0 -18       5     558                                                          42   -0.64    1.50  1.0000
  -1   1  18      23     541                                                          88   -0.44   -1.43  1.0000
   1  -1  18      93     530                                                         208   -0.48   -1.43  1.0000
  -1   1 -18      23     558                                                          88   -0.48    1.43  1.0000
   0  -1  18      31     523                                                           0   -0.50   -1.52  1.0000
   0   1 -18       7     542                                                          51   -0.50    1.52  1.0000
  -1   0  18       8     485                                                          54   -0.61   -1.49  1.0000
   1   0 -18      31     535                                                           0   -0.61    1.49  1.0000
   0   1  19       2     554                                                           0    0.19   -0.41  1.0000
   0  -1 -19       2     564                                                           0    0.19    0.41  1.0000
   1   0  19       2     476                                                           0   -0.21    0.35  1.0000
  -1   1  19       4     559                                                           0   -0.06    0.58  1.0000
   1  -1 -19     580     585                                                         587   -0.06   -0.58  1.0000
   1  -1  19     170     523                                                         187    0.10   -0.52  1.0000
  -1   1 -19      63     569                                                          65    0.10    0.52  1.0000
   0  -1  19      38     558                                                          47   -0.16    0.45  1.0000
   0   1 -19     232     631                                                         245   -0.16   -0.45  1.0000
  -1   0  19       7     535                                                          13    0.25   -0.29  1.0000
   1   0 -19       2     571                                                           0    0.25    0.29  1.0000
   0   1  20       0     552                                                           0    0.00   -0.20  1.0000
   0  -1 -20       0     615                                                           0    0.00    0.20  1.0000
  -1   0 -20     286     610                                                         303   -0.01    0.14  1.0000
  -1   1  20     167     482                                                         190   -0.03   -0.26  1.0000
   1  -1 -20       1     620                                                           0   -0.03    0.26  1.0000
   1  -1  20       1     553                                                           0    0.00   -0.28  1.0000
  -1   1 -20       1     562                                                           0    0.00    0.28  1.0000
   0  -1  20       1     548                                                           0    0.02   -0.23  1.0000
   0   1 -20       1     575                                                           0    0.02    0.23  1.0000
  -1   0  20       0     548                                                           0   -0.02   -0.15  1.0000
   1   0 -20       0     583                                                           0   -0.02    0.15  1.0000
   0   1  21     506     503                                                         509   -0.14    0.27  1.0000
   1   0  21     452     559                                                         439    0.25   -0.23  1.0000
  -1   0 -21       1     570                                                           0    0.25    0.23  1.0000
  -1   1  21       3     530                                                           0    0.28   -0.41  1.0000
  -1   1 -21     920     582                                                         899   -0.26   -0.41  1.0000
   0  -1  21       1     515                                                           0    0.14   -0.24  1.0000
   0   1 -21       1     580                                                           0    0.14    0.24  1.0000
  -1   0  21     148     539                                                         140   -0.25    0.22  1.0000
   1   0 -21       1     572                                                           0   -0.25   -0.22  1.0000
  -1   1 -22     116     564                                                          90    0.30   -0.22  1.0000
   0   2   0  235365    9157                                                      176927  -18.61    0.09  1.0000
   0   2   0  219481    9109                                                      163192  -18.61    0.09  1.0000
   0   2   0  227616    9091                                                      170217  -18.61    0.09  1.0000
   0   2   0  237509    9089                                                      178786  -18.61    0.09  1.0000
   0   2   0  232164    9087                                                      174153  -18.61    0.09  1.0000
   0  -2   0  225532    9085                                                      168405  -18.61   -0.09  1.0000
   0  -2   0  242630    9092                                                      183222  -18.61   -0.09  1.0000
   0  -2   0  233447    9092                                                      175254  -18.61   -0.09  1.0000
   2   0   0  223462    9067                                                      166940  -18.50    0.04  1.0000
   2   0   0  232575    9101                                                      174829  -18.50    0.04  1.0000
  -2   0   0  222901    9067                                                      166450  -18.50   -0.04  1.0000
  -2   0   0  240413    9104                                                      181628  -18.50   -0.04  1.0000
  -2   2   0  224630    9065                                                      167439  -18.68   -0.04  1.0000
  -2   2   0  228534    9094                                                      170812  -18.68   -0.04  1.0000
  -2   2   0  231485    9084                                                      173364  -18.68   -0.04  1.0000
   2  -2   0  246572    9070                                                      186457  -18.68    0.04  1.0000
   2  -2   0  225842    9088                                                      168490  -18.68    0.04  1.0000
   2  -2   0  235563    9083                                                      176900  -18.68    0.04  1.0000
   2  -2   0  246781    9126                                                      186639  -18.68    0.04  1.0000
   0   2   1  127054    5965                                                      119719   -7.75  -13.25  1.0000
   0   2   1  121159    5949                                                      113934   -7.75  -13.25  1.0000
   0   2   1  124438    5946                                                      117151   -7.75  -13.25  1.0000
   0   2   1  128719    5960                                                      121353   -7.75  -13.25  1.0000
   0  -2  -1  116377    5960                                                      113078   -7.75   13.25  1.0000
   0  -2  -1  104219    5942                                                      100946   -7.75   13.25  1.0000
   0  -2  -1  110277    5943                                                      106991   -7.75   13.25  1.0000
   0  -2  -1  115948    5958                                                      112650   -7.75   13.25  1.0000
   2   0   1  118890    5925                                                      111527    7.81   13.19  1.0000
   2   0   1  130048    5956                                                      122467    7.81   13.19  1.0000
  -2   0  -1  117606    5952                                                      114115    7.81  -13.19  1.0000
  -2   0  -1  106691    5922                                                      103233    7.81  -13.19  1.0000
  -2   2   1  117991    5925                                                      110791    7.70   13.12  1.0000
   2  -2  -1  112666    5951                                                      109308    7.70  -13.12  1.0000
   2  -2  -1  115091    5922                                                      111727    7.70  -13.12  1.0000
   2  -2  -1  113639    6032                                                      110279    7.70  -13.12  1.0000
   2  -2   1  122155    5920                                                      114785   -7.73  -13.09  1.0000
   2  -2   1  118646    5952                                                      111346   -7.73  -13.09  1.0000
   2  -2   1  128066    5956                                                      120582   -7.73  -13.09  1.0000
   2  -2   1  130098    5948                                                      122575   -7.73  -13.09  1.0000
  -2   2  -1  118018    5922                                                      114554   -7.73   13.09  1.0000
  -2   2  -1  110512    5962                                                      107071   -7.73   13.09  1.0000
  -2   2  -1  118327    5955                                                      114862   -7.73   13.09  1.0000
  -2   2  -1  117953    5951                                                      114490   -7.73   13.09  1.0000
   0  -2   1  125436    5956                                                      118075    7.73   13.16  1.0000
   0  -2   1  126899    5955                                                      119511    7.73   13.16  1.0000
   0  -2   1  125155    5935                                                      117800    7.73   13.16  1.0000
   0   2  -1  112275    5950                                                      108914    7.73  -13.16  1.0000
   0   2  -1  115768    5932                                                      112398    7.73  -13.16  1.0000
  -2   0   1  122851    5956                                                      115552   -7.74  -13.20  1.0000
  -2   0   1  119972    5945                                                      112728   -7.74  -13.20  1.0000
  -2   0   1  127233    5954                                                      119851   -7.74  -13.20  1.0000
  -2   0   1  131614    5959                                                      124151   -7.74  -13.20  1.0000
   2   0  -1  120931    5959                                                      117569   -7.74   13.20  1.0000
   2   0  -1  106690    5937                                                      103362   -7.74   13.20  1.0000
   2   0  -1  115214    5954                                                      111865   -7.74   13.20  1.0000
   2   0  -1  117681    5951                                                      114326   -7.74   13.20  1.0000
   0   2   2  146996    8275                                                      156246    2.80    2.69  1.0000
   0   2   2  148864    8265                                                      158172    2.80    2.69  1.0000
   0   2   2  149096    8262                                                      158411    2.80    2.69  1.0000
   0   2   2  152306    8270                                                      161720    2.80    2.69  1.0000
   0  -2  -2  155546    8280                                                      165100    2.80   -2.69  1.0000
   0  -2  -2  149595    8255                                                      158966    2.80   -2.69  1.0000
   2   0   2  145516    8241                                                      154828    2.54    2.82  1.0000
   2   0   2  151618    8274                                                      161121    2.54    2.82  1.0000
   2   0   2  156807    8261                                                      166469    2.54    2.82  1.0000
  -2   0  -2  156379    8267                                                      166063    2.54   -2.82  1.0000
  -2   0  -2  143067    8237                                                      152335    2.54   -2.82  1.0000
  -2   0  -2  160731    8309                                                      170547    2.54   -2.82  1.0000
  -2   0  -2  156559    8270                                                      166249    2.54   -2.82  1.0000
  -2   2   2  146398    8270                                                      155924    3.00    2.74  1.0000
  -2   2   2  149458    8274                                                      159082    3.00    2.74  1.0000
  -2   2   2  132315    8228                                                      141376    3.00    2.74  1.0000
  -2   2   2  156283    8341                                                      166122    3.00    2.74  1.0000
   2  -2  -2  153639    8271                                                      163441    3.00   -2.74  1.0000
   2  -2  -2  155244    8268                                                      165096    3.00   -2.74  1.0000
   2  -2  -2  158389    8238                                                      168339    3.00   -2.74  1.0000
   2  -2  -2  156365    8295                                                      166252    3.00   -2.74  1.0000
   2  -2   2  144067    8239                                                      153498    2.93    2.76  1.0000
   2  -2   2  137328    8279                                                      146538    2.93    2.76  1.0000
   2  -2   2  153554    8267                                                      163287    2.93    2.76  1.0000
   2  -2   2  144629    8237                                                      154078    2.93    2.76  1.0000
  -2   2  -2  151439    8243                                                      161149    2.93   -2.76  1.0000
  -2   2  -2  147170    8241                                                      156744    2.93   -2.76  1.0000
   0  -2   2  139242    8258                                                      148258    2.71    2.73  1.0000
   0  -2   2  148984    8266                                                      158306    2.71    2.73  1.0000
   0  -2   2  151175    8223                                                      160565    2.71    2.73  1.0000
   0   2  -2  138848    8257                                                      147888    2.71   -2.73  1.0000
   0   2  -2  140555    8280                                                      149650    2.71   -2.73  1.0000
   0   2  -2  150814    8272                                                      160231    2.71   -2.73  1.0000
   0   2  -2  155216    8222                                                      164768    2.71   -2.73  1.0000
  -2   0   2  140519    8266                                                      149655    2.48    2.83  1.0000
  -2   0   2  143947    8261                                                      153192    2.48    2.83  1.0000
  -2   0   2  147171    8260                                                      156518    2.48    2.83  1.0000
  -2   0   2  147060    8273                                                      156404    2.48    2.83  1.0000
   2   0  -2  144439    8270                                                      153732    2.48   -2.83  1.0000
   2   0  -2  139651    8254                                                      148791    2.48   -2.83  1.0000
   2   0  -2  125722    8250                                                      134400    2.48   -2.83  1.0000
   2   0  -2  155326    8263                                                      164959    2.48   -2.83  1.0000
   0   2   3    6868    1240                                                       19032   -8.23   14.09  1.0000
   0   2   3    7000    1224                                                       19253   -8.23   14.09  1.0000
   0   2   3    6645    1208                                                       18658   -8.23   14.09  1.0000
   0  -2  -3   10860    1269                                                       25558   -8.23  -14.09  1.0000
   0  -2  -3   10369    1231                                                       24800   -8.23  -14.09  1.0000
   0  -2  -3   10226    1250                                                       24577   -8.23  -14.09  1.0000
   2   0   3    6456    1224                                                       18508    8.30  -14.25  1.0000
   2   0   3    6278    1207                                                       18204    8.30  -14.25  1.0000
  -2   0  -3   10257    1248                                                       24825    8.30   14.25  1.0000
  -2   0  -3    8307    1207                                                       21722    8.30   14.25  1.0000
  -2   0  -3   10825    1263                                                       25706    8.30   14.25  1.0000
  -2   0  -3    8938    1230                                                       22740    8.30   14.25  1.0000
  -2   2   3    7213    1244                                                       19612    8.40  -14.03  1.0000
  -2   2   3    6667    1231                                                       18698    8.40  -14.03  1.0000
  -2   2   3    7193    1197                                                       19578    8.40  -14.03  1.0000
   2  -2  -3    9777    1257                                                       23889    8.40   14.03  1.0000
   2  -2  -3    9392    1209                                                       23283    8.40   14.03  1.0000
   2  -2  -3   10638    1254                                                       25230    8.40   14.03  1.0000
   2  -2   3    4868    1208                                                       15537   -8.35   14.01  1.0000
  -2   2  -3   10367    1229                                                       24777   -8.35  -14.01  1.0000
  -2   2  -3    9771    1256                                                       23847   -8.35  -14.01  1.0000
  -2   2  -3   10125    1204                                                       24401   -8.35  -14.01  1.0000
   0  -2   3    6691    1229                                                       18733    8.22  -14.09  1.0000
   0  -2   3    5255    1218                                                       16252    8.22  -14.09  1.0000
   0   2  -3   12498    1259                                                       28044    8.22   14.09  1.0000
   0   2  -3   11101    1257                                                       25925    8.22   14.09  1.0000
   0   2  -3   10117    1174                                                       24405    8.22   14.09  1.0000
   0   2  -3   10168    1176                                                       24485    8.22   14.09  1.0000
  -2   0   3    7943    1249                                                       20951   -8.37   14.19  1.0000
  -2   0   3    6861    1229                                                       19156   -8.37   14.19  1.0000
   2   0  -3   10203    1261                                                       24701   -8.37  -14.19  1.0000
   2   0  -3   10564    1242                                                       25263   -8.37  -14.19  1.0000
   2   0  -3   10063    1224                                                       24482   -8.37  -14.19  1.0000
   0   2   4  144622    7320                                                      135264    1.78    4.65  1.0000
   0   2   4  143938    7305                                                      134602    1.78    4.65  1.0000
   0  -2  -4  152749    7331                                                      142997    1.78   -4.65  1.0000
   0  -2  -4  149202    7302                                                      139564    1.78   -4.65  1.0000
   0  -2  -4  152705    7314                                                      142954    1.78   -4.65  1.0000
   2   0   4  145811    7304                                                      136532    1.91    4.65  1.0000
   2   0   4  144843    7290                                                      135594    1.91    4.65  1.0000
  -2   0  -4  147771    7311                                                      138292    1.91   -4.65  1.0000
  -2   0  -4  151683    7332                                                      142079    1.91   -4.65  1.0000
  -2   0  -4  155406    7300                                                      145685    1.91   -4.65  1.0000
  -2   2   4  150165    7331                                                      140604    1.65    4.60  1.0000
  -2   2   4  141693    7314                                                      132407    1.65    4.60  1.0000
   2  -2  -4  151640    7318                                                      141905    1.65   -4.60  1.0000
   2  -2   4  143816    7294                                                      134433    1.69    4.63  1.0000
   2  -2   4  130877    7290                                                      121927    1.69    4.63  1.0000
   2  -2   4  145012    7258                                                      135590    1.69    4.63  1.0000
  -2   2  -4  144114    7293                                                      134594    1.69   -4.63  1.0000
  -2   2  -4  148008    7328                                                      138360    1.69   -4.63  1.0000
  -2   2  -4  153089    7266                                                      143276    1.69   -4.63  1.0000
   0  -2   4  150376    7313                                                      140836    1.82    4.66  1.0000
   0  -2   4  143348    7308                                                      134034    1.82    4.66  1.0000
   0   2  -4  147635    7312                                                      138049    1.82   -4.66  1.0000
   0   2  -4  148327    7319                                                      138719    1.82   -4.66  1.0000
  -2   0   4  154138    7330                                                      144639    1.96    4.65  1.0000
   2   0  -4  140996    7320                                                      131775    1.96   -4.65  1.0000
   2   0  -4  156813    7312                                                      147088    1.96   -4.65  1.0000
   2   0  -4  155834    7303                                                      146140    1.96   -4.65  1.0000
   0   2   5    6358     316                                                        2402    3.32   -8.28  1.0000
   0   2   5    7010     298                                                        2809    3.32   -8.28  1.0000
   0  -2  -5    7845     305                                                        3331    3.32    8.28  1.0000
   2   0   5    7056     284                                                        2792   -3.39    8.38  1.0000
  -2   0  -5    7864     291                                                        3295   -3.39   -8.38  1.0000
  -2   2   5    8131     326                                                        3514   -3.57    8.19  1.0000
  -2   2   5    7296     310                                                        2973   -3.57    8.19  1.0000
   2  -2  -5    7220     319                                                        2931   -3.57   -8.19  1.0000
   2  -2  -5    8028     283                                                        3454   -3.57   -8.19  1.0000
   2  -2  -5    8324     317                                                        3649   -3.57   -8.19  1.0000
   2  -2   5    7685     292                                                        3223    3.52   -8.22  1.0000
   2  -2   5    7097     229                                                        2846    3.52   -8.22  1.0000
  -2   2  -5    7849     289                                                        3332    3.52    8.22  1.0000
  -2   2  -5    8195     332                                                        3559    3.52    8.22  1.0000
  -2   2  -5    7402     242                                                        3043    3.52    8.22  1.0000
   0  -2   5    6571     302                                                        2541   -3.29    8.27  1.0000
   0  -2   5    7652     319                                                        3230   -3.29    8.27  1.0000
   0  -2   5    7846     224                                                        3357   -3.29    8.27  1.0000
   0   2  -5    7249     307                                                        2953   -3.29   -8.27  1.0000
   0   2  -5    8513     340                                                        3778   -3.29   -8.27  1.0000
   0   2  -5    8293     225                                                        3632   -3.29   -8.27  1.0000
  -2   0   5    7429     327                                                        3019    3.42   -8.39  1.0000
  -2   0   5    8546     335                                                        3746    3.42   -8.39  1.0000
   2   0  -5    7591     299                                                        3111    3.42    8.39  1.0000
   0   2   6     939     273                                                        1266    0.85   -5.28  1.0000
   0   2   6    1099     259                                                        1481    0.85   -5.28  1.0000
   0  -2  -6    1238     225                                                         925    0.85    5.28  1.0000
   2   0   6    1084     245                                                        1457    0.65   -5.11  1.0000
   2   0   6    1086     247                                                        1460    0.65   -5.11  1.0000
  -2   0  -6    1173     235                                                         882    0.65    5.11  1.0000
  -2   0  -6     886     231                                                         590    0.65    5.11  1.0000
  -2   2   6    1076     260                                                        1427    0.68   -5.04  1.0000
   2  -2  -6     965     271                                                         662    0.68    5.04  1.0000
   2  -2  -6    1220     217                                                         918    0.68    5.04  1.0000
   2  -2  -6    1117     236                                                         815    0.68    5.04  1.0000
   2  -2   6    1020     244                                                        1373    0.67   -5.13  1.0000
   2  -2   6     757     241                                                        1016    0.67   -5.13  1.0000
  -2   2  -6     852     214                                                         552    0.67    5.13  1.0000
  -2   2  -6    1291     249                                                         999    0.67    5.13  1.0000
  -2   2  -6    1028     157                                                         732    0.67    5.13  1.0000
   0  -2   6     826     239                                                        1130    0.82   -5.37  1.0000
   0  -2   6    1055     245                                                        1445    0.82   -5.37  1.0000
   0  -2   6    1016     152                                                        1392    0.82   -5.37  1.0000
   0   2  -6    1181     216                                                         880    0.82    5.37  1.0000
   0   2  -6    1091     252                                                         787    0.82    5.37  1.0000
   0   2  -6    1363     149                                                        1067    0.82    5.37  1.0000
  -2   0   6    1057     262                                                        1435    0.64   -5.17  1.0000
  -2   0   6    1340     282                                                        1803    0.64   -5.17  1.0000
   2   0  -6     937     233                                                         646    0.64    5.17  1.0000
   2   0  -6    1227     204                                                         943    0.64    5.17  1.0000
   0   2   7   83682    4534                                                       82627   -1.04    2.40  1.0000
   0  -2  -7   88871    4566                                                       87050   -1.04   -2.40  1.0000
   0  -2  -7   90923    4545                                                       89082   -1.04   -2.40  1.0000
   2   0   7   81984    4530                                                       80746    1.22   -2.72  1.0000
  -2   0  -7   88661    4543                                                       86542    1.22    2.72  1.0000
  -2   0  -7   83756    4555                                                       81695    1.22    2.72  1.0000
  -2   2   7   85020    4546                                                       83728    1.18   -2.49  1.0000
   2  -2  -7   80591    4548                                                       78600    1.18    2.49  1.0000
   2  -2  -7   90567    4521                                                       88461    1.18    2.49  1.0000
   2  -2  -7   84732    4515                                                       82692    1.18    2.49  1.0000
   2  -2   7   82216    4518                                                       80917   -1.18    2.41  1.0000
   2  -2   7   72680    4503                                                       71454   -1.18    2.41  1.0000
  -2   2  -7   84529    4520                                                       82486   -1.18   -2.41  1.0000
  -2   2  -7   89142    4569                                                       87045   -1.18   -2.41  1.0000
  -2   2  -7   87668    4462                                                       85588   -1.18   -2.41  1.0000
   0  -2   7   85769    4538                                                       84728    1.05   -2.48  1.0000
   0  -2   7   84572    4539                                                       83538    1.05   -2.48  1.0000
   0  -2   7   82608    4466                                                       81585    1.05   -2.48  1.0000
   0   2  -7   89772    4560                                                       87945    1.05    2.48  1.0000
   0   2  -7   88184    4443                                                       86372    1.05    2.48  1.0000
  -2   0   7   89982    4570                                                       88727   -1.18    2.63  1.0000
  -2   0   7   82936    4545                                                       81728   -1.18    2.63  1.0000
   2   0  -7   85223    4557                                                       83207   -1.18   -2.63  1.0000
   2   0  -7   87579    4535                                                       85537   -1.18   -2.63  1.0000
   2   0  -7   86349    4485                                                       84321   -1.18   -2.63  1.0000
   0   2   8   48293    2549                                                       47925   -1.17    2.18  1.0000
   0   2   8   47314    2529                                                       46949   -1.17    2.18  1.0000
   0  -2  -8   45732    2540                                                       45597   -1.17   -2.18  1.0000
   0  -2  -8   46384    2522                                                       46249   -1.17   -2.18  1.0000
   0  -2  -8   42854    2487                                                       42721   -1.17   -2.18  1.0000
   2   0   8   47178    2525                                                       46620   -1.00    2.15  1.0000
   2   0   8   42967    2504                                                       42432   -1.00    2.15  1.0000
  -2   0  -8   46273    2521                                                       45935   -1.00   -2.15  1.0000
  -2   0  -8   45540    2474                                                       45204   -1.00   -2.15  1.0000
  -2   2   8   46186    2554                                                       45639   -1.01    2.16  1.0000
  -2   2   8   50026    2553                                                       49459   -1.01    2.16  1.0000
   2  -2  -8   44070    2538                                                       43746   -1.01   -2.16  1.0000
   2  -2  -8   41826    2484                                                       41509   -1.01   -2.16  1.0000
   2  -2  -8   41836    2480                                                       41518   -1.01   -2.16  1.0000
   2  -2   8   45046    2503                                                       44493   -1.03    2.22  1.0000
   2  -2   8   44618    2503                                                       44067   -1.03    2.22  1.0000
  -2   2  -8   45228    2502                                                       44894   -1.03   -2.22  1.0000
  -2   2  -8   44539    2539                                                       44207   -1.03   -2.22  1.0000
  -2   2  -8   45942    2436                                                       45605   -1.03   -2.22  1.0000
   0  -2   8   47307    2527                                                       46991   -1.21    2.18  1.0000
   0  -2   8   43779    2513                                                       43472   -1.21    2.18  1.0000
   0   2  -8   45208    2525                                                       45124   -1.21   -2.18  1.0000
   0   2  -8   43184    2522                                                       43100   -1.21   -2.18  1.0000
   0   2  -8   44083    2411                                                       43999   -1.21   -2.18  1.0000
  -2   0   8   45962    2538                                                       45401   -0.99    2.15  1.0000
  -2   0   8   44055    2529                                                       43504   -0.99    2.15  1.0000
   2   0  -8   45547    2546                                                       45201   -0.99   -2.15  1.0000
   2   0  -8   44584    2512                                                       44241   -0.99   -2.15  1.0000
   2   0  -8   42185    2448                                                       41850   -0.99   -2.15  1.0000
   0   2   9   23889    1526                                                       25627    1.46   -2.23  1.0000
   0   2   9   23599    1520                                                       25327    1.46   -2.23  1.0000
   0  -2  -9   21801    1509                                                       23428    1.46    2.23  1.0000
   0  -2  -9   24015    1513                                                       25723    1.46    2.23  1.0000
   0  -2  -9   21626    1466                                                       23246    1.46    2.23  1.0000
   2   0   9   21461    1488                                                       23184   -1.70    2.39  1.0000
  -2   0  -9   21962    1489                                                       23669   -1.70   -2.39  1.0000
  -2   0  -9   24562    1548                                                       26370   -1.70   -2.39  1.0000
  -2   0  -9   23166    1458                                                       24920   -1.70   -2.39  1.0000
  -2   2   9   21246    1527                                                       22802   -1.60    2.19  1.0000
  -2   2   9   22483    1512                                                       24085   -1.60    2.19  1.0000
   2  -2  -9   23202    1540                                                       24794   -1.60   -2.19  1.0000
   2  -2  -9   22532    1485                                                       24101   -1.60   -2.19  1.0000
   2  -2  -9   22043    1466                                                       23594   -1.60   -2.19  1.0000
   2  -2   9   23232    1488                                                       24837    1.63   -2.18  1.0000
   2  -2   9   24414    1515                                                       26061    1.63   -2.18  1.0000
  -2   2  -9   22322    1482                                                       23860    1.63    2.18  1.0000
  -2   2  -9   23189    1534                                                       24757    1.63    2.18  1.0000
   0  -2   9   23436    1508                                                       25208   -1.41    2.26  1.0000
   0  -2   9   23432    1520                                                       25203   -1.41    2.26  1.0000
   0   2  -9   23761    1513                                                       25511   -1.41   -2.26  1.0000
   0   2  -9   22500    1388                                                       24202   -1.41   -2.26  1.0000
  -2   0   9   22238    1513                                                       23968    1.67   -2.35  1.0000
  -2   0   9   23249    1522                                                       25019    1.67   -2.35  1.0000
   2   0  -9   22937    1531                                                       24658    1.67    2.35  1.0000
   2   0  -9   25192    1519                                                       26997    1.67    2.35  1.0000
   2   0  -9   22993    1434                                                       24716    1.67    2.35  1.0000
   0   2  10   22254    1450                                                       23256    0.03   -0.96  1.0000
   0  -2 -10   23906    1479                                                       24944    0.03    0.96  1.0000
   0  -2 -10   21914    1439                                                       22908    0.03    0.96  1.0000
   0  -2 -10   23545    1412                                                       24575    0.03    0.96  1.0000
   2   0  10   23063    1432                                                       24137   -0.09   -1.01  1.0000
   2   0  10   22314    1435                                                       23370   -0.09   -1.01  1.0000
  -2   0 -10   20379    1418                                                       21389   -0.09    1.01  1.0000
  -2   0 -10   22232    1466                                                       23286   -0.09    1.01  1.0000
  -2   0 -10   21241    1372                                                       22272   -0.09    1.01  1.0000
  -2   2  10   21998    1457                                                       23045   -0.01   -1.01  1.0000
  -2   2  10   21397    1444                                                       22430   -0.01   -1.01  1.0000
   2  -2 -10   21076    1423                                                       22101   -0.01    1.01  1.0000
   2  -2 -10   21278    1395                                                       22308   -0.01    1.01  1.0000
  -2   2 -10   21776    1409                                                       22824   -0.03    1.01  1.0000
   0  -2  10   21498    1422                                                       22510    0.07   -0.99  1.0000
   0  -2  10   20314    1439                                                       21298    0.07   -0.99  1.0000
   0   2 -10   22427    1437                                                       23461    0.07    0.99  1.0000
   0   2 -10   22362    1452                                                       23394    0.07    0.99  1.0000
   0   2 -10   19281    1299                                                       20240    0.07    0.99  1.0000
  -2   0  10   21016    1437                                                       22029   -0.01   -1.00  1.0000
  -2   0  10   21904    1456                                                       22938   -0.01   -1.00  1.0000
   2   0 -10   21881    1447                                                       22914   -0.01    1.00  1.0000
   2   0 -10   23205    1452                                                       24269   -0.01    1.00  1.0000
   2   0 -10   21782    1356                                                       22813   -0.01    1.00  1.0000
   0   2  11      26     342                                                           0   -0.76    1.27  1.0000
   0   2  11     369     347                                                         537   -0.76    1.27  1.0000
   0  -2 -11      26     363                                                           0   -0.76   -1.27  1.0000
   0  -2 -11      26     355                                                           0   -0.76   -1.27  1.0000
   2   0  11      30     311                                                           0    0.98   -1.23  1.0000
   2   0  11      96     360                                                         190    0.98   -1.23  1.0000
  -2   0 -11      40     290                                                          94    0.98    1.23  1.0000
  -2   0 -11      30     397                                                           0    0.98    1.23  1.0000
  -2   0 -11     128     336                                                         230    0.98    1.23  1.0000
  -2   2  11     187     356                                                         320    0.98   -1.26  1.0000
  -2   2  11      49     402                                                         118    0.98   -1.26  1.0000
   2  -2 -11      31     380                                                           0    0.98    1.26  1.0000
   2  -2 -11     237     344                                                         379    0.98    1.26  1.0000
   2  -2  11      96     302                                                         191   -1.00    1.24  1.0000
  -2   2 -11     379     317                                                         554   -1.00   -1.24  1.0000
  -2   2 -11     313     407                                                         472   -1.00   -1.24  1.0000
  -2   2 -11      30     302                                                           0   -1.00   -1.24  1.0000
   0  -2  11      27     322                                                           0    0.77   -1.29  1.0000
   0  -2  11     278     402                                                         429    0.77   -1.29  1.0000
   0   2 -11     211     302                                                         350    0.77    1.29  1.0000
   0   2 -11     310     396                                                         477    0.77    1.29  1.0000
   0   2 -11     172     239                                                         298    0.77    1.29  1.0000
  -2   0  11      92     323                                                         180   -0.90    1.24  1.0000
  -2   0  11      28     383                                                           0   -0.90    1.24  1.0000
   2   0 -11     160     377                                                         275   -0.90   -1.24  1.0000
   2   0 -11     106     309                                                         200   -0.90   -1.24  1.0000
   0   2  12   10093     806                                                        9724    0.81    0.39  1.0000
   0   2  12    8636     808                                                        8295    0.81    0.39  1.0000
   0  -2 -12    9820     782                                                        9538    0.81   -0.39  1.0000
   0  -2 -12    9758     829                                                        9477    0.81   -0.39  1.0000
   0  -2 -12    8561     747                                                        8297    0.81   -0.39  1.0000
   2   0  12    9924     764                                                        9495    0.96    0.48  1.0000
   2   0  12    9151     793                                                        8739    0.96    0.48  1.0000
  -2   0 -12    8676     752                                                        8366    0.96   -0.48  1.0000
  -2   0 -12    8652     817                                                        8343    0.96   -0.48  1.0000
  -2   0 -12    9020     735                                                        8704    0.96   -0.48  1.0000
  -2   2  12    9730     814                                                        9328    0.86    0.37  1.0000
  -2   2  12    8418     800                                                        8044    0.86    0.37  1.0000
   2  -2 -12   10672     839                                                       10337    0.86   -0.37  1.0000
   2  -2 -12    9293     750                                                        8980    0.86   -0.37  1.0000
   2  -2  12    9997     743                                                        9567    0.91    0.39  1.0000
   2  -2  12    8854     759                                                        8449    0.91    0.39  1.0000
  -2   2 -12    8975     736                                                        8650    0.91   -0.39  1.0000
  -2   2 -12    8564     829                                                        8246    0.91   -0.39  1.0000
  -2   2 -12    8417     660                                                        8102    0.91   -0.39  1.0000
   0  -2  12    8945     756                                                        8617    0.78    0.41  1.0000
   0  -2  12    8800     805                                                        8475    0.78    0.41  1.0000
   0   2 -12   10571     787                                                       10299    0.78   -0.41  1.0000
   0   2 -12    8649     781                                                        8403    0.78   -0.41  1.0000
  -2   0  12    9294     796                                                        8876    0.95    0.45  1.0000
   2   0 -12    8083     754                                                        7779    0.95   -0.45  1.0000
   2   0 -12    8420     787                                                        8110    0.95   -0.45  1.0000
   2   0 -12    9476     696                                                        9147    0.95   -0.45  1.0000
   0   2  13    3088     518                                                        3152    0.17    1.37  1.0000
   0   2  13    2269     502                                                        2320    0.17    1.37  1.0000
   0  -2 -13    3102     517                                                        3003    0.17   -1.37  1.0000
   0  -2 -13    2875     523                                                        2779    0.17   -1.37  1.0000
   0  -2 -13    2083     491                                                        1998    0.17   -1.37  1.0000
   2   0  13    3255     486                                                        3384   -0.32   -1.47  1.0000
   2   0  13    2418     543                                                        2525   -0.32   -1.47  1.0000
  -2   0 -13    3096     578                                                        3042   -0.32    1.47  1.0000
  -2   0 -13    2856     491                                                        2803   -0.32    1.47  1.0000
  -2   2  13    2503     522                                                        2586   -0.24   -1.42  1.0000
  -2   2  13    2068     505                                                        2141   -0.24   -1.42  1.0000
   2  -2 -13    2762     554                                                        2689   -0.24    1.42  1.0000
   2  -2 -13    3036     570                                                        2961   -0.24    1.42  1.0000
   2  -2 -13    3232     494                                                        3155   -0.24    1.42  1.0000
   2  -2  13    2448     445                                                        2538    0.27    1.43  1.0000
   2  -2  13    3183     562                                                        3289    0.27    1.43  1.0000
  -2   2 -13    2709     444                                                        2643    0.27   -1.43  1.0000
  -2   2 -13    3268     593                                                        3198    0.27   -1.43  1.0000
  -2   2 -13    2307     421                                                        2244    0.27   -1.43  1.0000
   0  -2  13    2286     458                                                        2342   -0.18   -1.36  1.0000
   0  -2  13    2927     546                                                        2993   -0.18   -1.36  1.0000
   0   2 -13    2753     551                                                        2663   -0.18    1.36  1.0000
   0   2 -13    2328     367                                                        2244   -0.18    1.36  1.0000
  -2   0  13    2562     512                                                        2674    0.32    1.46  1.0000
  -2   0  13    1727     542                                                        1815    0.32    1.46  1.0000
   2   0 -13    2426     480                                                        2377    0.32   -1.46  1.0000
   2   0 -13    3009     542                                                        2957    0.32   -1.46  1.0000
   0   2  14      10     405                                                          23   -0.46   -0.61  1.0000
   0   2  14     322     423                                                         397   -0.46   -0.61  1.0000
   0  -2 -14      51     375                                                          83   -0.46    0.61  1.0000
   0  -2 -14       7     512                                                           0   -0.46    0.61  1.0000
   0  -2 -14     185     409                                                         245   -0.46    0.61  1.0000
   2   0  14       6     468                                                           0   -0.42   -0.60  1.0000
  -2   0 -14     154     475                                                         205   -0.42    0.60  1.0000
  -2   0 -14     179     437                                                         234   -0.42    0.60  1.0000
  -2   2  14     416     441                                                         494   -0.43   -0.58  1.0000
  -2   2  14     603     489                                                         697   -0.43   -0.58  1.0000
   2  -2 -14     403     404                                                         484   -0.43    0.58  1.0000
   2  -2 -14       6     501                                                           0   -0.43    0.58  1.0000
   2  -2 -14     533     433                                                         627   -0.43    0.58  1.0000
   2  -2  14     151     459                                                         197   -0.42   -0.56  1.0000
  -2   2 -14     323     446                                                         395   -0.42    0.56  1.0000
  -2   2 -14     224     350                                                         284   -0.42    0.56  1.0000
   0  -2  14     367     428                                                         446   -0.45   -0.64  1.0000
   0   2 -14     691     495                                                         806   -0.45    0.64  1.0000
   0   2 -14     115     330                                                         162   -0.45    0.64  1.0000
  -2   0  14     322     426                                                         387   -0.41   -0.55  1.0000
  -2   0  14       6     486                                                           0   -0.41   -0.55  1.0000
   2   0 -14     190     420                                                         243   -0.41    0.55  1.0000
   2   0 -14     178     445                                                         229   -0.41    0.55  1.0000
   2   0 -14       6     356                                                           0   -0.41    0.55  1.0000
   0   2  15    4332     677                                                        4581    0.81   -1.33  1.0000
   0  -2 -15    3951     706                                                        4119    0.81    1.33  1.0000
   0  -2 -15    3306     603                                                        3457    0.81    1.33  1.0000
  -2   0 -15    3558     591                                                        3735   -0.82   -1.40  1.0000
   2  -2 -15    3001     617                                                        3182   -0.85   -1.49  1.0000
   2  -2 -15    3050     585                                                        3233   -0.85   -1.49  1.0000
   2  -2  15    3584     651                                                        3859    0.81   -1.47  1.0000
  -2   2 -15    3691     656                                                        3900    0.81    1.47  1.0000
   0  -2  15    4948     706                                                        5226   -0.84    1.37  1.0000
   0   2 -15    4032     694                                                        4209   -0.84   -1.37  1.0000
  -2   0  15    5046     655                                                        5342    0.77   -1.36  1.0000
   2   0 -15    3291     631                                                        3464    0.77    1.36  1.0000
   2   0 -15    3198     552                                                        3368    0.77    1.36  1.0000
   0   2  16      20     506                                                           0    1.03    0.76  1.0000
   0  -2 -16      20     489                                                           0    1.03   -0.76  1.0000
   0  -2 -16     199     522                                                         312    1.03   -0.76  1.0000
   2   0  16      16     514                                                           0    0.97    0.64  1.0000
  -2   0 -16     170     527                                                         259    0.97   -0.64  1.0000
  -2   0 -16       8     463                                                          22    0.97   -0.64  1.0000
  -2   2  16      38     518                                                          69    1.04    0.63  1.0000
   2  -2 -16      18     489                                                           0    1.04   -0.63  1.0000
   2  -2 -16      53     499                                                         107    1.04   -0.63  1.0000
   2  -2  16      17     449                                                           0    1.00    0.64  1.0000
  -2   2 -16      17     547                                                           0    1.00   -0.64  1.0000
  -2   0  16      16     522                                                           0    0.99    0.62  1.0000
   0   2  17     369     498                                                         434   -0.75    0.22  1.0000
   0  -2 -17     591     527                                                         668   -0.75   -0.22  1.0000
   2   0  17       7     524                                                           0    0.73   -0.19  1.0000
  -2   0 -17     903     570                                                         990    0.73    0.19  1.0000
  -2   2  17     542     510                                                         646    0.76   -0.37  1.0000
   2  -2  17     701     544                                                         817   -0.78    0.35  1.0000
  -2   2 -17     543     587                                                         639   -0.78   -0.35  1.0000
   0  -2  17     357     521                                                         422    0.74   -0.23  1.0000
   0   2 -17     531     563                                                         604    0.74    0.23  1.0000
  -2   0  17       7     484                                                           0   -0.73    0.20  1.0000
   2   0 -17       7     529                                                           0   -0.73   -0.20  1.0000
   0   2  18     136     500                                                         181   -0.54    0.19  1.0000
   0  -2 -18     502     561                                                         579   -0.54   -0.19  1.0000
  -2   0 -18       4     551                                                          16   -0.52   -0.33  1.0000
  -2   2  18     398     533                                                         480   -0.59    0.20  1.0000
   2  -2 -18     227     542                                                         284   -0.59   -0.20  1.0000
   2  -2  18       4     538                                                           0   -0.57    0.20  1.0000
  -2   2 -18     244     591                                                         302   -0.57   -0.20  1.0000
   0  -2  18      64     519                                                          96   -0.60    0.15  1.0000
   0   2 -18       5     563                                                           0   -0.60   -0.15  1.0000
   2   0 -18     435     572                                                         521   -0.52   -0.32  1.0000
   0   2  19     158     488                                                         271    0.32   -1.26  1.0000
   0  -2 -19     383     617                                                         574    0.32    1.26  1.0000
   2   0  19      64     533                                                         145   -0.23    1.39  1.0000
  -2   0 -19      24     552                                                           0   -0.23   -1.39  1.0000
  -2   2  19     545     583                                                         763   -0.28    1.38  1.0000
   2  -2 -19     266     612                                                         442   -0.28   -1.38  1.0000
   2  -2  19      79     473                                                         168    0.26   -1.37  1.0000
  -2   2 -19      24     562                                                           0    0.26    1.37  1.0000
   0  -2  19      20     474                                                           0   -0.35    1.24  1.0000
   0   2 -19     135     573                                                         255   -0.35   -1.24  1.0000
  -2   0  19      23     479                                                           0    0.23   -1.37  1.0000
   2   0 -19      23     565                                                           0    0.23    1.37  1.0000
   0   2  20     356     561                                                         513    1.14   -0.23  1.0000
   0  -2 -20     739     595                                                         975    1.14    0.23  1.0000
   2   0  20     449     515                                                         624    1.16   -0.47  1.0000
  -2   0 -20     282     572                                                         443    1.16    0.47  1.0000
  -2   2  20      20     479                                                           0    1.26   -0.24  1.0000
  -2   2 -20     103     586                                                         211    1.23    0.28  1.0000
   0  -2  20     629     563                                                         834    1.14   -0.19  1.0000
  -2   0  20       9     528                                                          37    1.13   -0.47  1.0000
   2   0 -20     226     660                                                         367    1.13    0.47  1.0000
   0   2  21     108     491                                                         122   -0.54    0.78  1.0000
   2   0  21     101     548                                                         116    0.59   -0.84  1.0000
  -2   0 -21     251     593                                                         317    0.59    0.84  1.0000
  -2   2  21     305     563                                                         338    0.56   -0.74  1.0000
   2  -2  21     163     532                                                         183   -0.54    0.72  1.0000
  -2   2 -21      87     585                                                         119   -0.54   -0.72  1.0000
   0  -2  21     106     481                                                         119    0.53   -0.73  1.0000
   0   2 -21      73     561                                                         101    0.53    0.73  1.0000
  -2   0  21     197     530                                                         221   -0.56    0.78  1.0000
   0   3   0  403278   11891                                                      224302   46.56   -0.04  1.0000
   0   3   0  418536   11871                                                      235717   46.56   -0.04  1.0000
   0   3   0  404332   11839                                                      225088   46.56   -0.04  1.0000
   0   3   0  412918   11834                                                      231506   46.56   -0.04  1.0000
   0   3   0  406143   11829                                                      226440   46.56   -0.04  1.0000
   0  -3   0  390990   11827                                                      215161   46.56    0.04  1.0000
   0  -3   0  409872   11832                                                      229226   46.56    0.04  1.0000
   0  -3   0  408487   11837                                                      228190   46.56    0.04  1.0000
   3   0   0  393145   11800                                                      216763   46.56   -0.01  1.0000
   3   0   0  405541   11850                                                      225992   46.56   -0.01  1.0000
  -3   0   0  406193   11807                                                      226479   46.56    0.01  1.0000
  -3   0   0  423854   11857                                                      239714   46.56    0.01  1.0000
  -3   3   0  400455   11799                                                      222049   46.61   -0.12  1.0000
  -3   3   0  400293   11843                                                      221928   46.61   -0.12  1.0000
  -3   3   0  407009   11829                                                      226936   46.61   -0.12  1.0000
  -3   3   0  408998   11953                                                      228422   46.61   -0.12  1.0000
   3  -3   0  420475   11806                                                      237017   46.61    0.12  1.0000
   3  -3   0  382732   11828                                                      208901   46.61    0.12  1.0000
   3  -3   0  406733   11819                                                      226728   46.61    0.12  1.0000
   3  -3   0  414992   11870                                                      232905   46.61    0.12  1.0000
   0   3   1  390242   21518                                                      440965   -9.81   -5.72  1.0000
   0   3   1  351094   21493                                                      399285   -9.81   -5.72  1.0000
   0   3   1  367485   21502                                                      416753   -9.81   -5.72  1.0000
   0   3   1  365394   21505                                                      414526   -9.81   -5.72  1.0000
   0  -3  -1  359563   21508                                                      408101   -9.81    5.72  1.0000
   0  -3  -1  348702   21489                                                      396524   -9.81    5.72  1.0000
   0  -3  -1  372941   21502                                                      422345   -9.81    5.72  1.0000
   0  -3  -1  384650   21525                                                      434800   -9.81    5.72  1.0000
   3   0   1  351941   21456                                                      400157    9.82    5.68  1.0000
   3   0   1  343309   21455                                                      390949    9.82    5.68  1.0000
   3   0   1  360666   21567                                                      409457    9.82    5.68  1.0000
  -3   0  -1  360526   21635                                                      409109    9.82   -5.68  1.0000
  -3   3   1  374664   21488                                                      424499    9.78    5.82  1.0000
  -3   3   1  363759   21508                                                      412886    9.78    5.82  1.0000
   3  -3  -1  374946   21487                                                      424548    9.78   -5.82  1.0000
   3  -3  -1  371366   21514                                                      420738    9.78   -5.82  1.0000
   3  -3  -1  285479   21454                                                      328955    9.78   -5.82  1.0000
   3  -3  -1  370976   21566                                                      420323    9.78   -5.82  1.0000
   3  -3   1  368193   21503                                                      417631   -9.80   -5.78  1.0000
   3  -3   1  372914   21505                                                      422658   -9.80   -5.78  1.0000
   3  -3   1  389478   21520                                                      440281   -9.80   -5.78  1.0000
  -3   3  -1  373053   21443                                                      422572   -9.80    5.78  1.0000
  -3   3  -1  370998   21462                                                      420385   -9.80    5.78  1.0000
  -3   3  -1  341218   21502                                                      388644   -9.80    5.78  1.0000
  -3   3  -1  373299   21511                                                      422834   -9.80    5.78  1.0000
  -3   3  -1  377127   21529                                                      426907   -9.80    5.78  1.0000
   0  -3   1  366193   21503                                                      415160    9.84    5.56  1.0000
   0  -3   1  346011   21536                                                      393652    9.84    5.56  1.0000
   0  -3   1  384864   21517                                                      435025    9.84    5.56  1.0000
   0  -3   1  365875   21483                                                      414821    9.84    5.56  1.0000
   0   3  -1  356990   21499                                                      405198    9.84   -5.56  1.0000
   0   3  -1  377008   21510                                                      426507    9.84   -5.56  1.0000
   0   3  -1  373100   21483                                                      422350    9.84   -5.56  1.0000
  -3   0   1  359143   21499                                                      407821   -9.72   -5.86  1.0000
  -3   0   1  359957   21493                                                      408689   -9.72   -5.86  1.0000
  -3   0   1  355048   21508                                                      403457   -9.72   -5.86  1.0000
  -3   0   1  383568   21524                                                      433823   -9.72   -5.86  1.0000
   3   0  -1  354840   21492                                                      402970   -9.72    5.86  1.0000
   3   0  -1  346626   21481                                                      394213   -9.72    5.86  1.0000
   3   0  -1  377559   21512                                                      427158   -9.72    5.86  1.0000
   3   0  -1  374134   21506                                                      423514   -9.72    5.86  1.0000
   0   3   2  223240   17741                                                      333313  -35.49  -11.78  1.0000
   0   3   2  209918   17727                                                      316810  -35.49  -11.78  1.0000
   0   3   2  230475   17739                                                      342235  -35.49  -11.78  1.0000
   0  -3  -2  233322   17746                                                      347489  -35.49   11.78  1.0000
   0  -3  -2  202554   17713                                                      309318  -35.49   11.78  1.0000
   0  -3  -2  228821   17750                                                      341938  -35.49   11.78  1.0000
   3   0   2  239701   17729                                                      352880  -35.19  -11.83  1.0000
   3   0   2  216417   17690                                                      324215  -35.19  -11.83  1.0000
  -3   0  -2  235278   17731                                                      349187  -35.19   11.83  1.0000
  -3   0  -2  217396   17695                                                      327114  -35.19   11.83  1.0000
  -3   0  -2  236846   17745                                                      351115  -35.19   11.83  1.0000
  -3   3   2  233489   17735                                                      345604  -35.44  -11.72  1.0000
  -3   3   2  209354   17680                                                      315784  -35.44  -11.72  1.0000
   3  -3  -2  222292   17726                                                      333531  -35.44   11.72  1.0000
   3  -3   2  241572   17690                                                      355758  -35.43  -11.80  1.0000
   3  -3   2  245862   17719                                                      361012  -35.43  -11.80  1.0000
  -3   3  -2  228667   17688                                                      341635  -35.43   11.80  1.0000
  -3   3  -2  219258   17739                                                      329997  -35.43   11.80  1.0000
  -3   3  -2  222033   17719                                                      333435  -35.43   11.80  1.0000
   0  -3   2  241196   17734                                                      355392  -35.39  -11.87  1.0000
   0  -3   2  220407   17791                                                      329800  -35.39  -11.87  1.0000
   0  -3   2  241344   17699                                                      355573  -35.39  -11.87  1.0000
   0   3  -2  220195   17722                                                      331245  -35.39   11.87  1.0000
   0   3  -2  230747   17691                                                      344288  -35.39   11.87  1.0000
  -3   0   2  226783   17738                                                      337116  -35.19  -11.86  1.0000
  -3   0   2  227901   17733                                                      338493  -35.19  -11.86  1.0000
  -3   0   2  240923   17753                                                      354483  -35.19  -11.86  1.0000
   3   0  -2  219546   17732                                                      329878  -35.19   11.86  1.0000
   3   0  -2  231051   17737                                                      344088  -35.19   11.86  1.0000
   3   0  -2  227318   17730                                                      339485  -35.19   11.86  1.0000
   0   3   3  305132   14552                                                      282515   -2.59    6.31  1.0000
   0   3   3  291731   14530                                                      269623   -2.59    6.31  1.0000
   0   3   3  301680   14521                                                      279193   -2.59    6.31  1.0000
   0  -3  -3  304627   14554                                                      282091   -2.59   -6.31  1.0000
   0  -3  -3  309758   14554                                                      287030   -2.59   -6.31  1.0000
   3   0   3  301714   14527                                                      278599    2.72   -6.49  1.0000
  -3   0  -3  296756   14527                                                      273899    2.72    6.49  1.0000
  -3   0  -3  289571   14496                                                      266996    2.72    6.49  1.0000
  -3   0  -3  311202   14620                                                      287788    2.72    6.49  1.0000
  -3   0  -3  315931   14543                                                      292337    2.72    6.49  1.0000
  -3   3   3  312517   14550                                                      289083    2.80   -6.47  1.0000
  -3   3   3  291387   14548                                                      268770    2.80   -6.47  1.0000
  -3   3   3  240061   14468                                                      219562    2.80   -6.47  1.0000
   3  -3  -3  309712   14488                                                      286453    2.80    6.47  1.0000
   3  -3  -3  314530   14576                                                      291088    2.80    6.47  1.0000
   3  -3   3  321442   14500                                                      297695   -2.79    6.47  1.0000
   3  -3   3  293047   14557                                                      270387   -2.79    6.47  1.0000
   3  -3   3  302112   14499                                                      279100   -2.79    6.47  1.0000
  -3   3  -3  307304   14507                                                      284159   -2.79   -6.47  1.0000
   0  -3   3  314007   14534                                                      291072    2.60   -6.30  1.0000
   0   3  -3  291449   14525                                                      269425    2.60    6.30  1.0000
   0   3  -3  311549   14553                                                      288768    2.60    6.30  1.0000
  -3   0   3  299717   14543                                                      276757   -2.75    6.47  1.0000
  -3   0   3  305380   14540                                                      282201   -2.75    6.47  1.0000
  -3   0   3  313944   14578                                                      290438   -2.75    6.47  1.0000
   3   0  -3  307902   14548                                                      284692   -2.75   -6.47  1.0000
   3   0  -3  309868   14536                                                      286583   -2.75   -6.47  1.0000
   3   0  -3  309273   14526                                                      286011   -2.75   -6.47  1.0000
   0   3   4  152325    8461                                                      165278    7.45    7.09  1.0000
   0   3   4  146445    8439                                                      159131    7.45    7.09  1.0000
   0  -3  -4  142526    8447                                                      155441    7.45   -7.09  1.0000
   3   0   4  156719    8439                                                      170272    7.18    7.17  1.0000
  -3   0  -4  142932    8435                                                      156248    7.18   -7.17  1.0000
  -3   0  -4  149845    8477                                                      163495    7.18   -7.17  1.0000
  -3   0  -4  149670    8439                                                      163311    7.18   -7.17  1.0000
  -3   3   4  150039    8463                                                      162716    7.42    7.02  1.0000
  -3   3   4  146197    8452                                                      158701    7.42    7.02  1.0000
  -3   3   4  156525    8398                                                      169489    7.42    7.02  1.0000
   3  -3  -4  137472    8447                                                      149976    7.42   -7.02  1.0000
   3  -3  -4  145580    8399                                                      158469    7.42   -7.02  1.0000
   3  -3  -4  138198    8449                                                      150737    7.42   -7.02  1.0000
   3  -3   4  151134    8413                                                      163874    7.29    6.99  1.0000
   3  -3   4  141129    8427                                                      153416    7.29    6.99  1.0000
   3  -3   4  149683    8389                                                      162358    7.29    6.99  1.0000
  -3   3  -4  144558    8460                                                      157409    7.29   -6.99  1.0000
   0  -3   4  148028    8442                                                      160855    7.34    7.09  1.0000
   0  -3   4  151830    8451                                                      164830    7.34    7.09  1.0000
   0   3  -4  138363    8433                                                      151142    7.34   -7.09  1.0000
   0   3  -4  139494    8446                                                      152328    7.34   -7.09  1.0000
  -3   0   4  153155    8464                                                      166509    7.14    7.15  1.0000
  -3   0   4  142893    8443                                                      155768    7.14    7.15  1.0000
   3   0  -4  143161    8455                                                      156452    7.14   -7.15  1.0000
   3   0  -4  145477    8435                                                      158880    7.14   -7.15  1.0000
   0   3   5  206369   10463                                                      197795   -1.00   -5.27  1.0000
   0  -3  -5  208896   10472                                                      199839   -1.00    5.27  1.0000
   0  -3  -5  205825   10443                                                      196834   -1.00    5.27  1.0000
   3   0   5  204714   10435                                                      195707    0.72    5.17  1.0000
   3   0   5  198125   10416                                                      189262    0.72    5.17  1.0000
  -3   0  -5  210605   10445                                                      201064    0.72   -5.17  1.0000
  -3   0  -5  218008   10486                                                      208302    0.72   -5.17  1.0000
  -3   0  -5  213962   10440                                                      204346    0.72   -5.17  1.0000
  -3   3   5  194271   10458                                                      185303    0.70    5.24  1.0000
  -3   3   5  193849   10449                                                      184891    0.70    5.24  1.0000
   3  -3  -5  199234   10460                                                      189755    0.70   -5.24  1.0000
   3  -3  -5  206029   10403                                                      196391    0.70   -5.24  1.0000
   3  -3  -5  208046   10461                                                      198362    0.70   -5.24  1.0000
   3  -3   5  217397   10426                                                      207979   -0.77   -5.30  1.0000
   3  -3   5  207040   10440                                                      197846   -0.77   -5.30  1.0000
   3  -3   5  204163   10382                                                      195032   -0.77   -5.30  1.0000
  -3   3  -5  203355   10415                                                      193830   -0.77    5.30  1.0000
  -3   3  -5  205254   10472                                                      195685   -0.77    5.30  1.0000
  -3   3  -5  216679   10392                                                      206850   -0.77    5.30  1.0000
   0  -3   5  217958   10452                                                      209114    0.95    5.22  1.0000
   0  -3   5  207055   10453                                                      198431    0.95    5.22  1.0000
   0   3  -5  219177   10454                                                      209873    0.95   -5.22  1.0000
   0   3  -5  208383   10461                                                      199308    0.95   -5.22  1.0000
   0   3  -5  205019   10346                                                      196016    0.95   -5.22  1.0000
  -3   0   5  206421   10466                                                      197377   -0.75   -5.20  1.0000
  -3   0   5  198417   10451                                                      189547   -0.75   -5.20  1.0000
   3   0  -5  204935   10465                                                      195517   -0.75    5.20  1.0000
   3   0  -5  210923   10442                                                      201370   -0.75    5.20  1.0000
   0   3   6   27856    1705                                                       28757   -0.72   -6.45  1.0000
   0  -3  -6   29802    1708                                                       32152   -0.72    6.45  1.0000
   0  -3  -6   29581    1728                                                       31921   -0.72    6.45  1.0000
   3   0   6   29744    1716                                                       30856   -0.51   -6.25  1.0000
   3   0   6   27242    1686                                                       28287   -0.51   -6.25  1.0000
  -3   0  -6   27908    1717                                                       30278   -0.51    6.25  1.0000
  -3   0  -6   29298    1751                                                       31736   -0.51    6.25  1.0000
  -3   3   6   26844    1736                                                       27788   -0.64   -6.40  1.0000
  -3   3   6   27670    1723                                                       28636   -0.64   -6.40  1.0000
   3  -3  -6   28544    1755                                                       30891   -0.64    6.40  1.0000
   3  -3  -6   29139    1678                                                       31514   -0.64    6.40  1.0000
   3  -3  -6   30275    1734                                                       32704   -0.64    6.40  1.0000
   3  -3   6   29430    1698                                                       30490   -0.58   -6.35  1.0000
   3  -3   6   26339    1692                                                       27316   -0.58   -6.35  1.0000
  -3   3  -6   25517    1680                                                       27748   -0.58    6.35  1.0000
  -3   3  -6   28147    1752                                                       30510   -0.58    6.35  1.0000
  -3   3  -6   28948    1648                                                       31350   -0.58    6.35  1.0000
   0  -3   6   29806    1721                                                       30775   -0.69   -6.43  1.0000
   0  -3   6   29451    1724                                                       30411   -0.69   -6.43  1.0000
   0   3  -6   26547    1710                                                       28755   -0.69    6.43  1.0000
   0   3  -6   28738    1737                                                       31052   -0.69    6.43  1.0000
   0   3  -6   27687    1599                                                       29951   -0.69    6.43  1.0000
   0   3  -6   27807    1605                                                       30076   -0.69    6.43  1.0000
  -3   0   6   26962    1728                                                       28005   -0.50   -6.23  1.0000
   3   0  -6   27650    1741                                                       30010   -0.50    6.23  1.0000
   3   0  -6   27723    1678                                                       30087   -0.50    6.23  1.0000
   0   3   7  291698   15369                                                      296307   -1.29    0.39  1.0000
   0   3   7  285939   15349                                                      290502   -1.29    0.39  1.0000
   0  -3  -7  288932   15377                                                      293704   -1.29   -0.39  1.0000
   0  -3  -7  289632   15345                                                      294410   -1.29   -0.39  1.0000
   0  -3  -7  298145   15356                                                      302992   -1.29   -0.39  1.0000
   3   0   7  285291   15335                                                      289851    1.30   -0.46  1.0000
   3   0   7  274742   15325                                                      279217    1.30   -0.46  1.0000
  -3   0  -7  293842   15350                                                      298680    1.30    0.46  1.0000
  -3   0  -7  288724   15383                                                      293520    1.30    0.46  1.0000
  -3   0  -7  276976   15315                                                      281673    1.30    0.46  1.0000
  -3   3   7  290284   15380                                                      294991    1.35   -0.57  1.0000
  -3   3   7  293303   15376                                                      298034    1.35   -0.57  1.0000
   3  -3  -7  284303   15375                                                      289210    1.35    0.57  1.0000
   3  -3   7  300418   15327                                                      305149   -1.33    0.57  1.0000
   3  -3   7  299932   15350                                                      304659   -1.33    0.57  1.0000
  -3   3  -7  279700   15315                                                      284511   -1.33   -0.57  1.0000
  -3   3  -7  284482   15381                                                      289334   -1.33   -0.57  1.0000
  -3   3  -7  290923   15275                                                      295829   -1.33   -0.57  1.0000
   0  -3   7  288396   15344                                                      292982    1.29   -0.37  1.0000
   0  -3   7  265252   15342                                                      269650    1.29   -0.37  1.0000
   0   3  -7  295983   15381                                                      300806    1.29    0.37  1.0000
   0   3  -7  274784   15230                                                      279431    1.29    0.37  1.0000
   0   3  -7  273070   15274                                                      277703    1.29    0.37  1.0000
  -3   0   7  296578   15377                                                      301188   -1.28    0.40  1.0000
   3   0  -7  286882   15370                                                      291602   -1.28   -0.40  1.0000
   3   0  -7  292217   15344                                                      296981   -1.28   -0.40  1.0000
   3   0  -7  288480   15312                                                      293213   -1.28   -0.40  1.0000
   0   3   8   19907    1262                                                       19656   -3.56    4.30  1.0000
   0  -3  -8   19877    1264                                                       19344   -3.56   -4.30  1.0000
   0  -3  -8   20349    1224                                                       19814   -3.56   -4.30  1.0000
   0  -3  -8   18639    1214                                                       18111   -3.56   -4.30  1.0000
   3   0   8   21161    1234                                                       20793   -3.75    4.34  1.0000
   3   0   8   21043    1224                                                       20675   -3.75    4.34  1.0000
  -3   0  -8   20117    1198                                                       19459   -3.75   -4.34  1.0000
  -3   3   8   22650    1301                                                       22309   -3.59    4.20  1.0000
  -3   3   8   20245    1256                                                       19903   -3.59    4.20  1.0000
   3  -3  -8   20382    1280                                                       19758   -3.59   -4.20  1.0000
   3  -3  -8   21233    1206                                                       20604   -3.59   -4.20  1.0000
   3  -3  -8   20711    1228                                                       20085   -3.59   -4.20  1.0000
   3  -3   8   22138    1224                                                       21799   -3.57    4.18  1.0000
   3  -3   8   19878    1223                                                       19537   -3.57    4.18  1.0000
  -3   3  -8   20971    1211                                                       20346   -3.57   -4.18  1.0000
  -3   3  -8   21423    1271                                                       20796   -3.57   -4.18  1.0000
  -3   3  -8   21268    1146                                                       20642   -3.57   -4.18  1.0000
   0  -3   8   18404    1220                                                       18090   -3.54    4.18  1.0000
   0  -3   8   19091    1239                                                       18778   -3.54    4.18  1.0000
   0   3  -8   20527    1231                                                       19935   -3.54   -4.18  1.0000
   0   3  -8   20786    1266                                                       20192   -3.54   -4.18  1.0000
   0   3  -8   20327    1098                                                       19736   -3.54   -4.18  1.0000
   0   3  -8   19097    1105                                                       18513   -3.54   -4.18  1.0000
  -3   0   8   19457    1252                                                       19106   -3.73    4.35  1.0000
  -3   0   8   19684    1243                                                       19333   -3.73    4.35  1.0000
   3   0  -8   21101    1277                                                       20455   -3.73   -4.35  1.0000
   3   0  -8   20808    1235                                                       20164   -3.73   -4.35  1.0000
   3   0  -8   20991    1182                                                       20346   -3.73   -4.35  1.0000
   0   3   9   16983    1084                                                       16603   -0.60   -0.25  1.0000
   0   3   9   15799    1051                                                       15433   -0.60   -0.25  1.0000
   0  -3  -9   15672    1056                                                       15291   -0.60    0.25  1.0000
   0  -3  -9   15313    1026                                                       14937   -0.60    0.25  1.0000
   0  -3  -9   14250    1016                                                       13887   -0.60    0.25  1.0000
   3   0   9   17188    1034                                                       16717    0.38    0.43  1.0000
   3   0   9   15546    1019                                                       15098    0.38    0.43  1.0000
  -3   0  -9   16995    1036                                                       16519    0.38   -0.43  1.0000
  -3   0  -9   17354    1077                                                       16873    0.38   -0.43  1.0000
  -3   0  -9   15880    1001                                                       15420    0.38   -0.43  1.0000
  -3   3   9   15463    1064                                                       15081    0.43    0.33  1.0000
  -3   3   9   15930    1070                                                       15542    0.43    0.33  1.0000
   3  -3  -9   15696    1005                                                       15301    0.43   -0.33  1.0000
   3  -3  -9   16360    1032                                                       15957    0.43   -0.33  1.0000
   3  -3   9   15880    1008                                                       15474   -0.47   -0.34  1.0000
  -3   3  -9   15687    1009                                                       15273   -0.47    0.34  1.0000
  -3   3  -9   15300    1066                                                       14891   -0.47    0.34  1.0000
  -3   3  -9   15596     933                                                       15183   -0.47    0.34  1.0000
   0  -3   9   15862    1045                                                       15520    0.62    0.22  1.0000
   0   3  -9   16883    1039                                                       16513    0.62   -0.22  1.0000
   0   3  -9   16146    1074                                                       15784    0.62   -0.22  1.0000
   0   3  -9   15543     890                                                       15188    0.62   -0.22  1.0000
  -3   0   9   17537    1090                                                       17055   -0.44   -0.41  1.0000
  -3   0   9   14465    1034                                                       14028   -0.44   -0.41  1.0000
   3   0  -9   16321    1077                                                       15847   -0.44    0.41  1.0000
   3   0  -9   15262    1027                                                       14804   -0.44    0.41  1.0000
   0   3  10   17401    1148                                                       17564    4.63    0.42  1.0000
   0   3  10   16443    1112                                                       16594    4.63    0.42  1.0000
   0  -3 -10   16935    1143                                                       17091    4.63   -0.42  1.0000
   0  -3 -10   15461    1086                                                       15599    4.63   -0.42  1.0000
   0  -3 -10   14471    1076                                                       14596    4.63   -0.42  1.0000
   3   0  10   15686    1078                                                       15822    4.58    0.42  1.0000
   3   0  10   17140    1098                                                       17294    4.58    0.42  1.0000
  -3   0 -10   15587    1079                                                       15721    4.58   -0.42  1.0000
  -3   0 -10   16785    1151                                                       16933    4.58   -0.42  1.0000
  -3   0 -10   15544    1053                                                       15677    4.58   -0.42  1.0000
  -3   3  10   15691    1125                                                       15790    4.59    0.38  1.0000
  -3   3  10   16898    1150                                                       17011    4.59    0.38  1.0000
   3  -3 -10   15051    1121                                                       15142    4.59   -0.38  1.0000
   3  -3 -10   16907    1084                                                       17019    4.59   -0.38  1.0000
   3  -3  10   17194    1067                                                       17310    4.52    0.38  1.0000
  -3   3 -10   14942    1146                                                       15033    4.52   -0.38  1.0000
  -3   3 -10   16886     991                                                       16998    4.52   -0.38  1.0000
   0  -3  10   17215    1099                                                       17369    4.59    0.42  1.0000
   0  -3  10   16134    1113                                                       16275    4.59    0.42  1.0000
   0   3 -10   16756    1089                                                       16903    4.59   -0.42  1.0000
   0   3 -10   13850     929                                                       13960    4.59   -0.42  1.0000
  -3   0  10   17342    1137                                                       17504    4.58    0.42  1.0000
  -3   0  10   18292    1141                                                       18465    4.58    0.42  1.0000
   3   0 -10   15274    1098                                                       15409    4.58   -0.42  1.0000
   3   0 -10   16150    1024                                                       16296    4.58   -0.42  1.0000
   0   3  11   46363    2587                                                       45373    1.16   -0.07  1.0000
   0   3  11   44111    2562                                                       43145    1.16   -0.07  1.0000
   0  -3 -11   46689    2591                                                       45716    1.16    0.07  1.0000
   0  -3 -11   44496    2560                                                       43546    1.16    0.07  1.0000
   0  -3 -11   42436    2524                                                       41509    1.16    0.07  1.0000
   3   0  11   47083    2542                                                       46072   -1.04    0.15  1.0000
   3   0  11   46337    2552                                                       45334   -1.04    0.15  1.0000
  -3   0 -11   44180    2535                                                       43218   -1.04   -0.15  1.0000
  -3   0 -11   44286    2597                                                       43323   -1.04   -0.15  1.0000
  -3   0 -11   41024    2491                                                       40097   -1.04   -0.15  1.0000
  -3   3  11   45767    2606                                                       44754   -1.08    0.14  1.0000
  -3   3  11   45855    2577                                                       44841   -1.08    0.14  1.0000
   3  -3 -11   46283    2611                                                       45282   -1.08   -0.14  1.0000
   3  -3 -11   41771    2522                                                       40820   -1.08   -0.14  1.0000
   3  -3 -11   41724    2516                                                       40774   -1.08   -0.14  1.0000
   3  -3  11   43351    2507                                                       42396    1.07   -0.12  1.0000
   3  -3  11   47841    2568                                                       46838    1.07   -0.12  1.0000
  -3   3 -11   44657    2514                                                       43706    1.07    0.12  1.0000
  -3   3 -11   43780    2432                                                       42839    1.07    0.12  1.0000
   0  -3  11   45052    2538                                                       44072   -1.09    0.12  1.0000
   0  -3  11   48366    2594                                                       47351   -1.09    0.12  1.0000
   0   3 -11   43515    2533                                                       42570   -1.09   -0.12  1.0000
   0   3 -11   43337    2581                                                       42394   -1.09   -0.12  1.0000
  -3   0  11   45395    2586                                                       44441    1.06   -0.11  1.0000
  -3   0  11   47089    2595                                                       46117    1.06   -0.11  1.0000
   3   0 -11   46879    2596                                                       45928    1.06    0.11  1.0000
   3   0 -11   42556    2546                                                       41650    1.06    0.11  1.0000
   3   0 -11   45975    2470                                                       45033    1.06    0.11  1.0000
   0   3  12   29103    1837                                                       29622   -1.12   -2.45  1.0000
   0  -3 -12   28277    1862                                                       29207   -1.12    2.45  1.0000
   0  -3 -12   26867    1817                                                       27771   -1.12    2.45  1.0000
   3   0  12   30734    1818                                                       31311   -1.08   -2.45  1.0000
   3   0  12   31669    1852                                                       32256   -1.08   -2.45  1.0000
  -3   0 -12   29456    1824                                                       30443   -1.08    2.45  1.0000
  -3   0 -12   29784    1889                                                       30777   -1.08    2.45  1.0000
  -3   0 -12   28434    1780                                                       29403   -1.08    2.45  1.0000
  -3   3  12   30963    1898                                                       31482   -1.11   -2.40  1.0000
  -3   3  12   28962    1873                                                       29461   -1.11   -2.40  1.0000
   3  -3 -12   27082    1853                                                       27966   -1.11    2.40  1.0000
   3  -3 -12   27865    1827                                                       28762   -1.11    2.40  1.0000
   3  -3 -12   28085    1795                                                       28986   -1.11    2.40  1.0000
   3  -3  12   29878    1788                                                       30407   -1.05   -2.36  1.0000
   3  -3  12   29857    1834                                                       30385   -1.05   -2.36  1.0000
  -3   3 -12   28112    1775                                                       29023   -1.05    2.36  1.0000
  -3   3 -12   29845    1910                                                       30786   -1.05    2.36  1.0000
   0  -3  12   29194    1818                                                       29728   -1.07   -2.40  1.0000
   0  -3  12   32512    1861                                                       33080   -1.07   -2.40  1.0000
   0   3 -12   30431    1827                                                       31401   -1.07    2.40  1.0000
   0   3 -12   27788    1854                                                       28712   -1.07    2.40  1.0000
   0   3 -12   24083    1638                                                       24938   -1.07    2.40  1.0000
  -3   0  12   30106    1877                                                       30692   -1.10   -2.50  1.0000
  -3   0  12   29586    1857                                                       30166   -1.10   -2.50  1.0000
   3   0 -12   28094    1858                                                       29079   -1.10    2.50  1.0000
   3   0 -12   29109    1843                                                       30113   -1.10    2.50  1.0000
   3   0 -12   26525    1731                                                       27480   -1.10    2.50  1.0000
   0   3  13      28     354                                                           0   -1.31    0.80  1.0000
   0   3  13     899     427                                                         668   -1.31    0.80  1.0000
   0  -3 -13    1066     440                                                         768   -1.31   -0.80  1.0000
   0  -3 -13    1021     440                                                         730   -1.31   -0.80  1.0000
   0  -3 -13     472     466                                                         281   -1.31   -0.80  1.0000
   3   0  13     799     460                                                         610    1.17   -0.95  1.0000
  -3   0 -13     681     487                                                         465    1.17    0.95  1.0000
  -3   0 -13    1382     465                                                        1069    1.17    0.95  1.0000
  -3   3  13    1281     433                                                         998    1.33   -0.78  1.0000
  -3   3  13      29     422                                                           0    1.33   -0.78  1.0000
   3  -3 -13      29     451                                                           0    1.33    0.78  1.0000
   3  -3 -13    1104     462                                                         797    1.33    0.78  1.0000
   3  -3 -13     895     450                                                         621    1.33    0.78  1.0000
   3  -3  13     737     407                                                         522   -1.34    0.76  1.0000
  -3   3 -13    1019     519                                                         723   -1.34   -0.76  1.0000
  -3   3 -13    1412     345                                                        1060   -1.34   -0.76  1.0000
   0  -3  13    1014     383                                                         771    1.29   -0.78  1.0000
   0  -3  13     984     421                                                         745    1.29   -0.78  1.0000
   0   3 -13     376     462                                                         210    1.29    0.78  1.0000
   0   3 -13     857     270                                                         596    1.29    0.78  1.0000
  -3   0  13    1253     402                                                        1013   -1.18    0.94  1.0000
  -3   0  13     555     434                                                         395   -1.18    0.94  1.0000
   3   0 -13    1484     445                                                        1156   -1.18   -0.94  1.0000
   3   0 -13    1126     439                                                         842   -1.18   -0.94  1.0000
   3   0 -13    1115     351                                                         832   -1.18   -0.94  1.0000
   0   3  14      51     394                                                           0   -1.77    1.03  1.0000
   0   3  14      51     408                                                           0   -1.77    1.03  1.0000
   0  -3 -14      51     411                                                           0   -1.77   -1.03  1.0000
   0  -3 -14      51     422                                                           0   -1.77   -1.03  1.0000
   0  -3 -14      51     439                                                           0   -1.77   -1.03  1.0000
   3   0  14      74     465                                                          72   -1.66    0.70  1.0000
  -3   0 -14     113     430                                                         275   -1.66   -0.70  1.0000
  -3   3  14      43     380                                                           0   -1.73    0.74  1.0000
  -3   3  14      43     403                                                           0   -1.73    0.74  1.0000
   3  -3 -14      43     477                                                           0   -1.73   -0.74  1.0000
   3  -3 -14     277     495                                                         526   -1.73   -0.74  1.0000
   3  -3 -14      99     462                                                         263   -1.73   -0.74  1.0000
   3  -3  14     297     471                                                         352   -1.74    0.75  1.0000
  -3   3 -14     226     515                                                         456   -1.74   -0.75  1.0000
  -3   3 -14      53     337                                                         184   -1.74   -0.75  1.0000
   0  -3  14      88     462                                                          97   -1.76    0.98  1.0000
   0   3 -14      49     472                                                           0   -1.76   -0.98  1.0000
  -3   0  14      37     435                                                          13   -1.69    0.75  1.0000
  -3   0  14     391     411                                                         449   -1.69    0.75  1.0000
   3   0 -14      85     429                                                         235   -1.69   -0.75  1.0000
   3   0 -14     187     443                                                         393   -1.69   -0.75  1.0000
   3   0 -14      41     397                                                           0   -1.69   -0.75  1.0000
   0   3  15    6552     810                                                        6929    1.38   -0.39  1.0000
   0  -3 -15    7734     874                                                        8264    1.38    0.39  1.0000
   0  -3 -15    6089     799                                                        6559    1.38    0.39  1.0000
   3   0  15    6897     806                                                        7253   -1.33    0.42  1.0000
  -3   0 -15    5409     745                                                        5822   -1.33   -0.42  1.0000
  -3   3  15    7303     845                                                        7747   -1.47    0.38  1.0000
   3  -3 -15    8065     883                                                        8660   -1.47   -0.38  1.0000
   3  -3 -15    7358     789                                                        7926   -1.47   -0.38  1.0000
   3  -3  15    8610     820                                                        9090    1.44   -0.35  1.0000
  -3   3 -15    7854     912                                                        8433    1.44    0.35  1.0000
   0  -3  15    9613     848                                                       10083   -1.42    0.42  1.0000
  -3   0  15    7911     821                                                        8283    1.28   -0.39  1.0000
   3   0 -15    7967     852                                                        8455    1.28    0.39  1.0000
   3   0 -15    5585     682                                                        5992    1.28    0.39  1.0000
   0   3  16     110     523                                                           0    2.81    1.10  1.0000
   0  -3 -16     110     491                                                           0    2.81   -1.10  1.0000
   0  -3 -16     448     543                                                         907    2.81   -1.10  1.0000
   3   0  16      54     510                                                         316    2.71    1.32  1.0000
  -3   0 -16     109     539                                                           0    2.71   -1.32  1.0000
  -3   0 -16     147     507                                                         421    2.71   -1.32  1.0000
   3  -3 -16     114     495                                                           0    2.81   -1.27  1.0000
   3  -3  16       6     483                                                         172    2.81    1.26  1.0000
  -3   3 -16      22     550                                                         111    2.81   -1.26  1.0000
   0  -3  16      25     450                                                          30    2.81    1.09  1.0000
   0   3 -16      85     542                                                         305    2.81   -1.09  1.0000
  -3   0  16       6     503                                                         167    2.73    1.34  1.0000
   0   3  17     342     516                                                         290   -0.71    0.31  1.0000
   0  -3 -17       7     524                                                           0   -0.71   -0.31  1.0000
   0  -3 -17       7     559                                                           0   -0.71   -0.31  1.0000
   3   0  17     377     478                                                         327    0.85   -0.27  1.0000
  -3   0 -17      10     548                                                           0    0.85    0.27  1.0000
  -3   3  17     440     488                                                         399    0.83   -0.18  1.0000
   3  -3  17     408     518                                                         373   -0.82    0.15  1.0000
  -3   3 -17       8     556                                                           0   -0.82   -0.15  1.0000
  -3   0  17     719     486                                                         654   -0.80    0.26  1.0000
   3   0 -17     228     536                                                         189   -0.80   -0.26  1.0000
   0   3  18    1622     619                                                        1531   -1.04   -0.32  1.0000
   0  -3 -18    1163     654                                                        1111   -1.04    0.32  1.0000
   3   0  18     677     564                                                         631   -1.11   -0.48  1.0000
  -3   0 -18     849     594                                                         825   -1.11    0.48  1.0000
  -3   3  18     925     511                                                         848   -1.22   -0.40  1.0000
   3  -3 -18     279     577                                                         244   -1.22    0.40  1.0000
   3  -3  18    1541     577                                                        1445   -1.25   -0.41  1.0000
  -3   3 -18      21     586                                                           0   -1.25    0.41  1.0000
   0  -3  18    1385     575                                                        1291   -1.12   -0.32  1.0000
   0   3 -18    1119     569                                                        1061   -1.12    0.32  1.0000
  -3   0  18    1226     607                                                        1178   -1.01   -0.46  1.0000
   0  -3 -19    1575     682                                                        1673   -0.22    0.87  1.0000
   3   0  19    1620     616                                                        1678    0.19    0.88  1.0000
  -3   0 -19    1491     626                                                        1594    0.19   -0.88  1.0000
  -3   3  19    1396     545                                                        1440    0.16    0.74  1.0000
   3  -3  19    1457     567                                                        1503   -0.18   -0.78  1.0000
  -3   3 -19    1562     652                                                        1653   -0.18    0.78  1.0000
   0  -3  19     634     575                                                         659    0.25    0.88  1.0000
   0   3 -19    1104     581                                                        1182    0.25   -0.88  1.0000
  -3   0  19    1470     613                                                        1525   -0.20   -0.89  1.0000
   3   0 -19     982     693                                                        1065   -0.20    0.89  1.0000
   0   3  20    1110     576                                                         790    1.69   -0.40  1.0000
   3   0  20     900     566                                                         610    1.72   -0.42  1.0000
  -3   0 -20      57     572                                                           2    1.72    0.42  1.0000
  -3   3  20     674     570                                                         425    1.67   -0.27  1.0000
   3  -3  20    1288     588                                                         938    1.67   -0.30  1.0000
  -3   3 -20     597     600                                                         344    1.67    0.30  1.0000
   0  -3  20     652     557                                                         410    1.70   -0.39  1.0000
   0   3 -20     699     572                                                         417    1.70    0.39  1.0000
   3   0 -20      37     559                                                           0    1.70    0.45  1.0000
   0   3  21     229     544                                                         265   -0.53    0.93  1.0000
   3   0  21      14     539                                                           0    0.58   -0.91  1.0000
  -3   0 -21      14     609                                                           0    0.58    0.91  1.0000
  -3   3  21      13     547                                                           0    0.67   -0.80  1.0000
   3  -3  21      90     536                                                          98   -0.67    0.82  1.0000
  -3   3 -21      13     526                                                           0   -0.67   -0.82  1.0000
   0  -3  21     420     535                                                         476    0.53   -0.95  1.0000
   0   3 -21      14     547                                                           0    0.53    0.95  1.0000
   0   4   0     720     216                                                        1987    8.02   -0.04  1.0000
   0   4   0     751     228                                                        2049    8.02   -0.04  1.0000
   0   4   0     559     194                                                        1638    8.02   -0.04  1.0000
   0   4   0     929     212                                                        2396    8.02   -0.04  1.0000
   0  -4   0    1191     219                                                        2854    8.02    0.04  1.0000
   4   0   0     594     198                                                        1696    7.95    0.00  1.0000
   4   0   0     634     209                                                        1783    7.95    0.00  1.0000
  -4   0   0     950     149                                                        2408    7.95    0.00  1.0000
  -4   0   0    1045     234                                                        2583    7.95    0.00  1.0000
  -4   4   0     676     155                                                        1853    7.87    0.01  1.0000
  -4   4   0     865     222                                                        2226    7.87    0.01  1.0000
  -4   4   0    1016     183                                                        2506    7.87    0.01  1.0000
  -4   4   0     806     235                                                        2113    7.87    0.01  1.0000
   4  -4   0     919     161                                                        2331    7.87   -0.01  1.0000
   4  -4   0    1151     180                                                        2749    7.87   -0.01  1.0000
   0   4   1  185189    7596                                                      146646   -9.57  -10.07  1.0000
   0   4   1  184462    7581                                                      145999   -9.57  -10.07  1.0000
   0   4   1  190185    7569                                                      151097   -9.57  -10.07  1.0000
   0  -4  -1  186554    7603                                                      148197   -9.57   10.07  1.0000
   0  -4  -1  178789    7556                                                      141283   -9.57   10.07  1.0000
   0  -4  -1  183432    7588                                                      145415   -9.57   10.07  1.0000
   4   0   1  190358    7594                                                      151425    9.58    9.94  1.0000
   4   0   1  187706    7604                                                      149061    9.58    9.94  1.0000
  -4   0  -1  186520    7594                                                      148325    9.58   -9.94  1.0000
  -4   4   1  181556    7558                                                      143567    9.35   10.28  1.0000
  -4   4   1  182153    7588                                                      144098    9.35   10.28  1.0000
   4  -4  -1  186136    7558                                                      148018    9.35  -10.28  1.0000
   4  -4  -1  183132    7538                                                      145339    9.35  -10.28  1.0000
  -4   4  -1  187262    7511                                                      149054   -9.41   10.15  1.0000
  -4   4  -1  166842    7507                                                      130893   -9.41   10.15  1.0000
  -4   4  -1  181206    7583                                                      143655   -9.41   10.15  1.0000
  -4   4  -1  181892    7580                                                      144266   -9.41   10.15  1.0000
  -4   4  -1  181891    7602                                                      144265   -9.41   10.15  1.0000
   0  -4   1  178434    7588                                                      140601    9.60   10.05  1.0000
   0  -4   1  184224    7557                                                      145747    9.60   10.05  1.0000
   0   4  -1  174192    7581                                                      137156    9.60  -10.05  1.0000
   0   4  -1  181356    7615                                                      143523    9.60  -10.05  1.0000
   0   4  -1  191385    7588                                                      152463    9.60  -10.05  1.0000
   0   4  -1  177417    7551                                                      140020    9.60  -10.05  1.0000
  -4   0   1  178814    7581                                                      141186   -9.49  -10.04  1.0000
  -4   0   1  183750    7550                                                      145577   -9.49  -10.04  1.0000
  -4   0   1  190290    7593                                                      151406   -9.49  -10.04  1.0000
   4   0  -1  184452    7583                                                      146538   -9.49   10.04  1.0000
   4   0  -1  184704    7591                                                      146763   -9.49   10.04  1.0000
   0   4   2  273350   14478                                                      276717    4.64   -2.85  1.0000
   0   4   2  271023   14454                                                      274374    4.64   -2.85  1.0000
   0   4   2  264217   14438                                                      267521    4.64   -2.85  1.0000
   0  -4  -2  270380   14475                                                      273858    4.64    2.85  1.0000
   4   0   2  281384   14453                                                      284967    4.79   -2.93  1.0000
   4   0   2  266377   14401                                                      269854    4.79   -2.93  1.0000
   4   0   2  274512   14600                                                      278047    4.79   -2.93  1.0000
  -4   0  -2  278167   14469                                                      281865    4.79    2.93  1.0000
  -4   0  -2  277549   14478                                                      281243    4.79    2.93  1.0000
  -4   4   2  264702   14449                                                      267880    4.61   -2.87  1.0000
  -4   4   2  250051   14464                                                      253131    4.61   -2.87  1.0000
   4  -4  -2  260708   14445                                                      263988    4.61    2.87  1.0000
   4  -4  -2  280884   14398                                                      284302    4.61    2.87  1.0000
   4  -4   2  274625   14391                                                      277875    4.59   -2.85  1.0000
  -4   4  -2  278813   14394                                                      282223    4.59    2.85  1.0000
  -4   4  -2  270484   14514                                                      273838    4.59    2.85  1.0000
  -4   4  -2  270834   14467                                                      274190    4.59    2.85  1.0000
  -4   4  -2  285426   14467                                                      288880    4.59    2.85  1.0000
   0  -4   2  267828   14459                                                      271147    4.71   -2.91  1.0000
   0  -4   2  282529   14420                                                      285948    4.71   -2.91  1.0000
   0   4  -2  260445   14450                                                      263845    4.71    2.91  1.0000
   0   4  -2  276953   14475                                                      280469    4.71    2.91  1.0000
   0   4  -2  273180   14414                                                      276670    4.71    2.91  1.0000
  -4   0   2  265121   14459                                                      268355    4.80   -3.02  1.0000
  -4   0   2  267744   14446                                                      270996    4.80   -3.02  1.0000
  -4   0   2  267136   14460                                                      270384    4.80   -3.02  1.0000
   4   0  -2  268105   14461                                                      271496    4.80    3.02  1.0000
   0   4   3  383678   23974                                                      452365    2.86   15.12  1.0000
   0   4   3  381747   23967                                                      450268    2.86   15.12  1.0000
   0   4   3  377341   23975                                                      445482    2.86   15.12  1.0000
   4   0   3  415397   23959                                                      486624   -2.89  -15.09  1.0000
   4   0   3  381609   23916                                                      449994   -2.89  -15.09  1.0000
  -4   0  -3  394553   23955                                                      464056   -2.89   15.09  1.0000
  -4   0  -3  376345   23912                                                      444291   -2.89   15.09  1.0000
  -4   0  -3  424793   23990                                                      496805   -2.89   15.09  1.0000
  -4   4   3  385819   23965                                                      454631   -2.52  -15.14  1.0000
  -4   4   3  368058   23896                                                      435333   -2.52  -15.14  1.0000
   4  -4  -3  392771   23964                                                      462186   -2.52   15.14  1.0000
   4  -4  -3  392269   23904                                                      461641   -2.52   15.14  1.0000
   4  -4  -3  405431   24048                                                      475911   -2.52   15.14  1.0000
   4  -4   3  388562   23901                                                      457542    2.59   15.12  1.0000
   4  -4   3  404240   23944                                                      474541    2.59   15.12  1.0000
  -4   4  -3  388679   23901                                                      457680    2.59  -15.12  1.0000
  -4   4  -3  406587   23989                                                      477096    2.59  -15.12  1.0000
  -4   4  -3  366590   23932                                                      433682    2.59  -15.12  1.0000
   0  -4   3  383161   23954                                                      451950   -2.81  -15.16  1.0000
   0  -4   3  381446   24003                                                      450087   -2.81  -15.16  1.0000
   0  -4   3  385667   23904                                                      454671   -2.81  -15.16  1.0000
   0   4  -3  372346   23950                                                      440210   -2.81   15.16  1.0000
   0   4  -3  399590   23906                                                      469792   -2.81   15.16  1.0000
  -4   0   3  383846   23971                                                      452436    2.78   15.10  1.0000
  -4   0   3  394181   23970                                                      463651    2.78   15.10  1.0000
  -4   0   3  391017   23977                                                      460219    2.78   15.10  1.0000
   4   0  -3  381440   23969                                                      449837    2.78  -15.10  1.0000
   4   0  -3  395850   23977                                                      465475    2.78  -15.10  1.0000
   0   4   4   62159    3354                                                       61498   -2.92   -0.86  1.0000
   0   4   4   62444    3326                                                       61782   -2.92   -0.86  1.0000
   0  -4  -4   63642    3363                                                       63020   -2.92    0.86  1.0000
   0  -4  -4   66243    3356                                                       65610   -2.92    0.86  1.0000
   4   0   4   62389    3323                                                       61646   -2.86   -0.89  1.0000
   4   0   4   61517    3283                                                       60778   -2.86   -0.89  1.0000
  -4   0  -4   63080    3326                                                       62377   -2.86    0.89  1.0000
  -4   0  -4   64182    3382                                                       63474   -2.86    0.89  1.0000
  -4   0  -4   65859    3336                                                       65143   -2.86    0.89  1.0000
  -4   4   4   64885    3358                                                       64082   -3.03   -0.95  1.0000
  -4   4   4   59120    3342                                                       58348   -3.03   -0.95  1.0000
  -4   4   4   63916    3265                                                       63118   -3.03   -0.95  1.0000
   4  -4  -4   63199    3349                                                       62453   -3.03    0.95  1.0000
   4  -4  -4   62413    3266                                                       61670   -3.03    0.95  1.0000
   4  -4   4   63186    3283                                                       62364   -3.05   -0.97  1.0000
   4  -4   4   56902    3311                                                       56116   -3.05   -0.97  1.0000
   4  -4   4   58830    3269                                                       58033   -3.05   -0.97  1.0000
  -4   4  -4   64298    3362                                                       63518   -3.05    0.97  1.0000
   0  -4   4   61395    3328                                                       60812   -2.96   -0.82  1.0000
   0   4  -4   60811    3343                                                       60276   -2.96    0.82  1.0000
  -4   0   4   61937    3334                                                       61179   -2.93   -0.92  1.0000
   4   0  -4   63165    3352                                                       62446   -2.93    0.92  1.0000
   4   0  -4   63799    3330                                                       63077   -2.93    0.92  1.0000
   0   4   5  160809    9222                                                      164836   -4.10   -5.96  1.0000
   0  -4  -5  171453    9262                                                      177037   -4.10    5.96  1.0000
   0  -4  -5  168996    9246                                                      174536   -4.10    5.96  1.0000
   4   0   5  172327    9217                                                      176437    4.09    5.90  1.0000
   4   0   5  162485    9187                                                      166459    4.09    5.90  1.0000
  -4   0  -5  170275    9225                                                      175751    4.09   -5.90  1.0000
  -4   0  -5  176194    9290                                                      181774    4.09   -5.90  1.0000
  -4   0  -5  178491    9234                                                      184111    4.09   -5.90  1.0000
  -4   4   5  167851    9253                                                      172053    3.77    5.69  1.0000
  -4   4   5  169860    9253                                                      174090    3.77    5.69  1.0000
   4  -4  -5  171537    9257                                                      177120    3.77   -5.69  1.0000
   4  -4  -5  174590    9174                                                      180226    3.77   -5.69  1.0000
   4  -4  -5  166837    9253                                                      172336    3.77   -5.69  1.0000
   4  -4   5  166550    9181                                                      170738   -3.88   -5.79  1.0000
   4  -4   5  164510    9213                                                      168669   -3.88   -5.79  1.0000
  -4   4  -5  163139    9183                                                      168604   -3.88    5.79  1.0000
  -4   4  -5  168408    9260                                                      173968   -3.88    5.79  1.0000
  -4   4  -5  180703    9178                                                      186480   -3.88    5.79  1.0000
   0  -4   5  163815    9221                                                      167935    4.08    5.96  1.0000
   0   4  -5  171722    9229                                                      177361    4.08   -5.96  1.0000
   0   4  -5  164289    9241                                                      169792    4.08   -5.96  1.0000
  -4   0   5  162405    9244                                                      166431   -4.02   -5.87  1.0000
  -4   0   5  173013    9240                                                      177187   -4.02   -5.87  1.0000
   4   0  -5  175556    9260                                                      181166   -4.02    5.87  1.0000
   4   0  -5  168266    9224                                                      173748   -4.02    5.87  1.0000
   0   4   6   26250    1528                                                       26451    0.38    2.10  1.0000
   0  -4  -6   24131    1473                                                       24655    0.38   -2.10  1.0000
   0  -4  -6   26327    1521                                                       26877    0.38   -2.10  1.0000
   4   0   6   27033    1493                                                       27149    0.46    2.08  1.0000
  -4   0  -6   24018    1491                                                       24457    0.46   -2.08  1.0000
  -4   0  -6   26056    1531                                                       26516    0.46   -2.08  1.0000
  -4   0  -6   25291    1491                                                       25743    0.46   -2.08  1.0000
  -4   4   6   25387    1531                                                       25469    0.49    2.11  1.0000
  -4   4   6   26866    1527                                                       26952    0.49    2.11  1.0000
   4  -4  -6   24967    1529                                                       25393    0.49   -2.11  1.0000
   4  -4  -6   25276    1440                                                       25705    0.49   -2.11  1.0000
   4  -4  -6   25709    1520                                                       26142    0.49   -2.11  1.0000
   4  -4   6   24008    1478                                                       24125    0.47    2.17  1.0000
  -4   4  -6   23602    1453                                                       24061    0.47   -2.17  1.0000
  -4   4  -6   25166    1534                                                       25642    0.47   -2.17  1.0000
  -4   4  -6   24742    1424                                                       25213    0.47   -2.17  1.0000
   0  -4   6   25718    1498                                                       25927    0.34    2.00  1.0000
   0  -4   6   26501    1517                                                       26713    0.34    2.00  1.0000
   0   4  -6   26318    1502                                                       26860    0.34   -2.00  1.0000
   0   4  -6   25147    1520                                                       25676    0.34   -2.00  1.0000
  -4   0   6   25764    1525                                                       25866    0.48    2.11  1.0000
  -4   0   6   26333    1511                                                       26437    0.48    2.11  1.0000
   4   0  -6   25250    1532                                                       25698    0.48   -2.11  1.0000
   4   0  -6   25643    1472                                                       26095    0.48   -2.11  1.0000
   0   4   7   70303    3821                                                       68331   -1.28    1.59  1.0000
   0  -4  -7   73917    3846                                                       71678   -1.28   -1.59  1.0000
   0  -4  -7   70835    3781                                                       68643   -1.28   -1.59  1.0000
   0  -4  -7   74058    3814                                                       71817   -1.28   -1.59  1.0000
   4   0   7   71233    3782                                                       69114    1.36   -1.66  1.0000
   4   0   7   73801    3773                                                       71644    1.36   -1.66  1.0000
  -4   0  -7   74451    3800                                                       72056    1.36    1.66  1.0000
  -4   0  -7   75765    3842                                                       73349    1.36    1.66  1.0000
  -4   0  -7   67543    3771                                                       65261    1.36    1.66  1.0000
  -4   4   7   70401    3836                                                       68310    1.33   -1.50  1.0000
  -4   4   7   76113    3835                                                       73939    1.33   -1.50  1.0000
   4  -4  -7   70188    3838                                                       67899    1.33    1.50  1.0000
   4  -4  -7   68519    3738                                                       66257    1.33    1.50  1.0000
   4  -4   7   74114    3763                                                       71958   -1.36    1.64  1.0000
   4  -4   7   65715    3773                                                       63683   -1.36    1.64  1.0000
  -4   4  -7   69745    3755                                                       67435   -1.36   -1.64  1.0000
  -4   4  -7   72762    3844                                                       70403   -1.36   -1.64  1.0000
  -4   4  -7   73924    3718                                                       71546   -1.36   -1.64  1.0000
   0  -4   7   73242    3801                                                       71243    1.27   -1.60  1.0000
   0  -4   7   72056    3812                                                       70074    1.27   -1.60  1.0000
   0   4  -7   71735    3824                                                       69541    1.27    1.60  1.0000
  -4   0   7   74811    3842                                                       72597   -1.38    1.59  1.0000
  -4   0   7   68859    3806                                                       66734   -1.38    1.59  1.0000
   4   0  -7   73832    3836                                                       71414   -1.38   -1.59  1.0000
   4   0  -7   70555    3788                                                       68191   -1.38   -1.59  1.0000
   4   0  -7   69658    3753                                                       67309   -1.38   -1.59  1.0000
   0   4   8   71258    3824                                                       72804    1.64   -0.81  1.0000
   0   4   8   68585    3791                                                       70101    1.64   -0.81  1.0000
   0  -4  -8   68305    3825                                                       70134    1.64    0.81  1.0000
   0  -4  -8   70417    3777                                                       72275    1.64    0.81  1.0000
   4   0   8   67748    3772                                                       69128    1.66   -0.95  1.0000
   4   0   8   64900    3750                                                       66250    1.66   -0.95  1.0000
  -4   0  -8   67368    3779                                                       69085    1.66    0.95  1.0000
  -4   0  -8   67977    3823                                                       69701    1.66    0.95  1.0000
  -4   0  -8   62839    3749                                                       64496    1.66    0.95  1.0000
  -4   4   8   67566    3808                                                       68935    1.68   -0.99  1.0000
   4  -4  -8   66376    3733                                                       68078    1.68    0.99  1.0000
   4  -4  -8   63518    3776                                                       65182    1.68    0.99  1.0000
   4  -4   8   72847    3754                                                       74311    1.71   -0.99  1.0000
  -4   4  -8   66202    3739                                                       67945    1.71    0.99  1.0000
  -4   4  -8   67201    3835                                                       68957    1.71    0.99  1.0000
   0  -4   8   65938    3775                                                       67419    1.68   -0.88  1.0000
   0  -4   8   70077    3799                                                       71605    1.68   -0.88  1.0000
   0   4  -8   67208    3778                                                       69033    1.68    0.88  1.0000
   0   4  -8   66318    3813                                                       68131    1.68    0.88  1.0000
  -4   0   8   66281    3814                                                       67633    1.65   -0.95  1.0000
  -4   0   8   63276    3793                                                       64596    1.65   -0.95  1.0000
   4   0  -8   65725    3815                                                       67406    1.65    0.95  1.0000
   4   0  -8   66801    3774                                                       68496    1.65    0.95  1.0000
   0   4   9    6041     527                                                        5431    1.75    0.49  1.0000
   0   4   9    5394     512                                                        4818    1.75    0.49  1.0000
   0  -4  -9    6105     556                                                        5457    1.75   -0.49  1.0000
   0  -4  -9    5117     473                                                        4523    1.75   -0.49  1.0000
   0  -4  -9    5757     511                                                        5127    1.75   -0.49  1.0000
   4   0   9    5357     481                                                        4730   -1.98   -0.52  1.0000
   4   0   9    5778     489                                                        5127   -1.98   -0.52  1.0000
  -4   0  -9    5835     489                                                        5143   -1.98    0.52  1.0000
  -4   0  -9    5599     498                                                        4921   -1.98    0.52  1.0000
  -4   4   9    5254     566                                                        4612   -1.95   -0.58  1.0000
  -4   4   9    5463     546                                                        4809   -1.95   -0.58  1.0000
   4  -4  -9    5387     555                                                        4701   -1.95    0.58  1.0000
   4  -4  -9    5153     494                                                        4482   -1.95    0.58  1.0000
   4  -4   9    5289     451                                                        4659    2.03    0.51  1.0000
   4  -4   9    4506     457                                                        3923    2.03    0.51  1.0000
  -4   4  -9    5050     428                                                        4397    2.03   -0.51  1.0000
  -4   4  -9    5611     579                                                        4923    2.03   -0.51  1.0000
  -4   4  -9    5864     394                                                        5161    2.03   -0.51  1.0000
   0  -4   9    5336     509                                                        4752   -1.75   -0.51  1.0000
   0   4  -9    5840     494                                                        5195   -1.75    0.51  1.0000
   0   4  -9    5176     520                                                        4569   -1.75    0.51  1.0000
   0   4  -9    4635     273                                                        4060   -1.75    0.51  1.0000
  -4   0   9    5802     550                                                        5158    1.96    0.51  1.0000
   4   0  -9    5412     504                                                        4753    1.96   -0.51  1.0000
   0   4  10    1706     418                                                        1413    0.02   -1.12  1.0000
   0   4  10    1058     390                                                         830    0.02   -1.12  1.0000
   0  -4 -10    1177     370                                                         941    0.02    1.12  1.0000
   0  -4 -10     886     366                                                         683    0.02    1.12  1.0000
   4   0  10    1371     352                                                        1119   -0.13   -1.03  1.0000
  -4   0 -10    1529     337                                                        1265   -0.13    1.03  1.0000
  -4   0 -10    1190     400                                                         958   -0.13    1.03  1.0000
  -4   0 -10    1596     384                                                        1326   -0.13    1.03  1.0000
  -4   4  10    1386     401                                                        1155    0.02   -0.98  1.0000
  -4   4  10    1432     385                                                        1197    0.02   -0.98  1.0000
   4  -4 -10    1104     375                                                         903    0.02    0.98  1.0000
   4  -4 -10     968     351                                                         781    0.02    0.98  1.0000
   4  -4 -10    1444     398                                                        1213    0.02    0.98  1.0000
   4  -4  10    1049     281                                                         852   -0.02   -0.95  1.0000
   4  -4  10     912     367                                                         729   -0.02   -0.95  1.0000
  -4   4 -10    1189     278                                                         983   -0.02    0.95  1.0000
  -4   4 -10    1524     460                                                        1289   -0.02    0.95  1.0000
  -4   4 -10    1323     257                                                        1105   -0.02    0.95  1.0000
   0  -4  10    1617     358                                                        1334    0.00   -1.10  1.0000
   0  -4  10    1475     376                                                        1205    0.00   -1.10  1.0000
   0   4 -10    1153     334                                                         921    0.00    1.10  1.0000
   0   4 -10    1506     424                                                        1239    0.00    1.10  1.0000
  -4   0  10    1192     364                                                         959   -0.17   -1.02  1.0000
   4   0 -10    1685     432                                                        1407   -0.17    1.02  1.0000
   4   0 -10    1116     377                                                         892   -0.17    1.02  1.0000
   4   0 -10     990     301                                                         780   -0.17    1.02  1.0000
   0   4  11   65584    3670                                                       69095    0.18   -2.19  1.0000
   0  -4 -11   68115    3711                                                       71763    0.18    2.19  1.0000
   0  -4 -11   65184    3647                                                       68754    0.18    2.19  1.0000
   0  -4 -11   64501    3648                                                       68052    0.18    2.19  1.0000
   4   0  11   67987    3635                                                       71658   -0.12    2.29  1.0000
   4   0  11   63017    3631                                                       66553   -0.12    2.29  1.0000
  -4   0 -11   65165    3636                                                       68836   -0.12   -2.29  1.0000
  -4   0 -11   63920    3701                                                       67556   -0.12   -2.29  1.0000
  -4   4  11   61435    3697                                                       65004   -0.25    2.26  1.0000
  -4   4  11   67031    3709                                                       70757   -0.25    2.26  1.0000
   4  -4 -11   62640    3709                                                       66309   -0.25   -2.26  1.0000
   4  -4 -11   63342    3613                                                       67032   -0.25   -2.26  1.0000
   4  -4 -11   63723    3640                                                       67424   -0.25   -2.26  1.0000
   4  -4  11   69197    3605                                                       72959    0.18   -2.29  1.0000
   4  -4  11   70030    3666                                                       73815    0.18   -2.29  1.0000
  -4   4 -11   63214    3698                                                       66883    0.18    2.29  1.0000
   0  -4  11   65317    3636                                                       68842   -0.12    2.25  1.0000
   0  -4  11   63748    3663                                                       67231   -0.12    2.25  1.0000
   0   4 -11   68326    3650                                                       72007   -0.12   -2.25  1.0000
   0   4 -11   45724    3407                                                       48742   -0.12   -2.25  1.0000
  -4   0  11   64852    3686                                                       68345    0.09   -2.25  1.0000
  -4   0  11   67870    3703                                                       71443    0.09   -2.25  1.0000
   4   0 -11   64612    3697                                                       68175    0.09    2.25  1.0000
   4   0 -11   66595    3659                                                       70212    0.09    2.25  1.0000
   4   0 -11   61435    3559                                                       64910    0.09    2.25  1.0000
   0   4  12      10     365                                                           0    0.21    0.87  1.0000
   0   4  12     185     432                                                         279    0.21    0.87  1.0000
   0  -4 -12     297     420                                                         413    0.21   -0.87  1.0000
   0  -4 -12      76     363                                                         140    0.21   -0.87  1.0000
   0  -4 -12     146     398                                                         231    0.21   -0.87  1.0000
   4   0  12       8     301                                                           0    0.26    0.78  1.0000
   4   0  12     256     398                                                         355    0.26    0.78  1.0000
  -4   0 -12       8     313                                                           0    0.26   -0.78  1.0000
  -4   0 -12      83     429                                                         143    0.26   -0.78  1.0000
  -4   0 -12       8     371                                                           0    0.26   -0.78  1.0000
  -4   4  12     133     406                                                         224    0.23    0.97  1.0000
  -4   4  12      12     441                                                           0    0.23    0.97  1.0000
   4  -4 -12      12     403                                                           0    0.23   -0.97  1.0000
   4  -4 -12      12     403                                                           0    0.23   -0.97  1.0000
   4  -4 -12       5     399                                                          32    0.23   -0.97  1.0000
   4  -4  12      75     302                                                         147    0.24    0.97  1.0000
   4  -4  12      12     414                                                           0    0.24    0.97  1.0000
  -4   4 -12     141     319                                                         236    0.24   -0.97  1.0000
  -4   4 -12      12     388                                                           0    0.24   -0.97  1.0000
  -4   4 -12     114     274                                                         200    0.24   -0.97  1.0000
   0  -4  12      10     322                                                           0    0.25    0.90  1.0000
   0  -4  12      10     404                                                           0    0.25    0.90  1.0000
   0   4 -12      10     317                                                           0    0.25   -0.90  1.0000
   0   4 -12      10     384                                                           0    0.25   -0.90  1.0000
  -4   0  12       8     375                                                           0    0.25    0.79  1.0000
  -4   0  12       8     399                                                           0    0.25    0.79  1.0000
   4   0 -12       8     403                                                           0    0.25   -0.79  1.0000
   4   0 -12     153     412                                                         232    0.25   -0.79  1.0000
   4   0 -12       8     320                                                           0    0.25   -0.79  1.0000
   0   4  13    5469     666                                                        5956   -0.91    0.56  1.0000
   0   4  13    4630     639                                                        5078   -0.91    0.56  1.0000
   0  -4 -13    4971     661                                                        5491   -0.91   -0.56  1.0000
   0  -4 -13    5602     675                                                        6153   -0.91   -0.56  1.0000
   0  -4 -13    4887     657                                                        5403   -0.91   -0.56  1.0000
   4   0  13    4522     638                                                        5008    0.99   -0.66  1.0000
  -4   0 -13    4778     699                                                        5344    0.99    0.66  1.0000
  -4   0 -13    6015     644                                                        6648    0.99    0.66  1.0000
  -4   4  13    4465     666                                                        4960    1.02   -0.58  1.0000
  -4   4  13    4136     684                                                        4613    1.02   -0.58  1.0000
   4  -4 -13    4361     697                                                        4902    1.02    0.58  1.0000
   4  -4 -13    5494     652                                                        6100    1.02    0.58  1.0000
   4  -4 -13    5653     670                                                        6267    1.02    0.58  1.0000
   4  -4  13    5249     642                                                        5783   -1.01    0.63  1.0000
  -4   4 -13    4409     714                                                        4958   -1.01   -0.63  1.0000
  -4   4 -13    3716     497                                                        4222   -1.01   -0.63  1.0000
   0  -4  13    4307     676                                                        4737    0.90   -0.59  1.0000
   0   4 -13    4924     699                                                        5443    0.90    0.59  1.0000
  -4   0  13    5110     677                                                        5626   -0.99    0.59  1.0000
  -4   0  13    4238     686                                                        4709   -0.99    0.59  1.0000
   4   0 -13    4446     673                                                        4982   -0.99   -0.59  1.0000
   4   0 -13    4621     552                                                        5167   -0.99   -0.59  1.0000
   0   4  14     498     439                                                         518    0.41   -0.40  1.0000
   0   4  14       4     478                                                           0    0.41   -0.40  1.0000
   0  -4 -14     962     482                                                        1052    0.41    0.40  1.0000
   0  -4 -14     158     481                                                         195    0.41    0.40  1.0000
   0  -4 -14       4     449                                                           0    0.41    0.40  1.0000
  -4   0 -14     737     507                                                         799    0.33    0.37  1.0000
  -4   0 -14     574     443                                                         629    0.33    0.37  1.0000
  -4   4  14     801     521                                                         825    0.45   -0.49  1.0000
   4  -4 -14     337     446                                                         396    0.45    0.49  1.0000
   4  -4 -14     323     483                                                         381    0.45    0.49  1.0000
   4  -4 -14    1112     507                                                        1220    0.45    0.49  1.0000
   4  -4  14     543     480                                                         556    0.42   -0.51  1.0000
  -4   4 -14     393     476                                                         453    0.42    0.51  1.0000
   0   4 -14     264     488                                                         316    0.45    0.43  1.0000
  -4   0  14     700     413                                                         707    0.32   -0.42  1.0000
  -4   0  14    1180     466                                                        1191    0.32   -0.42  1.0000
   4   0 -14     576     457                                                         629    0.32    0.42  1.0000
   4   0 -14     326     465                                                         366    0.32    0.42  1.0000
   4   0 -14     605     409                                                         660    0.32    0.42  1.0000
   0   4  15    3596     605                                                        3592   -0.55    0.69  1.0000
   0  -4 -15    3250     619                                                        3298   -0.55   -0.69  1.0000
   0  -4 -15    2659     598                                                        2701   -0.55   -0.69  1.0000
   4   0  15    2955     605                                                        2927    0.42   -0.62  1.0000
  -4   0 -15    2406     594                                                        2418    0.42    0.62  1.0000
  -4   4  15    3127     648                                                        3127    0.46   -0.56  1.0000
  -4   4  15    3462     610                                                        3462    0.46   -0.56  1.0000
   4  -4 -15    2651     598                                                        2689    0.46    0.56  1.0000
   4  -4 -15    2043     580                                                        2075    0.46    0.56  1.0000
   4  -4  15    4215     637                                                        4205   -0.43    0.55  1.0000
  -4   4 -15    3968     656                                                        4003   -0.43   -0.55  1.0000
   0  -4  15    3593     595                                                        3587    0.48   -0.60  1.0000
   0   4 -15    3168     659                                                        3206    0.48    0.60  1.0000
  -4   0  15    3048     583                                                        3025   -0.45    0.64  1.0000
   4   0 -15    3257     614                                                        3279   -0.45   -0.64  1.0000
   0   4  16    4188     703                                                        4241   -0.20   -0.06  1.0000
   0  -4 -16    2902     619                                                        2947   -0.20    0.06  1.0000
   4   0  16    3337     650                                                        3418   -0.10   -0.18  1.0000
  -4   0 -16    2767     685                                                        2841   -0.10    0.18  1.0000
  -4   0 -16    3161     616                                                        3240   -0.10    0.18  1.0000
  -4   4  16    3178     632                                                        3220   -0.21   -0.04  1.0000
   4  -4 -16    3008     658                                                        3051   -0.21    0.04  1.0000
   4  -4 -16    3241     653                                                        3285   -0.21    0.04  1.0000
   4  -4  16    3739     650                                                        3781   -0.15   -0.06  1.0000
  -4   4 -16    3502     693                                                        3544   -0.15    0.06  1.0000
   0  -4  16    3791     647                                                        3842   -0.23   -0.05  1.0000
   0   4 -16    2761     628                                                        2806   -0.23    0.05  1.0000
  -4   0  16    3909     615                                                        3980   -0.13   -0.13  1.0000
   4   0 -16    3739     672                                                        3809   -0.13    0.13  1.0000
   0   4  17      10     523                                                           0    0.33   -0.85  1.0000
   0  -4 -17      10     559                                                           0    0.33    0.85  1.0000
   0  -4 -17      81     574                                                         147    0.33    0.85  1.0000
   4   0  17       7     513                                                           0   -0.28    0.74  1.0000
  -4   0 -17     374     552                                                         485   -0.28   -0.74  1.0000
   4  -4 -17     613     565                                                         753   -0.30   -0.73  1.0000
   4  -4 -17     100     541                                                         161   -0.30   -0.73  1.0000
   4  -4  17     170     460                                                         249    0.28   -0.75  1.0000
  -4   4 -17     511     591                                                         642    0.28    0.75  1.0000
   0  -4  17     470     483                                                         609   -0.31    0.82  1.0000
   0   4 -17      57     544                                                         111   -0.31   -0.82  1.0000
  -4   0  17     455     545                                                         578    0.25   -0.74  1.0000
   4   0 -17       7     534                                                           0    0.25    0.74  1.0000
   0  -4 -18     336     579                                                         312   -0.04   -0.20  1.0000
   4   0  18       4     532                                                           0   -0.55   -0.08  1.0000
  -4   0 -18     196     500                                                         184   -0.55    0.08  1.0000
  -4   4  18       1     476                                                           0   -0.24    0.13  1.0000
   4  -4  18     199     535                                                         173   -0.37    0.09  1.0000
  -4   4 -18    1139     607                                                        1085   -0.37   -0.09  1.0000
   0   4 -18       1     587                                                           0   -0.04   -0.22  1.0000
  -4   0  18       2     475                                                           0   -0.44   -0.03  1.0000
   0   4  19    1371     615                                                        1665   -0.53    1.62  1.0000
   4   0  19    2136     650                                                        2498    0.50   -1.63  1.0000
  -4   0 -19    2922     699                                                        3448    0.50    1.63  1.0000
  -4   4  19    1562     635                                                        1874    0.54   -1.57  1.0000
   4  -4  19    2629     685                                                        3047   -0.55    1.63  1.0000
  -4   4 -19    1791     650                                                        2216   -0.55   -1.63  1.0000
   0  -4  19    2055     657                                                        2421    0.55   -1.61  1.0000
   0   4 -19    1506     660                                                        1893    0.55    1.61  1.0000
  -4   0  19    1375     652                                                        1658   -0.46    1.68  1.0000
   4   0 -19    1578     725                                                        1963   -0.46   -1.68  1.0000
   0   4  20      37     498                                                           0    1.18   -1.30  1.0000
   4   0  20      84     551                                                         219    1.41   -0.84  1.0000
  -4   0 -20     335     578                                                         576    1.41    0.84  1.0000
  -4   4  20      29     540                                                           0    1.15   -1.03  1.0000
   4  -4  20      29     490                                                           0    1.17   -1.03  1.0000
  -4   4 -20      48     558                                                         152    1.17    1.03  1.0000
   0  -4  20      25     458                                                         122    1.19   -1.34  1.0000
   0   4 -20      39     596                                                           0    1.19    1.34  1.0000
  -4   0  20       1     539                                                          25    1.39   -0.91  1.0000
   4   0 -20     852     651                                                        1222    1.39    0.91  1.0000
   0   4  21       1     523                                                           0   -0.18    0.10  1.0000
   4   0  21     280     556                                                         274    0.17   -0.04  1.0000
  -4   0 -21     436     606                                                         421    0.17    0.04  1.0000
   4  -4  21     128     484                                                         126   -0.10    0.04  1.0000
  -4   4 -21     139     538                                                         135   -0.10   -0.04  1.0000
   0   4 -21     568     589                                                         553    0.20    0.08  1.0000
   0   5   0    2701     183                                                         850    6.60    0.06  1.0000
   0   5   0    2647     190                                                         820    6.60    0.06  1.0000
   0   5   0    2903     178                                                         965    6.60    0.06  1.0000
   0   5   0    3108     177                                                        1085    6.60    0.06  1.0000
   0  -5   0    3083     183                                                        1075    6.60   -0.06  1.0000
   5   0   0    2767     187                                                         893    6.57    0.10  1.0000
   5   0   0    2667      86                                                         836    6.57    0.10  1.0000
   5   0   0    3110     203                                                        1092    6.57    0.10  1.0000
  -5   0   0    1736     115                                                         362    6.57   -0.10  1.0000
  -5   0   0    2691     179                                                         857    6.57   -0.10  1.0000
  -5   5   0    2517     106                                                         771    6.48    0.06  1.0000
  -5   5   0    3121     196                                                        1120    6.48    0.06  1.0000
  -5   5   0    2845     143                                                         957    6.48    0.06  1.0000
   5  -5   0    2746     107                                                         904    6.48   -0.06  1.0000
   5  -5   0    2664     122                                                         857    6.48   -0.06  1.0000
   0   5   1   26810    1773                                                       37550   -1.28   -8.57  1.0000
   0   5   1   24198    1739                                                       34447   -1.28   -8.57  1.0000
   0   5   1   25717    1729                                                       36255   -1.28   -8.57  1.0000
   0  -5  -1   21710    1760                                                       31467   -1.28    8.57  1.0000
   0  -5  -1   18933    1730                                                       28104   -1.28    8.57  1.0000
   5   0   1   25930    1751                                                       36699    1.12    8.74  1.0000
   5   0   1   25486    1748                                                       36170    1.12    8.74  1.0000
   5   0   1   23572    1758                                                       33883    1.12    8.74  1.0000
  -5   0  -1   19116    1741                                                       28498    1.12   -8.74  1.0000
  -5   5   1   25077    1713                                                       35496    1.07    8.61  1.0000
  -5   5   1   23630    1752                                                       33771    1.07    8.61  1.0000
   5  -5  -1   20022    1698                                                       29432    1.07   -8.61  1.0000
   5  -5  -1   18814    1674                                                       27963    1.07   -8.61  1.0000
  -5   5  -1   23218    1653                                                       33379   -1.06    8.69  1.0000
  -5   5  -1   19351    1649                                                       28707   -1.06    8.69  1.0000
  -5   5  -1   19569    1729                                                       28973   -1.06    8.69  1.0000
  -5   5  -1   19192    1717                                                       28513   -1.06    8.69  1.0000
  -5   5  -1   20300    1747                                                       29861   -1.06    8.69  1.0000
   0  -5   1   26139    1764                                                       36692    1.30    8.52  1.0000
   0   5  -1   21729    1743                                                       31431    1.30   -8.52  1.0000
   0   5  -1   20617    1737                                                       30091    1.30   -8.52  1.0000
   0   5  -1   20883    1733                                                       30412    1.30   -8.52  1.0000
  -5   0   1   26147    1760                                                       36984   -1.10   -8.77  1.0000
  -5   0   1   24533    1694                                                       35060   -1.10   -8.77  1.0000
  -5   0   1   25069    1756                                                       35700   -1.10   -8.77  1.0000
   5   0  -1   20754    1736                                                       30515   -1.10    8.77  1.0000
   5   0  -1   18662    1675                                                       27966   -1.10    8.77  1.0000
   5   0  -1   19160    1735                                                       28575   -1.10    8.77  1.0000
   0   5   2   27454    1835                                                       34610    2.78   -7.30  1.0000
   0   5   2   24945    1797                                                       31770    2.78   -7.30  1.0000
   0   5   2   25631    1777                                                       32549    2.78   -7.30  1.0000
   0  -5  -2   25930    1827                                                       32960    2.78    7.30  1.0000
   0  -5  -2   25445    1815                                                       32410    2.78    7.30  1.0000
   5   0   2   26647    1799                                                       33753    2.67   -7.32  1.0000
   5   0   2   24933    1714                                                       31811    2.67   -7.32  1.0000
   5   0   2   24314    1714                                                       31107    2.67   -7.32  1.0000
   5   0   2   25236    1825                                                       32155    2.67   -7.32  1.0000
  -5   0  -2   24994    1801                                                       31951    2.67    7.32  1.0000
  -5   0  -2   26119    1821                                                       33228    2.67    7.32  1.0000
  -5   5   2   25250    1815                                                       32195    2.55   -7.30  1.0000
   5  -5  -2   26550    1794                                                       33740    2.55    7.30  1.0000
   5  -5  -2   24614    1726                                                       31542    2.55    7.30  1.0000
   5  -5  -2   23500    1728                                                       30273    2.55    7.30  1.0000
   5  -5  -2   23545    1837                                                       30324    2.55    7.30  1.0000
  -5   5  -2   28463    1712                                                       35842    2.60    7.27  1.0000
  -5   5  -2   24563    1805                                                       31427    2.60    7.27  1.0000
  -5   5  -2   25609    1808                                                       32615    2.60    7.27  1.0000
  -5   5  -2   24357    1797                                                       31193    2.60    7.27  1.0000
   0  -5   2   27722    1816                                                       34885    2.63   -7.24  1.0000
   0  -5   2   25754    1756                                                       32661    2.63   -7.24  1.0000
   0   5  -2   25327    1804                                                       32249    2.63    7.24  1.0000
   0   5  -2   26568    1815                                                       33654    2.63    7.24  1.0000
   0   5  -2   26318    1755                                                       33372    2.63    7.24  1.0000
  -5   0   2   23946    1769                                                       30717    2.59   -7.32  1.0000
  -5   0   2   27388    1815                                                       34621    2.59   -7.32  1.0000
   5   0  -2   26834    1822                                                       34068    2.59    7.32  1.0000
   5   0  -2   24905    1809                                                       31879    2.59    7.32  1.0000
   0   5   3  279997   14102                                                      265983   -6.51    4.58  1.0000
   0   5   3  275095   14084                                                      261201   -6.51    4.58  1.0000
   0  -5  -3  290809   14139                                                      276537   -6.51   -4.58  1.0000
   0  -5  -3  286232   14136                                                      272069   -6.51   -4.58  1.0000
   5   0   3  282884   14098                                                      268551    6.60   -4.67  1.0000
   5   0   3  279611   14044                                                      265359    6.60   -4.67  1.0000
  -5   0  -3  283281   14104                                                      268940    6.60    4.67  1.0000
  -5   0  -3  268103   14066                                                      254140    6.60    4.67  1.0000
  -5   5   3  295603   14143                                                      281387    6.83   -4.58  1.0000
  -5   5   3  273595   14032                                                      259901    6.83   -4.58  1.0000
   5  -5  -3  290164   14115                                                      276077    6.83    4.58  1.0000
   5  -5  -3  276204   14027                                                      262449    6.83    4.58  1.0000
   5  -5  -3  290284   14188                                                      276194    6.83    4.58  1.0000
  -5   5  -3  284505   14104                                                      270608   -6.82   -4.56  1.0000
   0  -5   3  287905   14112                                                      273577    6.43   -4.61  1.0000
   0  -5   3  284525   14046                                                      270279    6.43   -4.61  1.0000
   0   5  -3  282027   14122                                                      267844    6.43    4.61  1.0000
   0   5  -3  286594   14051                                                      272300    6.43    4.61  1.0000
  -5   0   3  285223   14102                                                      270936   -6.68    4.65  1.0000
  -5   0   3  291759   14131                                                      277314   -6.68    4.65  1.0000
   5   0  -3  289291   14127                                                      274907   -6.68   -4.65  1.0000
   5   0  -3  285904   14117                                                      271602   -6.68   -4.65  1.0000
   0   5   4  180191    8513                                                      154492    1.45   10.33  1.0000
   0  -5  -4  186593    8521                                                      160280    1.45  -10.33  1.0000
   0  -5  -4  198207    8528                                                      171066    1.45  -10.33  1.0000
   5   0   4  193412    8483                                                      166711    1.46   10.35  1.0000
   5   0   4  177106    8426                                                      151584    1.46   10.35  1.0000
  -5   0  -4  179137    8472                                                      153319    1.46  -10.35  1.0000
  -5   0  -4  184609    8422                                                      158389    1.46  -10.35  1.0000
  -5   0  -4  200607    8513                                                      173245    1.46  -10.35  1.0000
  -5   5   4  187550    8508                                                      161227    1.41   10.34  1.0000
  -5   5   4  182557    8405                                                      156596    1.41   10.34  1.0000
   5  -5  -4  187514    8505                                                      161045    1.41  -10.34  1.0000
   5  -5  -4  188593    8407                                                      162046    1.41  -10.34  1.0000
   5  -5  -4  188825    8536                                                      162261    1.41  -10.34  1.0000
   5  -5   4  185907    8420                                                      159786    1.49   10.35  1.0000
   5  -5   4  167599    8499                                                      142831    1.49   10.35  1.0000
  -5   5  -4  189138    8422                                                      162633    1.49  -10.35  1.0000
  -5   5  -4  194840    8526                                                      167928    1.49  -10.35  1.0000
  -5   5  -4  188000    8458                                                      161577    1.49  -10.35  1.0000
   0  -5   4  196539    8495                                                      169635    1.47   10.35  1.0000
   0  -5   4  181009    8492                                                      155217    1.47   10.35  1.0000
   0  -5   4  186139    8392                                                      159975    1.47   10.35  1.0000
   0   5  -4  184908    8487                                                      158683    1.47  -10.35  1.0000
  -5   0   4  179988    8509                                                      154391    1.58   10.34  1.0000
  -5   0   4  194241    8495                                                      167625    1.58   10.34  1.0000
  -5   0   4  191291    8506                                                      164883    1.58   10.34  1.0000
   5   0  -4  194548    8521                                                      167753    1.58  -10.34  1.0000
   5   0  -4  186740    8493                                                      160502    1.58  -10.34  1.0000
   0   5   5   53183    2986                                                       52675    3.69    2.69  1.0000
   0   5   5   51819    2936                                                       51314    3.69    2.69  1.0000
   0  -5  -5   54130    2999                                                       54253    3.69   -2.69  1.0000
   0  -5  -5   58027    2998                                                       58163    3.69   -2.69  1.0000
   5   0   5   55086    2946                                                       54356   -3.76   -2.57  1.0000
   5   0   5   53767    2902                                                       53043   -3.76   -2.57  1.0000
  -5   0  -5   52650    2944                                                       52552   -3.76    2.57  1.0000
  -5   0  -5   58368    3044                                                       58278   -3.76    2.57  1.0000
  -5   0  -5   62552    2984                                                       62467   -3.76    2.57  1.0000
  -5   5   5   52512    2981                                                       51761   -3.83   -2.61  1.0000
  -5   5   5   52697    2870                                                       51946   -3.83   -2.61  1.0000
   5  -5  -5   53787    2986                                                       53668   -3.83    2.61  1.0000
   5  -5  -5   53951    2877                                                       53833   -3.83    2.61  1.0000
   5  -5  -5   59461    3007                                                       59350   -3.83    2.61  1.0000
   5  -5   5   53372    2896                                                       52647    3.82    2.61  1.0000
   5  -5   5   49844    2932                                                       49134    3.82    2.61  1.0000
  -5   5  -5   57404    3010                                                       57319    3.82   -2.61  1.0000
  -5   5  -5   58798    2913                                                       58716    3.82   -2.61  1.0000
   0  -5   5   53407    2952                                                       52876   -3.61   -2.61  1.0000
   0  -5   5   53981    2959                                                       53449   -3.61   -2.61  1.0000
   0   5  -5   53144    2954                                                       53227   -3.61    2.61  1.0000
   0   5  -5   54968    2983                                                       55056   -3.61    2.61  1.0000
  -5   0   5   51950    2985                                                       51283    3.82    2.66  1.0000
  -5   0   5   51734    2952                                                       51068    3.82    2.66  1.0000
  -5   0   5   54249    2975                                                       53573    3.82    2.66  1.0000
   5   0  -5   56681    2995                                                       56653    3.82   -2.66  1.0000
   0   5   6   11061     942                                                       13753    1.88   -4.06  1.0000
   0   5   6   11890     918                                                       14679    1.88   -4.06  1.0000
   0  -5  -6   13477     956                                                       16119    1.88    4.06  1.0000
   5   0   6   10930     889                                                       13701    1.79   -4.45  1.0000
   5   0   6   10658     860                                                       13395    1.79   -4.45  1.0000
  -5   0  -6   10873     902                                                       13305    1.79    4.45  1.0000
  -5   0  -6   12221     959                                                       14801    1.79    4.45  1.0000
  -5   0  -6   12619     928                                                       15241    1.79    4.45  1.0000
  -5   5   6   11652     966                                                       14491    1.79   -4.41  1.0000
  -5   5   6   12304     955                                                       15220    1.79   -4.41  1.0000
   5  -5  -6   12210     953                                                       14771    1.79    4.41  1.0000
   5  -5  -6   11504     836                                                       13990    1.79    4.41  1.0000
   5  -5  -6   12824     964                                                       15450    1.79    4.41  1.0000
   5  -5   6   11548     858                                                       14364    1.78   -4.39  1.0000
  -5   5  -6   11460     855                                                       13931    1.78    4.39  1.0000
  -5   5  -6   12479     850                                                       15059    1.78    4.39  1.0000
   0  -5   6   11101     911                                                       13806    1.80   -4.23  1.0000
   0   5  -6   11176     905                                                       13574    1.80    4.23  1.0000
   0   5  -6   11842     950                                                       14311    1.80    4.23  1.0000
  -5   0   6   10875     943                                                       13638    1.76   -4.50  1.0000
  -5   0   6   11522     930                                                       14365    1.76   -4.50  1.0000
   5   0  -6   12434     957                                                       15031    1.76    4.50  1.0000
   5   0  -6   11592     914                                                       14098    1.76    4.50  1.0000
   0   5   7    1115     337                                                        1114   -0.98    0.54  1.0000
   0   5   7    1357     317                                                        1358   -0.98    0.54  1.0000
   0  -5  -7    1743     370                                                        1660   -0.98   -0.54  1.0000
   0  -5  -7    1744     356                                                        1661   -0.98   -0.54  1.0000
   5   0   7    1073     260                                                        1111    1.15   -0.81  1.0000
   5   0   7    1163     264                                                        1204    1.15   -0.81  1.0000
  -5   0  -7    1378     284                                                        1333    1.15    0.81  1.0000
  -5   0  -7    1625     342                                                        1578    1.15    0.81  1.0000
  -5   0  -7    2127     340                                                        2076    1.15    0.81  1.0000
  -5   5   7     932     343                                                         965    1.07   -0.77  1.0000
  -5   5   7    1717     344                                                        1769    1.07   -0.77  1.0000
   5  -5  -7    2099     361                                                        2051    1.07    0.77  1.0000
  -5   5  -7    1538     248                                                        1486   -1.08   -0.74  1.0000
  -5   5  -7    2358     364                                                        2299   -1.08   -0.74  1.0000
  -5   5  -7    2110     239                                                        2053   -1.08   -0.74  1.0000
   0  -5   7    1135     281                                                        1156    1.01   -0.66  1.0000
   0  -5   7    1246     331                                                        1269    1.01   -0.66  1.0000
   0   5  -7    1594     349                                                        1535    1.01    0.66  1.0000
  -5   0   7    1628     347                                                        1665   -1.14    0.74  1.0000
   5   0  -7    1926     336                                                        1862   -1.14   -0.74  1.0000
   5   0  -7    2043     332                                                        1977   -1.14   -0.74  1.0000
   0   5   8      18     283                                                           0    0.68    1.03  1.0000
   0   5   8     293     305                                                         219    0.68    1.03  1.0000
   0  -5  -8      18     327                                                           0    0.68   -1.03  1.0000
   0  -5  -8      18     274                                                           0    0.68   -1.03  1.0000
   0  -5  -8     225     314                                                         162    0.68   -1.03  1.0000
   5   0   8      93     260                                                          41    0.85    0.92  1.0000
   5   0   8     125     264                                                          65    0.85    0.92  1.0000
  -5   0  -8      19     252                                                           0    0.85   -0.92  1.0000
  -5   0  -8      19     358                                                           0    0.85   -0.92  1.0000
  -5   0  -8      19     296                                                           0    0.85   -0.92  1.0000
  -5   5   8      24     335                                                           0    0.87    1.13  1.0000
  -5   5   8      56     290                                                          14    0.87    1.13  1.0000
   5  -5  -8      24     348                                                           0    0.87   -1.13  1.0000
   5  -5  -8      24     316                                                           0    0.87   -1.13  1.0000
   5  -5   8      67     204                                                          21    0.88    1.12  1.0000
   5  -5   8      24     249                                                           0    0.88    1.12  1.0000
  -5   5  -8      86     190                                                          35    0.88   -1.12  1.0000
  -5   5  -8     362     360                                                         264    0.88   -1.12  1.0000
  -5   5  -8     114     202                                                          56    0.88   -1.12  1.0000
   0  -5   8      59     255                                                          23    0.67    1.07  1.0000
   0  -5   8      19     305                                                           0    0.67    1.07  1.0000
   0   5  -8     203     250                                                         144    0.67   -1.07  1.0000
   0   5  -8     466     308                                                         382    0.67   -1.07  1.0000
  -5   0   8     198     308                                                         121    0.87    0.95  1.0000
  -5   0   8     235     325                                                         152    0.87    0.95  1.0000
   5   0  -8      20     293                                                           0    0.87   -0.95  1.0000
   5   0  -8      20     259                                                           0    0.87   -0.95  1.0000
   0   5   9     256     315                                                         180    2.09   -0.69  1.0000
   0   5   9     505     352                                                         420    2.09   -0.69  1.0000
   0  -5  -9     433     334                                                         356    2.09    0.69  1.0000
   5   0   9     335     300                                                         255   -2.21    0.74  1.0000
   5   0   9     315     304                                                         236   -2.21    0.74  1.0000
  -5   0  -9      65     326                                                           0   -2.21   -0.74  1.0000
  -5   5   9     371     380                                                         300   -2.15    0.80  1.0000
  -5   5   9     364     372                                                         293   -2.15    0.80  1.0000
   5  -5  -9     499     357                                                         432   -2.15   -0.80  1.0000
   5  -5  -9      63     250                                                           0   -2.15   -0.80  1.0000
   5  -5  -9     312     368                                                         246   -2.15   -0.80  1.0000
   5  -5   9     424     250                                                         352    2.15   -0.80  1.0000
   5  -5   9     406     316                                                         334    2.15   -0.80  1.0000
  -5   5  -9     321     232                                                         255    2.15    0.80  1.0000
  -5   5  -9     449     385                                                         382    2.15    0.80  1.0000
  -5   5  -9      64     212                                                           0    2.15    0.80  1.0000
   0  -5   9     578     314                                                         495   -2.14    0.73  1.0000
   0   5  -9     402     279                                                         328   -2.14   -0.73  1.0000
   0   5  -9     678     343                                                         600   -2.14   -0.73  1.0000
  -5   0   9     253     329                                                         175    2.20   -0.73  1.0000
  -5   0   9     757     323                                                         667    2.20   -0.73  1.0000
   5   0  -9     521     353                                                         442    2.20    0.73  1.0000
   5   0  -9      65     344                                                           0    2.20    0.73  1.0000
   0   5  10   12797     969                                                       13786    0.00   -1.24  1.0000
   0   5  10   10049     899                                                       10928    0.00   -1.24  1.0000
   0  -5 -10   11929     973                                                       12885    0.00    1.24  1.0000
   0  -5 -10   11467     878                                                       12404    0.00    1.24  1.0000
   0  -5 -10   10583     901                                                       11484    0.00    1.24  1.0000
   5   0  10   11098     860                                                       12083   -0.21   -1.32  1.0000
   5   0  10   11737     876                                                       12749   -0.21   -1.32  1.0000
  -5   0 -10   10240     870                                                       11187   -0.21    1.32  1.0000
  -5   0 -10   11716     959                                                       12727   -0.21    1.32  1.0000
  -5   0 -10   11116     881                                                       12102   -0.21    1.32  1.0000
  -5   5  10   10315     938                                                       11265   -0.23   -1.32  1.0000
  -5   5  10    9911     923                                                       10843   -0.23   -1.32  1.0000
   5  -5 -10   11665     989                                                       12674   -0.23    1.32  1.0000
   5  -5 -10   11465     845                                                       12466   -0.23    1.32  1.0000
   5  -5 -10   10319     907                                                       11269   -0.23    1.32  1.0000
   5  -5  10    9871     812                                                       10813   -0.25   -1.34  1.0000
   5  -5  10   11522     890                                                       12538   -0.25   -1.34  1.0000
  -5   5 -10   10962     826                                                       11953   -0.25    1.34  1.0000
  -5   5 -10   10136     953                                                       11090   -0.25    1.34  1.0000
  -5   5 -10   10845     770                                                       11831   -0.25    1.34  1.0000
   0  -5  10   11204     873                                                       12109    0.01   -1.21  1.0000
   0  -5  10   10830     896                                                       11721    0.01   -1.21  1.0000
   0   5 -10   11189     886                                                       12094    0.01    1.21  1.0000
   0   5 -10   11801     939                                                       12730    0.01    1.21  1.0000
  -5   0  10   10821     930                                                       11794   -0.18   -1.32  1.0000
  -5   0  10   10771     904                                                       11742   -0.18   -1.32  1.0000
   5   0 -10   11365     944                                                       12362   -0.18    1.32  1.0000
   5   0 -10   11813     909                                                       12829   -0.18    1.32  1.0000
   5   0 -10   11108     837                                                       12094   -0.18    1.32  1.0000
   0   5  11   24563    1531                                                       24668   -0.90   -0.51  1.0000
   0   5  11   22695    1483                                                       22796   -0.90   -0.51  1.0000
   0  -5 -11   22905    1509                                                       22944   -0.90    0.51  1.0000
   0  -5 -11   21390    1447                                                       21428   -0.90    0.51  1.0000
   0  -5 -11   24048    1479                                                       24089   -0.90    0.51  1.0000
   5   0  11   20579    1405                                                       20719    0.94    0.49  1.0000
   5   0  11   22831    1438                                                       22979    0.94    0.49  1.0000
  -5   0 -11   23659    1440                                                       23746    0.94   -0.49  1.0000
  -5   0 -11   21789    1503                                                       21872    0.94   -0.49  1.0000
  -5   5  11   21926    1541                                                       22119    0.94    0.43  1.0000
  -5   5  11   22384    1508                                                       22580    0.94    0.43  1.0000
   5  -5 -11   20831    1508                                                       20961    0.94   -0.43  1.0000
   5  -5 -11   21815    1410                                                       21948    0.94   -0.43  1.0000
   5  -5 -11   20635    1464                                                       20764    0.94   -0.43  1.0000
   5  -5  11   22290    1390                                                       22487   -0.97   -0.45  1.0000
   5  -5  11   23044    1451                                                       23244   -0.97   -0.45  1.0000
  -5   5 -11   21421    1385                                                       21552   -0.97    0.45  1.0000
  -5   5 -11   20807    1531                                                       20936   -0.97    0.45  1.0000
   0  -5  11   25237    1461                                                       25330    0.97    0.58  1.0000
   0  -5  11   23813    1482                                                       23903    0.97    0.58  1.0000
   0   5 -11   22699    1439                                                       22719    0.97   -0.58  1.0000
   0   5 -11   23855    1518                                                       23876    0.97   -0.58  1.0000
  -5   0  11   23042    1522                                                       23201   -0.93   -0.47  1.0000
  -5   0  11   24126    1520                                                       24289   -0.93   -0.47  1.0000
   5   0 -11   21887    1497                                                       21981   -0.93    0.47  1.0000
   5   0 -11   24318    1480                                                       24418   -0.93    0.47  1.0000
   5   0 -11   19655    1371                                                       19744   -0.93    0.47  1.0000
   0   5  12    2716     495                                                        2866   -0.15    0.77  1.0000
   0   5  12    2234     503                                                        2369   -0.15    0.77  1.0000
   0  -5 -12    2086     531                                                        2261   -0.15   -0.77  1.0000
   0  -5 -12    1731     490                                                        1890   -0.15   -0.77  1.0000
   0  -5 -12    1547     518                                                        1697   -0.15   -0.77  1.0000
   5   0  12    1988     417                                                        2117   -0.10    0.91  1.0000
  -5   0 -12    2466     451                                                        2669   -0.10   -0.91  1.0000
  -5   0 -12    2067     543                                                        2252   -0.10   -0.91  1.0000
  -5   0 -12    1978     475                                                        2159   -0.10   -0.91  1.0000
  -5   5  12    2639     542                                                        2782   -0.04    1.00  1.0000
  -5   5  12    2017     553                                                        2141   -0.04    1.00  1.0000
   5  -5 -12    2167     557                                                        2358   -0.04   -1.00  1.0000
   5  -5 -12    2050     454                                                        2235   -0.04   -1.00  1.0000
   5  -5  12    3865     534                                                        4056   -0.07    1.03  1.0000
  -5   5 -12    2365     539                                                        2578   -0.07   -1.03  1.0000
   0  -5  12    2716     450                                                        2858   -0.12    0.79  1.0000
   0  -5  12    2070     507                                                        2194   -0.12    0.79  1.0000
   0   5 -12    2633     461                                                        2824   -0.12   -0.79  1.0000
  -5   0  12    2214     531                                                        2350   -0.10    0.89  1.0000
   5   0 -12    2415     504                                                        2614   -0.10   -0.89  1.0000
   5   0 -12    2340     514                                                        2536   -0.10   -0.89  1.0000
   5   0 -12    2397     427                                                        2595   -0.10   -0.89  1.0000
   0   5  13    2858     576                                                        2821   -0.04    0.47  1.0000
   0   5  13    3837     605                                                        3795   -0.04    0.47  1.0000
   0  -5 -13    4163     612                                                        4063   -0.04   -0.47  1.0000
   0  -5 -13    3462     553                                                        3371   -0.04   -0.47  1.0000
   5   0  13    3982     565                                                        3880    0.17   -0.60  1.0000
  -5   0 -13    4269     642                                                        4095    0.17    0.60  1.0000
  -5   0 -13    5266     621                                                        5073    0.17    0.60  1.0000
  -5   5  13    3012     607                                                        2989   -0.01   -0.60  1.0000
  -5   5  13    3037     569                                                        3014   -0.01   -0.60  1.0000
   5  -5 -13    4143     646                                                        4042   -0.01    0.60  1.0000
   5  -5 -13    2851     533                                                        2767   -0.01    0.60  1.0000
   5  -5 -13    3008     576                                                        2922   -0.01    0.60  1.0000
   5  -5  13    3956     593                                                        3938    0.03    0.61  1.0000
  -5   5 -13    3338     602                                                        3253    0.03   -0.61  1.0000
  -5   5 -13    3725     418                                                        3636    0.03   -0.61  1.0000
   0  -5  13    3885     582                                                        3840    0.04   -0.57  1.0000
   0   5 -13    4495     647                                                        4376    0.04    0.57  1.0000
  -5   0  13    2484     541                                                        2406   -0.16    0.58  1.0000
   5   0 -13    4273     605                                                        4106   -0.16   -0.58  1.0000
   5   0 -13    3693     500                                                        3537   -0.16   -0.58  1.0000
   0   5  14      35     390                                                           0    1.69    0.23  1.0000
   0   5  14     123     481                                                         213    1.69    0.23  1.0000
   0  -5 -14     335     475                                                         572    1.69   -0.23  1.0000
   0  -5 -14      35     456                                                           0    1.69   -0.23  1.0000
   0  -5 -14      95     482                                                         234    1.69   -0.23  1.0000
   5   0  14      38     487                                                           0    1.74    0.29  1.0000
  -5   0 -14       4     476                                                          48    1.74   -0.29  1.0000
  -5   0 -14     176     470                                                         363    1.74   -0.29  1.0000
  -5   5  14     102     445                                                         185    1.73    0.17  1.0000
  -5   5  14      21     444                                                          40    1.73    0.17  1.0000
   5  -5 -14      69     468                                                         197    1.73   -0.17  1.0000
   5  -5 -14      36     419                                                           0    1.73   -0.17  1.0000
   5  -5 -14       3     509                                                          25    1.73   -0.17  1.0000
   5  -5  14     120     455                                                         211    1.74    0.12  1.0000
   0  -5  14      35     413                                                           0    1.68    0.23  1.0000
   0   5 -14      35     504                                                           0    1.68   -0.23  1.0000
  -5   0  14      37     427                                                           0    1.73    0.28  1.0000
   5   0 -14     120     473                                                         278    1.73   -0.28  1.0000
   5   0 -14     127     469                                                         289    1.73   -0.28  1.0000
   5   0 -14      80     398                                                         215    1.73   -0.28  1.0000
   0   5  15       4     459                                                           0   -0.49   -0.30  1.0000
   0  -5 -15     201     519                                                         252   -0.49    0.30  1.0000
   5   0  15      18     456                                                          35    0.31    0.40  1.0000
  -5   0 -15       3     524                                                           0    0.31   -0.40  1.0000
  -5   0 -15      28     486                                                          49    0.31   -0.40  1.0000
  -5   5  15     122     482                                                         167    0.36    0.46  1.0000
  -5   5  15       4     536                                                           0    0.36    0.46  1.0000
   5  -5 -15     558     509                                                         654    0.36   -0.46  1.0000
   5  -5 -15     266     513                                                         333    0.36   -0.46  1.0000
   5  -5  15      51     440                                                          82   -0.31   -0.48  1.0000
  -5   5 -15     276     527                                                         344   -0.31    0.48  1.0000
   0  -5  15     201     494                                                         256    0.38    0.43  1.0000
   0   5 -15     206     459                                                         264    0.38   -0.43  1.0000
  -5   0  15     248     479                                                         301   -0.31   -0.40  1.0000
   5   0 -15     165     482                                                         211   -0.31    0.40  1.0000
   0   5  16      22     467                                                           0   -0.45   -1.28  1.0000
   0  -5 -16     166     543                                                         306   -0.45    1.28  1.0000
   0  -5 -16      22     536                                                           0   -0.45    1.28  1.0000
   5   0  16     472     509                                                         711   -0.48   -1.38  1.0000
  -5   0 -16      26     491                                                           0   -0.48    1.38  1.0000
  -5   5  16     110     475                                                         225   -0.51   -1.22  1.0000
   5  -5 -16      21     547                                                           0   -0.51    1.22  1.0000
   5  -5 -16     205     493                                                         356   -0.51    1.22  1.0000
   5  -5  16       1     486                                                          22   -0.54   -1.22  1.0000
  -5   5 -16      52     519                                                         139   -0.54    1.22  1.0000
   0  -5  16       2     458                                                          31   -0.45   -1.27  1.0000
   0   5 -16      22     550                                                           0   -0.45    1.27  1.0000
  -5   0  16      26     526                                                           0   -0.49   -1.38  1.0000
   5   0 -16      26     571                                                           0   -0.49    1.38  1.0000
   0  -5 -17    1542     612                                                        1600    0.24   -0.18  1.0000
   5   0  17     565     544                                                         598   -0.08   -0.19  1.0000
  -5   0 -17     562     551                                                         595   -0.08    0.19  1.0000
  -5   5  17       1     493                                                           0   -0.05   -0.24  1.0000
   5  -5 -17     301     552                                                         331   -0.05    0.24  1.0000
   5  -5  17     138     518                                                         159    0.02    0.25  1.0000
  -5   5 -17     206     520                                                         232    0.02   -0.25  1.0000
   0  -5  17     811     473                                                         855   -0.20   -0.19  1.0000
   0   5 -17     488     543                                                         523   -0.20    0.19  1.0000
  -5   0  17     765     540                                                         803    0.03    0.19  1.0000
   5   0 -17       0     534                                                           0    0.03   -0.19  1.0000
   0   5  18     282     547                                                         319   -0.38    0.00  1.0000
   0  -5 -18     437     605                                                         478   -0.38    0.00  1.0000
   5   0  18     201     551                                                         244   -0.50    0.02  1.0000
  -5   0 -18       3     577                                                           0   -0.50   -0.02  1.0000
  -5   5 -18       3     589                                                           0   -0.50   -0.07  1.0000
   0  -5  18     540     536                                                         588   -0.40   -0.05  1.0000
  -5   0  18     738     496                                                         822   -0.53    0.01  1.0000
   5   0 -18       3     571                                                           0   -0.53   -0.01  1.0000
   0   5  19      14     570                                                           0   -0.51    0.96  1.0000
  -5   0 -19    1980     629                                                        1706    0.41    1.15  1.0000
  -5   5  19    1035     582                                                         896    0.41   -1.09  1.0000
   5  -5  19     530     549                                                         429   -0.39    1.22  1.0000
  -5   5 -19     631     568                                                         476   -0.39   -1.22  1.0000
   0   5 -19     621     531                                                         469    0.51    0.97  1.0000
  -5   0  19      19     510                                                           0   -0.39    1.18  1.0000
   5   0 -19      19     637                                                           0   -0.39   -1.18  1.0000
   0   5  20      10     537                                                           0    0.73   -0.52  1.0000
   5   0  20      10     544                                                           0    0.77   -0.50  1.0000
  -5   5  20      11     478                                                           0    0.83   -0.46  1.0000
   5  -5  20      11     537                                                           0    0.81   -0.52  1.0000
  -5   5 -20     348     563                                                         481    0.81    0.52  1.0000
   0  -5  20     517     498                                                         638    0.74   -0.50  1.0000
   0   5 -20      72     581                                                         133    0.74    0.50  1.0000
  -5   0  20     111     456                                                         171    0.77   -0.50  1.0000
   5   0 -20     250     626                                                         358    0.77    0.50  1.0000
   0   5  21     370     544                                                         368   -0.04    0.08  1.0000
   5   0  21     409     561                                                         413   -0.03    0.08  1.0000
   5  -5  21      33     519                                                          36    0.04   -0.17  1.0000
  -5   5 -21     262     492                                                         264    0.04    0.17  1.0000
   0   5 -21     695     591                                                         699    0.04    0.05  1.0000
   0   6   0     677     391                                                        4686   12.30   -0.04  1.0000
   0   6   0     751     405                                                        4878   12.30   -0.04  1.0000
   0   6   0     813     379                                                        5035   12.30   -0.04  1.0000
   0   6   0     768     375                                                        4923   12.30   -0.04  1.0000
   0  -6   0     932     377                                                        5328   12.30    0.04  1.0000
   6   0   0     730     389                                                        4884   12.42    0.08  1.0000
   6   0   0     623     282                                                        4601   12.42    0.08  1.0000
  -6   0   0     675     290                                                        4737   12.42   -0.08  1.0000
  -6   6   0     635     303                                                        4700   12.56    0.02  1.0000
  -6   6   0     752     404                                                        5013   12.56    0.02  1.0000
   6  -6   0     671     307                                                        4797   12.56   -0.02  1.0000
   0   6   1  142552    6653                                                      121388   -8.26   -2.64  1.0000
   0   6   1  147110    6632                                                      125598   -8.26   -2.64  1.0000
   0   6   1  151919    6625                                                      130045   -8.26   -2.64  1.0000
   0  -6  -1  156177    6689                                                      133545   -8.26    2.64  1.0000
   0  -6  -1  152866    6647                                                      130485   -8.26    2.64  1.0000
   6   0   1  150305    6640                                                      128381    8.32    2.68  1.0000
   6   0   1  152224    6662                                                      130156    8.32    2.68  1.0000
  -6   0  -1  157871    6670                                                      134939    8.32   -2.68  1.0000
   6  -6  -1  151098    6596                                                      128424    8.56   -2.45  1.0000
   6  -6  -1  145630    6573                                                      123386    8.56   -2.45  1.0000
  -6   6  -1  144531    6539                                                      122237   -8.58    2.53  1.0000
  -6   6  -1  150826    6646                                                      128032   -8.58    2.53  1.0000
  -6   6  -1  156915    6633                                                      133647   -8.58    2.53  1.0000
  -6   6  -1  157291    6709                                                      133994   -8.58    2.53  1.0000
   0  -6   1  142458    6679                                                      121391    8.26    2.58  1.0000
   0  -6   1  144680    6610                                                      123443    8.26    2.58  1.0000
   0   6  -1  144314    6643                                                      122668    8.26   -2.58  1.0000
   0   6  -1  149311    6662                                                      127279    8.26   -2.58  1.0000
   0   6  -1  150713    6641                                                      128574    8.26   -2.58  1.0000
  -6   0   1  132807    6633                                                      112131   -8.32   -2.77  1.0000
  -6   0   1  147072    6584                                                      125271   -8.32   -2.77  1.0000
   6   0  -1  148468    6642                                                      126152   -8.32    2.77  1.0000
   6   0  -1  136995    6567                                                      115593   -8.32    2.77  1.0000
   0   6   2   32149    2579                                                       45663   -5.36   -8.35  1.0000
   0   6   2   32911    2552                                                       46571   -5.36   -8.35  1.0000
   0   6   2   33136    2529                                                       46839   -5.36   -8.35  1.0000
   0  -6  -2   35457    2597                                                       49594   -5.36    8.35  1.0000
   0  -6  -2   34816    2575                                                       48836   -5.36    8.35  1.0000
   6   0   2   31581    2552                                                       45011   -5.47   -8.30  1.0000
   6   0   2   33430    2548                                                       47213   -5.47   -8.30  1.0000
   6   0   2   31626    2575                                                       45065   -5.47   -8.30  1.0000
  -6   6   2   32402    2535                                                       46141   -5.64   -8.32  1.0000
  -6   6   2   32121    2567                                                       45806   -5.64   -8.32  1.0000
   6  -6  -2   36380    2544                                                       50883   -5.64    8.32  1.0000
   6  -6  -2   31361    2469                                                       44914   -5.64    8.32  1.0000
   6  -6  -2   31445    2471                                                       45014   -5.64    8.32  1.0000
   6  -6  -2   35760    2632                                                       50150   -5.64    8.32  1.0000
  -6   6  -2   33887    2569                                                       47892   -5.50    8.38  1.0000
  -6   6  -2   35595    2568                                                       49918   -5.50    8.38  1.0000
  -6   6  -2   35202    2573                                                       49452   -5.50    8.38  1.0000
   0  -6   2   31136    2505                                                       44490   -5.46   -8.31  1.0000
   0   6  -2   34776    2572                                                       48831   -5.46    8.31  1.0000
  -6   0   2   30655    2561                                                       43853   -5.49   -8.25  1.0000
  -6   0   2   34802    2572                                                       48787   -5.49   -8.25  1.0000
   6   0  -2   34146    2574                                                       48022   -5.49    8.25  1.0000
   6   0  -2   33116    2566                                                       46798   -5.49    8.25  1.0000
   0   6   3   93012    4880                                                       95826   -0.05    1.34  1.0000
   0   6   3   91408    4807                                                       94197   -0.05    1.34  1.0000
   0  -6  -3   87115    4865                                                       89836   -0.05   -1.34  1.0000
   0  -6  -3   86710    4857                                                       89424   -0.05   -1.34  1.0000
   6   0   3   89267    4824                                                       91888   -0.12   -1.25  1.0000
   6   0   3   87193    4740                                                       89783   -0.12   -1.25  1.0000
  -6   0  -3   87739    4835                                                       90337   -0.12    1.25  1.0000
  -6   0  -3   90988    4860                                                       93633   -0.12    1.25  1.0000
  -6   6   3   90148    4840                                                       92908   -0.25   -1.29  1.0000
  -6   6   3   87227    4858                                                       89942   -0.25   -1.29  1.0000
   6  -6  -3   91597    4840                                                       94380   -0.25    1.29  1.0000
   6  -6  -3   78815    4732                                                       81398   -0.25    1.29  1.0000
   6  -6   3   86563    4734                                                       89302    0.29    1.31  1.0000
  -6   6  -3   91304    4735                                                       94118    0.29   -1.31  1.0000
  -6   6  -3   87911    4874                                                       90672    0.29   -1.31  1.0000
  -6   6  -3   89929    4859                                                       92722    0.29   -1.31  1.0000
   0  -6   3   89048    4844                                                       91819    0.00   -1.34  1.0000
   0  -6   3   87625    4863                                                       90374    0.00   -1.34  1.0000
   0  -6   3   86618    4765                                                       89351    0.00   -1.34  1.0000
   0   6  -3   86212    4832                                                       88937    0.00    1.34  1.0000
   0   6  -3   88084    4851                                                       90838    0.00    1.34  1.0000
   0   6  -3   87069    4767                                                       89807    0.00    1.34  1.0000
  -6   0   3   85967    4852                                                       88558    0.09    1.26  1.0000
  -6   0   3   91052    4816                                                       93718    0.09    1.26  1.0000
   6   0  -3   90613    4861                                                       93272    0.09   -1.26  1.0000
   6   0  -3   92417    4850                                                       95102    0.09   -1.26  1.0000
   0   6   4  309578   17333                                                      325714    0.26    4.58  1.0000
   0   6   4  310940   17298                                                      327111    0.26    4.58  1.0000
   0   6   4  309227   17275                                                      325354    0.26    4.58  1.0000
   0  -6  -4  331336   17347                                                      348144    0.26   -4.58  1.0000
   6   0   4  322182   17292                                                      338915    0.04    4.56  1.0000
   6   0   4  305455   17221                                                      321752    0.04    4.56  1.0000
  -6   0  -4  304363   17287                                                      320735    0.04   -4.56  1.0000
  -6   0  -4  305764   17265                                                      322173    0.04   -4.56  1.0000
  -6   0  -4  325007   17336                                                      341919    0.04   -4.56  1.0000
  -6   6   4  327818   17323                                                      344433    0.15    4.53  1.0000
  -6   6   4  324261   17343                                                      340787    0.15    4.53  1.0000
  -6   6   4  302205   17208                                                      318165    0.15    4.53  1.0000
   6  -6  -4  321476   17319                                                      338043    0.15   -4.53  1.0000
   6  -6  -4  322554   17203                                                      339149    0.15   -4.53  1.0000
   6  -6  -4  327958   17389                                                      344690    0.15   -4.53  1.0000
   6  -6   4  285567   17201                                                      301161    0.11    4.54  1.0000
  -6   6  -4  318865   17214                                                      335443    0.11   -4.54  1.0000
  -6   6  -4  338481   17358                                                      355556    0.11   -4.54  1.0000
  -6   6  -4  332197   17304                                                      349115    0.11   -4.54  1.0000
   0  -6   4  307394   17295                                                      323353    0.20    4.52  1.0000
   0  -6   4  277734   17306                                                      292912    0.20    4.52  1.0000
   0  -6   4  310273   17216                                                      326306    0.20    4.52  1.0000
   0   6  -4  310786   17298                                                      326945    0.20   -4.52  1.0000
   0   6  -4  319612   17326                                                      335996    0.20   -4.52  1.0000
   0   6  -4  316964   17214                                                      333281    0.20   -4.52  1.0000
  -6   0   4  310657   17323                                                      327045    0.15    4.59  1.0000
  -6   0   4  307359   17292                                                      323661    0.15    4.59  1.0000
   6   0  -4  324276   17336                                                      341130    0.15   -4.59  1.0000
   6   0  -4  319864   17321                                                      336604    0.15   -4.59  1.0000
   0   6   5   78062    4816                                                       92229    5.12   -4.81  1.0000
   0   6   5   75782    4772                                                       89750    5.12   -4.81  1.0000
   0   6   5   81150    4746                                                       95583    5.12   -4.81  1.0000
   0  -6  -5   82458    4831                                                       96964    5.12    4.81  1.0000
   0  -6  -5   83779    4823                                                       98396    5.12    4.81  1.0000
   6   0   5   79192    4762                                                       93491   -5.03    4.91  1.0000
   6   0   5   79905    4703                                                       94265   -5.03    4.91  1.0000
  -6   0  -5   80521    4766                                                       94905   -5.03   -4.91  1.0000
  -6   0  -5   86134    4809                                                      100991   -5.03   -4.91  1.0000
  -6   6   5   81005    4817                                                       95271   -4.89    4.93  1.0000
   6  -6  -5   83631    4820                                                       98095   -4.89   -4.93  1.0000
   6  -6  -5   88253    4850                                                      103095   -4.89   -4.93  1.0000
   6  -6   5   79507    4692                                                       93663    4.84   -4.98  1.0000
  -6   6  -5   81778    4696                                                       96108    4.84    4.98  1.0000
  -6   6  -5   85192    4833                                                       99807    4.84    4.98  1.0000
  -6   6  -5   89148    4752                                                      104085    4.84    4.98  1.0000
   0  -6   5   81947    4780                                                       96515   -5.14    4.83  1.0000
   0  -6   5   75648    4774                                                       89668   -5.14    4.83  1.0000
   0  -6   5   64063    4631                                                       77012   -5.14    4.83  1.0000
   0   6  -5   80371    4778                                                       94766   -5.14   -4.83  1.0000
   0   6  -5   61121    4640                                                       73749   -5.14   -4.83  1.0000
  -6   0   5   80401    4821                                                       94771    5.07   -4.86  1.0000
  -6   0   5   84001    4787                                                       98676    5.07   -4.86  1.0000
  -6   0   5   81937    4800                                                       96438    5.07   -4.86  1.0000
   6   0  -5   84221    4826                                                       98881    5.07    4.86  1.0000
   0   6   6    5853     543                                                        6737    1.16   -1.21  1.0000
   0  -6  -6    6029     586                                                        6968    1.16    1.21  1.0000
   6   0   6    5469     505                                                        6344    1.18   -1.26  1.0000
   6   0   6    4671     454                                                        5482    1.18   -1.26  1.0000
  -6   0  -6    5591     517                                                        6520    1.18    1.26  1.0000
  -6   0  -6    6496     565                                                        7494    1.18    1.26  1.0000
  -6   6   6    4565     543                                                        5395    1.26   -1.22  1.0000
   6  -6  -6    6282     440                                                        7284    1.26    1.22  1.0000
   6  -6  -6    6683     608                                                        7715    1.26    1.22  1.0000
   6  -6   6    5098     451                                                        5965    1.26   -1.19  1.0000
  -6   6  -6    5585     449                                                        6518    1.26    1.19  1.0000
  -6   6  -6    6608     605                                                        7620    1.26    1.19  1.0000
  -6   6  -6    6528     488                                                        7534    1.26    1.19  1.0000
   0  -6   6    4776     509                                                        5561    1.16   -1.16  1.0000
   0  -6   6    6090     555                                                        6973    1.16   -1.16  1.0000
   0   6  -6    5521     525                                                        6396    1.16    1.16  1.0000
   0   6  -6    6169     564                                                        7093    1.16    1.16  1.0000
  -6   0   6    5981     584                                                        6906    1.17   -1.32  1.0000
  -6   0   6    5252     531                                                        6121    1.17   -1.32  1.0000
   6   0  -6    5373     584                                                        6304    1.17    1.32  1.0000
   6   0  -6    6421     572                                                        7436    1.17    1.32  1.0000
   0   6   7   63418    3082                                                       58550   -3.66    2.97  1.0000
   0   6   7   62759    3044                                                       57916   -3.66    2.97  1.0000
   0  -6  -7   61493    3090                                                       55860   -3.66   -2.97  1.0000
   0  -6  -7   59822    3057                                                       54267   -3.66   -2.97  1.0000
   6   0   7   61559    3008                                                       56901    3.56   -2.95  1.0000
   6   0   7   58761    2968                                                       54208    3.56   -2.95  1.0000
  -6   0  -7   58038    3004                                                       52709    3.56    2.95  1.0000
  -6   0  -7   59755    3095                                                       54348    3.56    2.95  1.0000
  -6   6   7   56696    3082                                                       52108    3.63   -2.93  1.0000
  -6   6   7   57961    3068                                                       53323    3.63   -2.93  1.0000
   6  -6  -7   61027    3087                                                       55448    3.63    2.93  1.0000
   6  -6  -7   58109    2933                                                       52665    3.63    2.93  1.0000
   6  -6  -7   60592    3069                                                       55033    3.63    2.93  1.0000
   6  -6   7   57016    2951                                                       52416   -3.63    2.94  1.0000
   6  -6   7   59674    3014                                                       54970   -3.63    2.94  1.0000
  -6   6  -7   60384    2952                                                       54832   -3.63   -2.94  1.0000
   0  -6   7   59411    3020                                                       54655    3.68   -2.98  1.0000
   0   6  -7   56982    3049                                                       51517    3.68    2.98  1.0000
  -6   0   7   59543    3038                                                       54941   -3.57    2.92  1.0000
   6   0  -7   58854    3026                                                       53476   -3.57   -2.92  1.0000
   0   6   8     295     292                                                         147   -1.72    0.52  1.0000
   0   6   8     245     310                                                         111   -1.72    0.52  1.0000
   0  -6  -8      66     338                                                           5   -1.72   -0.52  1.0000
   6   0   8      37     238                                                           0   -1.71    0.41  1.0000
   6   0   8     464     263                                                         271   -1.71    0.41  1.0000
  -6   0  -8     116     245                                                          27   -1.71   -0.41  1.0000
  -6   0  -8     244     371                                                         104   -1.71   -0.41  1.0000
  -6   0  -8      37     304                                                           0   -1.71   -0.41  1.0000
  -6   6   8     579     362                                                         357   -1.72    0.34  1.0000
  -6   6   8     483     298                                                         282   -1.72    0.34  1.0000
   6  -6  -8     453     348                                                         252   -1.72   -0.34  1.0000
   6  -6  -8      37     220                                                           0   -1.72   -0.34  1.0000
   6  -6   8     515     211                                                         309   -1.67    0.26  1.0000
   6  -6   8     529     302                                                         320   -1.67    0.26  1.0000
  -6   6  -8     218     199                                                          88   -1.67   -0.26  1.0000
  -6   6  -8      34     320                                                           0   -1.67   -0.26  1.0000
  -6   6  -8     177     211                                                          62   -1.67   -0.26  1.0000
   0  -6   8     396     279                                                         220   -1.71    0.44  1.0000
   0   6  -8     129     254                                                          34   -1.71   -0.44  1.0000
   0   6  -8     422     338                                                         233   -1.71   -0.44  1.0000
  -6   0   8     743     355                                                         500   -1.69    0.42  1.0000
  -6   0   8     549     316                                                         342   -1.69    0.42  1.0000
   6   0  -8     686     373                                                         443   -1.69   -0.42  1.0000
   6   0  -8     806     334                                                         541   -1.69   -0.42  1.0000
   6   0  -8      36     282                                                           0   -1.69   -0.42  1.0000
   0   6   9   16539    1084                                                       16379    0.10    0.15  1.0000
   0   6   9   15790    1053                                                       15634    0.10    0.15  1.0000
   0  -6  -9   13881    1065                                                       13734    0.10   -0.15  1.0000
   0  -6  -9   14913    1064                                                       14761    0.10   -0.15  1.0000
   6   0   9   14927     989                                                       14770   -0.09   -0.16  1.0000
  -6   0  -9   16513    1044                                                       16348   -0.09    0.16  1.0000
  -6   6   9   15337    1072                                                       15160    0.05   -0.26  1.0000
   6  -6  -9   15240     962                                                       15069    0.05    0.26  1.0000
   6  -6  -9   14595    1071                                                       14428    0.05    0.26  1.0000
   6  -6   9   14552    1010                                                       14362   -0.04    0.27  1.0000
  -6   6  -9   14851     953                                                       14665   -0.04   -0.27  1.0000
  -6   6  -9   14802    1094                                                       14616   -0.04   -0.27  1.0000
  -6   6  -9   15465     924                                                       15275   -0.04   -0.27  1.0000
   0  -6   9   16980    1065                                                       16795   -0.13   -0.16  1.0000
   0   6  -9   14905    1008                                                       14730   -0.13    0.16  1.0000
   0   6  -9   14329    1050                                                       14158   -0.13    0.16  1.0000
  -6   0   9   15244    1085                                                       15058    0.07    0.21  1.0000
  -6   0   9   16660    1082                                                       16465    0.07    0.21  1.0000
   6   0  -9   14648    1075                                                       14467    0.07   -0.21  1.0000
   6   0  -9   14726    1026                                                       14544    0.07   -0.21  1.0000
   6   0  -9   14292     986                                                       14113    0.07   -0.21  1.0000
   0   6  10   32278    2010                                                       33839    3.18    1.20  1.0000
   0   6  10   31781    1966                                                       33329    3.18    1.20  1.0000
   0  -6 -10   30639    2013                                                       32151    3.18   -1.20  1.0000
   0  -6 -10   31032    1968                                                       32554    3.18   -1.20  1.0000
   6   0  10   33457    1923                                                       35006    3.23    1.17  1.0000
   6   0  10   29832    1904                                                       31288    3.23    1.17  1.0000
  -6   0 -10   29738    1913                                                       31186    3.23   -1.17  1.0000
  -6   0 -10   28302    1973                                                       29712    3.23   -1.17  1.0000
  -6   0 -10   30815    1940                                                       32291    3.23   -1.17  1.0000
  -6   6  10   28570    2000                                                       30153    3.01    1.31  1.0000
  -6   6  10   28127    1959                                                       29697    3.01    1.31  1.0000
   6  -6 -10   32864    2055                                                       34563    3.01   -1.31  1.0000
   6  -6 -10   31360    1881                                                       33018    3.01   -1.31  1.0000
   6  -6 -10   27245    1955                                                       28784    3.01   -1.31  1.0000
   6  -6  10   29404    1857                                                       30990    3.02    1.29  1.0000
   6  -6  10   31067    1938                                                       32700    3.02    1.29  1.0000
  -6   6 -10   30776    1865                                                       32396    3.02   -1.29  1.0000
  -6   6 -10   32353    2041                                                       34016    3.02   -1.29  1.0000
  -6   6 -10   29954    1824                                                       31551    3.02   -1.29  1.0000
   0  -6  10   30845    1925                                                       32394    3.09    1.23  1.0000
   0  -6  10   34038    1990                                                       35671    3.09    1.23  1.0000
   0   6 -10   30224    1921                                                       31751    3.09   -1.23  1.0000
   0   6 -10   31766    2004                                                       33334    3.09   -1.23  1.0000
  -6   0  10   32740    2023                                                       34268    3.35    1.16  1.0000
  -6   0  10   31209    1968                                                       32698    3.35    1.16  1.0000
   6   0 -10   30498    2009                                                       31961    3.35   -1.16  1.0000
   6   0 -10   32880    1961                                                       34404    3.35   -1.16  1.0000
   6   0 -10   29590    1892                                                       31030    3.35   -1.16  1.0000
   0   6  11   23460    1557                                                       22842   -0.62    0.33  1.0000
   0   6  11   24441    1542                                                       23810   -0.62    0.33  1.0000
   0  -6 -11   24934    1591                                                       24302   -0.62   -0.33  1.0000
   0  -6 -11   22102    1517                                                       21507   -0.62   -0.33  1.0000
   6   0  11   22904    1476                                                       22237    0.70   -0.35  1.0000
  -6   0 -11   22712    1471                                                       22054    0.70    0.35  1.0000
  -6   0 -11   25315    1577                                                       24620    0.70    0.35  1.0000
  -6   0 -11   22803    1500                                                       22144    0.70    0.35  1.0000
  -6   6  11   25089    1626                                                       24543    0.44   -0.33  1.0000
  -6   6  11   23349    1552                                                       22822    0.44   -0.33  1.0000
   6  -6 -11   23491    1452                                                       22966    0.44    0.33  1.0000
   6  -6 -11   21447    1507                                                       20945    0.44    0.33  1.0000
   6  -6  11   23450    1418                                                       22921   -0.50    0.30  1.0000
   6  -6  11   26128    1517                                                       25569   -0.50    0.30  1.0000
  -6   6 -11   24458    1428                                                       23922   -0.50   -0.30  1.0000
  -6   6 -11   25709    1625                                                       25159   -0.50   -0.30  1.0000
  -6   6 -11   23112    1374                                                       22591   -0.50   -0.30  1.0000
   0  -6  11   26502    1504                                                       25853    0.66   -0.30  1.0000
   0  -6  11   22253    1508                                                       21658    0.66   -0.30  1.0000
   0   6 -11   26471    1508                                                       25829    0.66    0.30  1.0000
   0   6 -11   24809    1556                                                       24188    0.66    0.30  1.0000
  -6   0  11   26262    1595                                                       25580   -0.65    0.34  1.0000
  -6   0  11   24586    1541                                                       23926   -0.65    0.34  1.0000
   6   0 -11   23654    1568                                                       23013   -0.65   -0.34  1.0000
   6   0 -11   25702    1530                                                       25034   -0.65   -0.34  1.0000
   6   0 -11   23138    1448                                                       22504   -0.65   -0.34  1.0000
   0   6  12   16191    1136                                                       15492   -1.56   -1.17  1.0000
   0   6  12   15428    1087                                                       14745   -1.56   -1.17  1.0000
   0  -6 -12   15079    1122                                                       14665   -1.56    1.17  1.0000
   0  -6 -12   14097    1064                                                       13696   -1.56    1.17  1.0000
   6   0  12   15531    1061                                                       14766   -1.61   -1.08  1.0000
  -6   0 -12   15414    1114                                                       14910   -1.61    1.08  1.0000
  -6   0 -12   15454    1067                                                       14949   -1.61    1.08  1.0000
  -6   6  12   14185    1094                                                       13500   -1.55   -1.08  1.0000
   6  -6 -12   16297    1183                                                       15825   -1.55    1.08  1.0000
   6  -6 -12   14814    1092                                                       14362   -1.55    1.08  1.0000
   6  -6  12   14478    1057                                                       13754   -1.58   -1.06  1.0000
  -6   6 -12   14727    1138                                                       14246   -1.58    1.06  1.0000
  -6   6 -12   13560     911                                                       13097   -1.58    1.06  1.0000
   0  -6  12   14754    1026                                                       14107   -1.50   -1.12  1.0000
   0  -6  12   13565    1052                                                       12943   -1.50   -1.12  1.0000
   0   6 -12   14989    1030                                                       14588   -1.50    1.12  1.0000
   0   6 -12   12466    1056                                                       12097   -1.50    1.12  1.0000
  -6   0  12   17340    1170                                                       16529   -1.65   -1.13  1.0000
  -6   0  12   14384    1098                                                       13643   -1.65   -1.13  1.0000
   0   6  13    1730     524                                                        1949   -0.80   -0.76  1.0000
   0   6  13    2308     542                                                        2561   -0.80   -0.76  1.0000
   0  -6 -13    1969     573                                                        2166   -0.80    0.76  1.0000
   6   0  13    1911     498                                                        2114    0.72    0.72  1.0000
  -6   0 -13    1367     507                                                        1510    0.72   -0.72  1.0000
  -6   0 -13    2160     556                                                        2341    0.72   -0.72  1.0000
  -6   6  13    1457     518                                                        1656    0.80    0.82  1.0000
  -6   6  13    1576     540                                                        1783    0.80    0.82  1.0000
   6  -6 -13    1860     584                                                        2047    0.80   -0.82  1.0000
   6  -6 -13    1794     495                                                        1977    0.80   -0.82  1.0000
   6  -6 -13    1905     552                                                        2094    0.80   -0.82  1.0000
   6  -6  13    2283     534                                                        2526   -0.78   -0.84  1.0000
  -6   6 -13    1700     557                                                        1872   -0.78    0.84  1.0000
   0  -6  13    2184     490                                                        2423    0.78    0.72  1.0000
  -6   0  13    2552     558                                                        2790   -0.72   -0.67  1.0000
   6   0 -13    1694     563                                                        1857   -0.72    0.67  1.0000
   6   0 -13    2062     534                                                        2243   -0.72    0.67  1.0000
   6   0 -13    1829     469                                                        1999   -0.72    0.67  1.0000
   0   6  14    2224     509                                                        1968    0.62    0.75  1.0000
   0  -6 -14    1136     462                                                         988    0.62   -0.75  1.0000
   0  -6 -14    1282     553                                                        1124    0.62   -0.75  1.0000
   6   0  14    2141     544                                                        1905    0.58    0.72  1.0000
  -6   0 -14    1346     557                                                        1195    0.58   -0.72  1.0000
  -6   0 -14    1072     538                                                         937    0.58   -0.72  1.0000
  -6   6  14     339     565                                                         238    0.68    0.66  1.0000
  -6   6  14    1532     564                                                        1310    0.68    0.66  1.0000
   6  -6 -14     935     492                                                         788    0.68   -0.66  1.0000
   6  -6 -14    1346     546                                                        1170    0.68   -0.66  1.0000
   6  -6  14    1043     492                                                         863    0.68    0.66  1.0000
  -6   6 -14     726     563                                                         598    0.68   -0.66  1.0000
   0  -6  14    2041     539                                                        1808    0.57    0.77  1.0000
   0   6 -14    1587     492                                                        1424    0.57   -0.77  1.0000
  -6   0  14    1532     496                                                        1325    0.59    0.78  1.0000
  -6   0  14     897     530                                                         740    0.59    0.78  1.0000
   6   0 -14     968     488                                                         837    0.59   -0.78  1.0000
   6   0 -14    1138     491                                                         996    0.59   -0.78  1.0000
   6   0 -14    1163     457                                                        1019    0.59   -0.78  1.0000
   0   6  15    4857     693                                                        4447    0.45    0.76  1.0000
   0  -6 -15    5182     678                                                        4776    0.45   -0.76  1.0000
   6   0  15    3965     634                                                        3614   -0.51   -0.65  1.0000
  -6   0 -15    4265     687                                                        3908   -0.51    0.65  1.0000
  -6   0 -15    3384     635                                                        3067   -0.51    0.65  1.0000
  -6   6  15    3571     632                                                        3189   -0.55   -0.79  1.0000
   6  -6 -15    3177     629                                                        2829   -0.55    0.79  1.0000
   6  -6 -15    3978     679                                                        3587   -0.55    0.79  1.0000
   6  -6  15    4817     663                                                        4367    0.57    0.77  1.0000
   0  -6  15    4589     673                                                        4194   -0.51   -0.70  1.0000
   0   6 -15    4698     676                                                        4310   -0.51    0.70  1.0000
   6   0 -15    3591     657                                                        3256    0.53   -0.66  1.0000
   0   6  16      55     522                                                         157    1.54    0.02  1.0000
   6   0  16      61     518                                                         178    1.65    0.03  1.0000
  -6   0 -16      33     531                                                           0    1.65   -0.03  1.0000
  -6   6  16      29     458                                                           0    1.54    0.11  1.0000
   6  -6 -16     942     542                                                        1218    1.54   -0.11  1.0000
   6  -6  16      30     520                                                           0    1.57    0.04  1.0000
  -6   6 -16      61     542                                                         133    1.57   -0.04  1.0000
   0  -6  16      28     453                                                           0    1.53   -0.02  1.0000
   0   6 -16      12     527                                                           9    1.53    0.02  1.0000
   6   0 -16      58     515                                                         134    1.65    0.00  1.0000
   0   6  17      23     540                                                           0    0.22    1.38  1.0000
   0  -6 -17     112     558                                                         222    0.22   -1.38  1.0000
   6   0  17     301     526                                                         508    0.01   -1.58  1.0000
  -6   0 -17     575     589                                                         852    0.01    1.58  1.0000
  -6   6  17     135     489                                                         261   -0.12   -1.42  1.0000
   6  -6 -17     330     545                                                         516   -0.12    1.42  1.0000
  -6   6 -17      25     557                                                           0    0.12   -1.44  1.0000
   0  -6  17      24     496                                                           0   -0.20   -1.38  1.0000
   0   6 -17      24     558                                                           0   -0.20    1.38  1.0000
  -6   0  17      20     436                                                          91   -0.03    1.58  1.0000
   0   6  18    2133     629                                                        2230   -1.08   -1.25  1.0000
   0  -6 -18    1091     679                                                        1188   -1.08    1.25  1.0000
   6   0  18    1858     680                                                        1922   -1.07   -1.14  1.0000
  -6   0 -18    1164     648                                                        1244   -1.07    1.14  1.0000
  -6   6  18    1086     555                                                        1126   -1.06   -1.12  1.0000
   6  -6  18    1679     597                                                        1736   -0.96   -1.05  1.0000
  -6   6 -18    1558     664                                                        1650   -0.96    1.05  1.0000
   0  -6  18    2061     611                                                        2154   -1.08   -1.24  1.0000
   0   6 -18     902     568                                                         986   -1.08    1.24  1.0000
  -6   0  18     898     533                                                         929   -1.06   -1.10  1.0000
   6   0 -18     935     580                                                         998   -1.06    1.10  1.0000
   0   6  19    1010     602                                                        1017   -0.52   -1.71  1.0000
   6   0  19      35     567                                                           0    0.35    1.66  1.0000
   6  -6  19     585     501                                                         575   -0.46   -1.56  1.0000
  -6   6 -19     768     623                                                         711   -0.46    1.56  1.0000
   0  -6  19    1422     516                                                        1439    0.53    1.70  1.0000
  -6   0  19     481     561                                                         450   -0.35   -1.66  1.0000
   6   0 -19      35     650                                                           0   -0.35    1.66  1.0000
   0   6  20     265     565                                                         261    0.02    0.16  1.0000
   6   0  20     174     607                                                         165    0.09    0.10  1.0000
  -6   6  20       0     501                                                           0   -0.03    0.08  1.0000
   6  -6  20     242     490                                                         246   -0.05    0.09  1.0000
  -6   6 -20      37     574                                                          40   -0.05   -0.09  1.0000
   0   6 -20     950     627                                                         964    0.00   -0.19  1.0000
  -6   0  20       0     481                                                           0    0.04    0.01  1.0000
   6   0  21      47     611                                                         144    0.17   -1.50  1.0000
   0   7   0  387820   17277                                                      340278  -11.38   -0.10  1.0000
   0   7   0  377526   17278                                                      330640  -11.38   -0.10  1.0000
   0   7   0  384285   17244                                                      336968  -11.38   -0.10  1.0000
   7   0   0  377008   17237                                                      330626  -11.26   -0.01  1.0000
   7   0   0  358761   17148                                                      313552  -11.26   -0.01  1.0000
   7   0   0  368472   17256                                                      322635  -11.26   -0.01  1.0000
  -7   0   0  367171   17153                                                      321422  -11.26    0.01  1.0000
  -7   0   0  391531   17271                                                      344239  -11.26    0.01  1.0000
  -7   7   0  376406   17260                                                      329664  -11.37    0.14  1.0000
  -7   7   0  390727   17267                                                      343075  -11.37    0.14  1.0000
   7  -7   0  374628   17160                                                      327950  -11.37   -0.14  1.0000
   0   7   1   39852    2307                                                       42894   -1.19   -2.67  1.0000
   0   7   1   40836    2259                                                       43915   -1.19   -2.67  1.0000
   0  -7  -1   39257    2314                                                       41965   -1.19    2.67  1.0000
   0  -7  -1   37409    2269                                                       40052   -1.19    2.67  1.0000
   7   0   1   41017    2285                                                       44142    1.19    2.74  1.0000
   7   0   1   40496    2277                                                       43601    1.19    2.74  1.0000
   7   0   1   41980    2310                                                       45141    1.19    2.74  1.0000
  -7   0  -1   37748    2288                                                       40432    1.19   -2.74  1.0000
  -7   7   1   39742    2220                                                       42845    1.26    2.64  1.0000
  -7   7   1   39329    2293                                                       42415    1.26    2.64  1.0000
   7  -7  -1   39230    2219                                                       42009    1.26   -2.64  1.0000
   7  -7  -1   35623    2191                                                       38271    1.26   -2.64  1.0000
  -7   7  -1   35624    2156                                                       38287   -1.25    2.69  1.0000
  -7   7  -1   36018    2271                                                       38696   -1.25    2.69  1.0000
  -7   7  -1   39732    2324                                                       42545   -1.25    2.69  1.0000
   0  -7   1   40198    2248                                                       43280    1.18    2.75  1.0000
   0   7  -1   38764    2282                                                       41470    1.18   -2.75  1.0000
   0   7  -1   36274    2292                                                       38891    1.18   -2.75  1.0000
   0   7  -1   36099    2272                                                       38710    1.18   -2.75  1.0000
   0   7  -1   38938    2273                                                       41650    1.18   -2.75  1.0000
  -7   0   1   43052    2302                                                       46227   -1.18   -2.73  1.0000
  -7   0   1   40823    2204                                                       43915   -1.18   -2.73  1.0000
  -7   0   1   42850    2305                                                       46017   -1.18   -2.73  1.0000
   7   0  -1   38929    2283                                                       41630   -1.18    2.73  1.0000
   7   0  -1   35004    2182                                                       37565   -1.18    2.73  1.0000
   7   0  -1   37373    2287                                                       40020   -1.18    2.73  1.0000
   0   7   2   32788    2030                                                       36475    2.26    2.18  1.0000
   0  -7  -2   34266    2045                                                       38068    2.26   -2.18  1.0000
   0  -7  -2   33346    2011                                                       37098    2.26   -2.18  1.0000
   7   0   2   30870    1989                                                       34297    2.16    2.09  1.0000
   7   0   2   31048    1980                                                       34485    2.16    2.09  1.0000
   7   0   2   33842    2029                                                       37427    2.16    2.09  1.0000
  -7   7   2   32638    1966                                                       36330    2.48    2.09  1.0000
  -7   7   2   34754    2021                                                       38562    2.48    2.09  1.0000
   7  -7  -2   35048    1976                                                       38913    2.48   -2.09  1.0000
   7  -7  -2   25424    1890                                                       28727    2.48   -2.09  1.0000
   7  -7  -2   32577    1900                                                       36306    2.48   -2.09  1.0000
   7  -7  -2   36720    2083                                                       40674    2.48   -2.09  1.0000
  -7   7  -2   31826    1999                                                       35508    2.42   -2.12  1.0000
   0  -7   2   32163    2002                                                       35818    2.23    2.19  1.0000
   0  -7   2   30905    1944                                                       34490    2.23    2.19  1.0000
   0   7  -2   32811    2000                                                       36535    2.23   -2.19  1.0000
   0   7  -2   34511    2014                                                       38328    2.23   -2.19  1.0000
  -7   0   2   32374    2014                                                       35899    2.17    2.10  1.0000
  -7   0   2   32892    1945                                                       36444    2.17    2.10  1.0000
  -7   0   2   34281    2017                                                       37906    2.17    2.10  1.0000
   7   0  -2   34748    2024                                                       38430    2.17   -2.10  1.0000
   7   0  -2   33703    2012                                                       37331    2.17   -2.10  1.0000
   0   7   3   71687    4673                                                       84455   -1.23    6.62  1.0000
   0   7   3   71487    4626                                                       84238   -1.23    6.62  1.0000
   0   7   3   69070    4596                                                       81612   -1.23    6.62  1.0000
   0  -7  -3   77166    4681                                                       90394   -1.23   -6.62  1.0000
   0  -7  -3   73892    4657                                                       86847   -1.23   -6.62  1.0000
   7   0   3   75556    4672                                                       88809    0.93   -6.69  1.0000
   7   0   3   74183    4619                                                       87320    0.93   -6.69  1.0000
   7   0   3   70694    4664                                                       83531    0.93   -6.69  1.0000
  -7   0  -3   75920    4666                                                       89205    0.93    6.69  1.0000
  -7   7   3   73768    4628                                                       86913    0.98   -6.72  1.0000
  -7   7   3   71032    4650                                                       83941    0.98   -6.72  1.0000
   7  -7  -3   75933    4630                                                       89262    0.98    6.72  1.0000
   7  -7  -3   69532    4519                                                       82310    0.98    6.72  1.0000
   7  -7  -3   71971    4698                                                       84962    0.98    6.72  1.0000
  -7   7  -3   78680    4670                                                       92296   -1.12   -6.74  1.0000
  -7   7  -3   78529    4665                                                       92132   -1.12   -6.74  1.0000
   0  -7   3   72586    4637                                                       85447    1.20   -6.63  1.0000
   0  -7   3   72877    4679                                                       85763    1.20   -6.63  1.0000
   0  -7   3   71006    4561                                                       83731    1.20   -6.63  1.0000
   0   7  -3   73579    4632                                                       86525    1.20    6.63  1.0000
   0   7  -3   81022    4667                                                       94582    1.20    6.63  1.0000
  -7   0   3   71073    4654                                                       83892   -1.01    6.67  1.0000
  -7   0   3   72273    4599                                                       85196   -1.01    6.67  1.0000
   7   0  -3   74673    4660                                                       87801   -1.01   -6.67  1.0000
   7   0  -3   77352    4654                                                       90704   -1.01   -6.67  1.0000
   0   7   4  605934   33783                                                      632515   -1.09   -5.60  1.0000
   0   7   4  617357   33765                                                      644186   -1.09   -5.60  1.0000
   0   7   4  659586   33746                                                      687311   -1.09   -5.60  1.0000
   0  -7  -4  630485   33805                                                      657692   -1.09    5.60  1.0000
   0  -7  -4  604054   33788                                                      630688   -1.09    5.60  1.0000
   7   0   4  598241   33729                                                      624662   -0.95   -5.56  1.0000
  -7   0  -4  612854   33782                                                      639684   -0.95    5.56  1.0000
  -7   0  -4  641786   33803                                                      669237   -0.95    5.56  1.0000
  -7   7   4  609266   33798                                                      635235   -1.22   -5.52  1.0000
   7  -7  -4  606110   33751                                                      632109   -1.22    5.52  1.0000
   7  -7  -4  566979   33632                                                      592130   -1.22    5.52  1.0000
   7  -7  -4  627845   33880                                                      654303   -1.22    5.52  1.0000
   7  -7   4  642486   33637                                                      668952   -1.23   -5.49  1.0000
  -7   7  -4  635049   33633                                                      661461   -1.23    5.49  1.0000
  -7   7  -4  637717   33823                                                      664184   -1.23    5.49  1.0000
  -7   7  -4  616228   33775                                                      642248   -1.23    5.49  1.0000
   0  -7   4  619238   33763                                                      646283   -1.03   -5.62  1.0000
   0  -7   4  606225   33834                                                      632986   -1.03   -5.62  1.0000
   0  -7   4  605909   33668                                                      632663   -1.03   -5.62  1.0000
   0   7  -4  620829   33745                                                      648002   -1.03    5.62  1.0000
   0   7  -4  641159   33788                                                      668771   -1.03    5.62  1.0000
  -7   0   4  603271   33771                                                      629663   -1.00   -5.55  1.0000
  -7   0   4  635822   33808                                                      662912   -1.00   -5.55  1.0000
   7   0  -4  614719   33777                                                      641451   -1.00    5.55  1.0000
   7   0  -4  606653   33773                                                      633210   -1.00    5.55  1.0000
   0   7   5   11362     868                                                       13192   -1.09   -4.35  1.0000
   0   7   5   11525     832                                                       13369   -1.09   -4.35  1.0000
   0   7   5   10591     775                                                       12354   -1.09   -4.35  1.0000
   0  -7  -5    9663     853                                                       11757   -1.09    4.35  1.0000
   7   0   5   11174     796                                                       12964    1.25    4.45  1.0000
  -7   0  -5    9836     791                                                       11943    1.25   -4.45  1.0000
  -7   0  -5   10391     844                                                       12558    1.25   -4.45  1.0000
  -7   7   5   11151     857                                                       12909    1.20    4.35  1.0000
  -7   7   5   11145     869                                                       12902    1.20    4.35  1.0000
  -7   7   5   10168     677                                                       11841    1.20    4.35  1.0000
   7  -7  -5    9358     678                                                       11375    1.20   -4.35  1.0000
   7  -7  -5    9720     865                                                       11777    1.20   -4.35  1.0000
   7  -7   5   11202     706                                                       12949   -1.25   -4.36  1.0000
   7  -7   5   12824     827                                                       14702   -1.25   -4.36  1.0000
  -7   7  -5   10571     707                                                       12707   -1.25    4.36  1.0000
  -7   7  -5    9966     852                                                       12038   -1.25    4.36  1.0000
  -7   7  -5    9310     774                                                       11311   -1.25    4.36  1.0000
   0  -7   5   10601     817                                                       12367    1.02    4.30  1.0000
   0  -7   5   10990     818                                                       12790    1.02    4.30  1.0000
   0  -7   5   10706     680                                                       12481    1.02    4.30  1.0000
   0   7  -5    9135     798                                                       11164    1.02   -4.30  1.0000
   0   7  -5   10309     860                                                       12466    1.02   -4.30  1.0000
   0   7  -5    8916     676                                                       10920    1.02   -4.30  1.0000
  -7   0   5   11926     868                                                       13760   -1.25   -4.41  1.0000
  -7   0   5   10354     809                                                       12054   -1.25   -4.41  1.0000
  -7   0   5   10775     836                                                       12512   -1.25   -4.41  1.0000
   7   0  -5    9299     850                                                       11326   -1.25    4.41  1.0000
   0   7   6   13412     896                                                       12785   -0.12    2.23  1.0000
   0   7   6   13549     839                                                       12919   -0.12    2.23  1.0000
   0  -7  -6   14873     965                                                       14279   -0.12   -2.23  1.0000
   0  -7  -6   14803     939                                                       14211   -0.12   -2.23  1.0000
   7   0   6   14689     875                                                       13992   -0.17    2.25  1.0000
   7   0   6   13514     803                                                       12844   -0.17    2.25  1.0000
  -7   0  -6   13941     865                                                       13323   -0.17   -2.25  1.0000
  -7   0  -6   14059     915                                                       13439   -0.17   -2.25  1.0000
  -7   7   6   13938     940                                                       13341   -0.04    2.33  1.0000
  -7   7   6   13822     757                                                       13227   -0.04    2.33  1.0000
   7  -7  -6   14624     945                                                       14081   -0.04   -2.33  1.0000
   7  -7  -6   13496     762                                                       12973   -0.04   -2.33  1.0000
   7  -7  -6   13221     953                                                       12702   -0.04   -2.33  1.0000
   7  -7   6   14317     789                                                       13677   -0.11    2.23  1.0000
   7  -7   6   12345     857                                                       11747   -0.11    2.23  1.0000
  -7   7  -6   14371     788                                                       13793   -0.11   -2.23  1.0000
  -7   7  -6   15763     974                                                       15160   -0.11   -2.23  1.0000
  -7   7  -6   14218     847                                                       13643   -0.11   -2.23  1.0000
   0  -7   6   13773     878                                                       13141   -0.12    2.21  1.0000
   0  -7   6   14160     907                                                       13520   -0.12    2.21  1.0000
  -7   0   6   13954     942                                                       13279   -0.16    2.23  1.0000
  -7   0   6   14202     896                                                       13522   -0.16    2.23  1.0000
  -7   0   6   13253     891                                                       12594   -0.16    2.23  1.0000
   7   0  -6   13338     894                                                       12738   -0.16   -2.23  1.0000
   0   7   7   34326    1967                                                       34007   -0.41    2.30  1.0000
   0   7   7   34378    1922                                                       34059   -0.41    2.30  1.0000
   0   7   7   34155    1869                                                       33837   -0.41    2.30  1.0000
   0  -7  -7   33842    1962                                                       33895   -0.41   -2.30  1.0000
   7   0   7   33541    1875                                                       33344    0.49   -2.23  1.0000
   7   0   7   32247    1832                                                       32052    0.49   -2.23  1.0000
  -7   0  -7   31810    1879                                                       31967    0.49    2.23  1.0000
  -7   7   7   30163    1945                                                       30040    0.49   -2.01  1.0000
   7  -7  -7   32315    1967                                                       32511    0.49    2.01  1.0000
   7  -7  -7   31026    1786                                                       31217    0.49    2.01  1.0000
   7  -7  -7   33328    1966                                                       33528    0.49    2.01  1.0000
   7  -7   7   31211    1805                                                       31069   -0.48    2.06  1.0000
   7  -7   7   35194    1899                                                       35046   -0.48    2.06  1.0000
  -7   7  -7   32406    1812                                                       32590   -0.48   -2.06  1.0000
  -7   7  -7   32920    1975                                                       33106   -0.48   -2.06  1.0000
   0  -7   7   31942    1894                                                       31640    0.40   -2.25  1.0000
   0  -7   7   34403    1930                                                       34092    0.40   -2.25  1.0000
   0   7  -7   31387    1890                                                       31437    0.40    2.25  1.0000
   0   7  -7   33652    1957                                                       33706    0.40    2.25  1.0000
  -7   0   7   32446    1917                                                       32280   -0.50    2.17  1.0000
   7   0  -7   33038    1915                                                       33220   -0.50   -2.17  1.0000
   0   7   8   91997    5078                                                       92466    0.22   -0.62  1.0000
   0   7   8   93404    5043                                                       93876    0.22   -0.62  1.0000
   0   7   8   87192    4993                                                       87648    0.22   -0.62  1.0000
   0  -7  -8   90311    5092                                                       90640    0.22    0.62  1.0000
   0  -7  -8   91383    5066                                                       91714    0.22    0.62  1.0000
   7   0   8   92086    4994                                                       92659    0.12   -0.58  1.0000
   7   0   8   90519    4962                                                       91087    0.12   -0.58  1.0000
  -7   0  -8   90860    5001                                                       91311    0.12    0.58  1.0000
  -7   0  -8   94078    5043                                                       94537    0.12    0.58  1.0000
  -7   7   8   91266    5101                                                       91792    0.11   -0.53  1.0000
  -7   7   8   87578    5067                                                       88093    0.11   -0.53  1.0000
   7  -7  -8   94897    5113                                                       95324    0.11    0.53  1.0000
   7  -7  -8   86574    4915                                                       86982    0.11    0.53  1.0000
   7  -7  -8   92862    5083                                                       93284    0.11    0.53  1.0000
   7  -7   8   88598    4931                                                       89030    0.10   -0.45  1.0000
   7  -7   8   97291    5026                                                       97744    0.10   -0.45  1.0000
  -7   7  -8   93148    4941                                                       93498    0.10    0.45  1.0000
  -7   7  -8   95427    5125                                                       95781    0.10    0.45  1.0000
  -7   7  -8   90340    4946                                                       90685    0.10    0.45  1.0000
   0  -7   8   93717    5021                                                       94254    0.20   -0.65  1.0000
   0  -7   8  100247    5068                                                      100803    0.20   -0.65  1.0000
   0   7  -8   99363    5032                                                       99771    0.20    0.65  1.0000
   0   7  -8   89266    5061                                                       89653    0.20    0.65  1.0000
  -7   0   8   93902    5103                                                       94440    0.15   -0.59  1.0000
  -7   0   8   93170    5050                                                       93706    0.15   -0.59  1.0000
   7   0  -8   89401    5089                                                       89805    0.15    0.59  1.0000
   7   0  -8   94744    5036                                                       95160    0.15    0.59  1.0000
   7   0  -8   86485    5026                                                       86882    0.15    0.59  1.0000
   0   7   9    4582     506                                                        3852   -0.63   -1.50  1.0000
   0   7   9    3464     484                                                        2833   -0.63   -1.50  1.0000
   0  -7  -9    4637     540                                                        3903   -0.63    1.50  1.0000
   0  -7  -9    4453     536                                                        3735   -0.63    1.50  1.0000
   7   0   9    4113     398                                                        3435    0.67    1.45  1.0000
   7   0   9    3664     425                                                        3026    0.67    1.45  1.0000
  -7   0  -9    3963     480                                                        3299    0.67   -1.45  1.0000
  -7   7   9    4686     580                                                        4017    0.83    1.22  1.0000
  -7   7   9    3861     502                                                        3256    0.83    1.22  1.0000
   7  -7  -9    4359     545                                                        3713    0.83   -1.22  1.0000
   7  -7  -9    3653     516                                                        3064    0.83   -1.22  1.0000
   7  -7   9    4269     369                                                        3629   -0.80   -1.25  1.0000
   7  -7   9    3605     463                                                        3019   -0.80   -1.25  1.0000
  -7   7  -9    4027     354                                                        3405   -0.80    1.25  1.0000
  -7   7  -9    3733     528                                                        3135   -0.80    1.25  1.0000
  -7   7  -9    3489     360                                                        2911   -0.80    1.25  1.0000
   0  -7   9    3740     432                                                        3093    0.65    1.46  1.0000
   0   7  -9    3726     424                                                        3081    0.65   -1.46  1.0000
   0   7  -9    4481     517                                                        3771    0.65   -1.46  1.0000
  -7   0   9    4926     521                                                        4186   -0.69   -1.42  1.0000
  -7   0   9    3825     520                                                        3177   -0.69   -1.42  1.0000
   7   0  -9    3700     522                                                        3063   -0.69    1.42  1.0000
   7   0  -9    4674     486                                                        3954   -0.69    1.42  1.0000
   7   0  -9    4841     467                                                        4108   -0.69    1.42  1.0000
   0   7  10   33820    2029                                                       33953    0.99   -0.06  1.0000
   0   7  10   32543    1991                                                       32674    0.99   -0.06  1.0000
   0  -7 -10   34750    2070                                                       34886    0.99    0.06  1.0000
   7   0  10   34076    1929                                                       34066    1.08    0.05  1.0000
   7   0  10   33334    1930                                                       33324    1.08    0.05  1.0000
  -7   0 -10   33656    1940                                                       33647    1.08   -0.05  1.0000
  -7   0 -10   33297    1978                                                       33288    1.08   -0.05  1.0000
  -7   7  10   30511    2046                                                       30578    1.08   -0.01  1.0000
  -7   7  10   34011    2029                                                       34083    1.08   -0.01  1.0000
   7  -7 -10   32244    2002                                                       32314    1.08    0.01  1.0000
   7  -7  10   32517    1874                                                       32567    1.13    0.01  1.0000
   7  -7  10   32710    1959                                                       32760    1.13    0.01  1.0000
  -7   7 -10   29156    1862                                                       29203    1.13   -0.01  1.0000
  -7   7 -10   31593    2038                                                       31642    1.13   -0.01  1.0000
  -7   7 -10   27927    1837                                                       27972    1.13   -0.01  1.0000
   0  -7  10   33260    1949                                                       33357    0.97   -0.04  1.0000
   0   7 -10   33838    1953                                                       33936    0.97    0.04  1.0000
   0   7 -10   32513    2028                                                       32609    0.97    0.04  1.0000
  -7   0  10   35814    2068                                                       35829    1.10    0.04  1.0000
  -7   0  10   34672    2009                                                       34687    1.10    0.04  1.0000
   7   0 -10   33217    2045                                                       33231    1.10   -0.04  1.0000
   7   0 -10   35213    1988                                                       35228    1.10   -0.04  1.0000
   7   0 -10   32762    1941                                                       32776    1.10   -0.04  1.0000
   0   7  11    5879     663                                                        5179   -2.43    0.11  1.0000
   0   7  11    7276     679                                                        6501   -2.43    0.11  1.0000
   0  -7 -11    5405     664                                                        4804   -2.43   -0.11  1.0000
   0  -7 -11    5892     649                                                        5266   -2.43   -0.11  1.0000
   7   0  11    6250     595                                                        5558    2.36   -0.08  1.0000
  -7   0 -11    5802     536                                                        5207    2.36    0.08  1.0000
  -7   0 -11    5811     647                                                        5216    2.36    0.08  1.0000
  -7   0 -11    6690     646                                                        6054    2.36    0.08  1.0000
  -7   7  11    6060     658                                                        5420    2.26   -0.04  1.0000
   7  -7 -11    6410     759                                                        5827    2.26    0.04  1.0000
   7  -7 -11    5335     531                                                        4800    2.26    0.04  1.0000
   7  -7 -11    6059     648                                                        5491    2.26    0.04  1.0000
   7  -7  11    6774     625                                                        6095   -2.32    0.02  1.0000
  -7   7 -11    5784     685                                                        5227   -2.32   -0.02  1.0000
  -7   7 -11    4743     464                                                        4235   -2.32   -0.02  1.0000
   0  -7  11    7003     583                                                        6254    2.36   -0.12  1.0000
   0  -7  11    6228     618                                                        5520    2.36   -0.12  1.0000
   0   7 -11    6171     575                                                        5541    2.36    0.12  1.0000
   0   7 -11    5166     655                                                        4586    2.36    0.12  1.0000
  -7   0  11    7456     694                                                        6710   -2.32    0.09  1.0000
  -7   0  11    6595     661                                                        5892   -2.32    0.09  1.0000
   7   0 -11    5347     683                                                        4779   -2.32   -0.09  1.0000
   7   0 -11    6202     664                                                        5593   -2.32   -0.09  1.0000
   7   0 -11    6360     584                                                        5744   -2.32   -0.09  1.0000
   0   7  12   32275    2015                                                       33635   -0.40    1.43  1.0000
   0   7  12   32033    1990                                                       33387   -0.40    1.43  1.0000
   0  -7 -12   32837    2061                                                       34347   -0.40   -1.43  1.0000
   0  -7 -12   27993    1960                                                       29387   -0.40   -1.43  1.0000
   7   0  12   31017    1925                                                       32201   -0.30    1.36  1.0000
  -7   0 -12   32658    2046                                                       34011   -0.30   -1.36  1.0000
  -7   0 -12   31524    1962                                                       32854   -0.30   -1.36  1.0000
  -7   7  12   31128    2074                                                       32518   -0.45    1.42  1.0000
  -7   7  12   27859    1981                                                       29174   -0.45    1.42  1.0000
   7  -7 -12   30437    2086                                                       31940   -0.45   -1.42  1.0000
   7  -7 -12   27982    1867                                                       29424   -0.45   -1.42  1.0000
   7  -7 -12   30055    1974                                                       31549   -0.45   -1.42  1.0000
   7  -7  12   31792    1949                                                       33192   -0.48    1.37  1.0000
  -7   7 -12   30027    2051                                                       31507   -0.48   -1.37  1.0000
  -7   7 -12   22754    1768                                                       24044   -0.48   -1.37  1.0000
   0  -7  12   34257    2006                                                       35659   -0.40    1.43  1.0000
   0   7 -12   29853    1998                                                       31294   -0.40   -1.43  1.0000
  -7   0  12   30012    2028                                                       31127   -0.25    1.36  1.0000
  -7   0  12   33193    2014                                                       34366   -0.25    1.36  1.0000
   7   0 -12   30451    2035                                                       31711   -0.25   -1.36  1.0000
   0   7  13    2173     514                                                        1951    0.72    0.05  1.0000
   0  -7 -13    1937     556                                                        1754    0.72   -0.05  1.0000
   0  -7 -13    1396     518                                                        1241    0.72   -0.05  1.0000
   7   0  13    1919     453                                                        1715   -0.68    0.10  1.0000
  -7   0 -13    2120     539                                                        1917   -0.68   -0.10  1.0000
  -7   0 -13    1587     518                                                        1412   -0.68   -0.10  1.0000
  -7   7  13    1809     561                                                        1603   -0.72    0.02  1.0000
   7  -7 -13    2743     654                                                        2511   -0.72   -0.02  1.0000
   7  -7 -13    1292     445                                                        1134   -0.72   -0.02  1.0000
   7  -7 -13    1599     567                                                        1423   -0.72   -0.02  1.0000
   7  -7  13    1910     500                                                        1697    0.73    0.00  1.0000
   0   7 -13    1145     492                                                        1007   -0.70    0.04  1.0000
  -7   0  13    1714     558                                                        1524    0.67   -0.10  1.0000
   7   0 -13    1761     502                                                        1578    0.67    0.10  1.0000
   7   0 -13    2405     543                                                        2190    0.67    0.10  1.0000
   7   0 -13    1980     474                                                        1786    0.67    0.10  1.0000
   7   0  14    2357     555                                                        2264    0.94   -1.60  1.0000
  -7   0 -14    2676     609                                                        2505    0.94    1.60  1.0000
  -7   7  14    1946     543                                                        1807    1.21   -1.78  1.0000
   7  -7 -14    1793     500                                                        1591    1.21    1.78  1.0000
   7  -7 -14    2196     596                                                        1977    1.21    1.78  1.0000
   7  -7  14    2863     518                                                        2706    1.21   -1.78  1.0000
  -7   7 -14    2966     651                                                        2719    1.21    1.78  1.0000
   0  -7  14    2347     536                                                        2237    1.07   -1.75  1.0000
  -7   0  14    2755     623                                                        2664    0.94   -1.64  1.0000
  -7   0  14    3758     618                                                        3658    0.94   -1.64  1.0000
   7   0 -14    1877     581                                                        1732    0.94    1.64  1.0000
   7   0 -14    2695     608                                                        2529    0.94    1.64  1.0000
   7   0 -14    2630     496                                                        2465    0.94    1.64  1.0000
   0   7  15    1747     565                                                        1752   -0.46    0.41  1.0000
   7   0  15     703     523                                                         719    0.43   -0.49  1.0000
  -7   0 -15     828     534                                                         834    0.43    0.49  1.0000
  -7   0 -15    1028     538                                                        1035    0.43    0.49  1.0000
  -7   7  15    1031     505                                                        1011    0.55   -0.35  1.0000
   7  -7 -15     723     586                                                         695    0.55    0.35  1.0000
   7  -7  15    1628     560                                                        1611   -0.49    0.34  1.0000
  -7   7 -15     960     588                                                         935   -0.49   -0.34  1.0000
   0  -7  15    1192     536                                                        1197    0.44   -0.40  1.0000
   0   7 -15     998     572                                                         990    0.44    0.40  1.0000
  -7   0  15    1278     575                                                        1299   -0.46    0.50  1.0000
   7   0 -15    1386     604                                                        1392   -0.46   -0.50  1.0000
   0   7  16    1712     589                                                        1822   -0.42    0.42  1.0000
   0  -7 -16     898     556                                                         976   -0.42   -0.42  1.0000
  -7   0 -16       4     523                                                           0   -0.46   -0.34  1.0000
  -7   7  16     883     568                                                         960   -0.53    0.42  1.0000
   0  -7  16    1078     557                                                        1164   -0.46    0.42  1.0000
   0   7 -16     841     566                                                         916   -0.46   -0.42  1.0000
  -7   0  16    1221     526                                                        1294   -0.47    0.34  1.0000
   7   0 -16    1120     544                                                        1188   -0.47   -0.34  1.0000
   0   7  17      17     548                                                           0   -0.94    0.71  1.0000
   7   0  17      25     504                                                           3    0.80   -0.66  1.0000
  -7   7  17     510     482                                                         357    0.76   -0.90  1.0000
   7  -7 -17     896     567                                                         693    0.76    0.90  1.0000
   7  -7  17     927     531                                                         719   -0.78    0.88  1.0000
  -7   7 -17      17     529                                                           0   -0.78   -0.88  1.0000
   0  -7  17     554     489                                                         411    0.98   -0.73  1.0000
   0   7 -17      18     560                                                           0    0.98    0.73  1.0000
  -7   0  17     920     563                                                         757   -0.78    0.64  1.0000
   0   7  18    1501     617                                                        1492   -0.15   -0.18  1.0000
   0  -7 -18    1208     641                                                        1196   -0.15    0.18  1.0000
   7   0  18    1776     598                                                        1764   -0.14   -0.19  1.0000
  -7   7  18    1287     616                                                        1252   -0.07   -0.26  1.0000
   7  -7  18    1440     625                                                        1401   -0.08   -0.28  1.0000
  -7   7 -18    1626     589                                                        1579   -0.08    0.28  1.0000
   0  -7  18    1477     602                                                        1466   -0.12   -0.16  1.0000
   0   7 -18    2226     605                                                        2208   -0.12    0.16  1.0000
   7   0 -18    1623     674                                                        1610   -0.12    0.15  1.0000
   0   7  19     729     569                                                         691    0.19   -0.08  1.0000
   7   0  19     548     547                                                         534   -0.14   -0.09  1.0000
  -7   7  19       0     521                                                           0   -0.18   -0.04  1.0000
   7  -7  19     164     540                                                         152    0.17    0.02  1.0000
  -7   7 -19       7     555                                                           5    0.17   -0.02  1.0000
   0  -7  19       1     470                                                           0   -0.20    0.02  1.0000
   0   7 -19     347     516                                                         327   -0.20   -0.02  1.0000
   7   0 -19      22     598                                                          21    0.15   -0.10  1.0000
   0   7  20     228     589                                                         162   -0.79    0.39  1.0000
  -7   7  20    1138     557                                                        1002   -0.75    0.47  1.0000
   7  -7  20    1027     559                                                         896   -0.77    0.50  1.0000
  -7   7 -20     334     557                                                         238   -0.77   -0.50  1.0000
   0  -7  20      11     488                                                           0   -0.84    0.42  1.0000
   0   7 -20      11     583                                                           0   -0.84   -0.42  1.0000
  -7   0  20       8     483                                                           0   -0.76    0.34  1.0000
   0   8   0   50963    3470                                                       66373   -9.21   -0.04  1.0000
   0   8   0   51438    3425                                                       66915   -9.21   -0.04  1.0000
   0  -8   0   47108    3410                                                       61953   -9.21    0.04  1.0000
   8   0   0   50882    3439                                                       66247   -9.20    0.01  1.0000
   8   0   0   44867    3307                                                       59357   -9.20    0.01  1.0000
   8   0   0   49097    3453                                                       64208   -9.20    0.01  1.0000
  -8   0   0   48990    3317                                                       64087   -9.20   -0.01  1.0000
  -8   0   0   49007    3449                                                       64106   -9.20   -0.01  1.0000
  -8   8   0   44826    3327                                                       59106   -9.08    0.03  1.0000
  -8   8   0   46546    3436                                                       61079   -9.08    0.03  1.0000
  -8   8   0   49351    3395                                                       64287   -9.08    0.03  1.0000
   8  -8   0   50516    3335                                                       65622   -9.08   -0.03  1.0000
   0   8   1     841     376                                                        3791   -9.34   -1.45  1.0000
   0   8   1     545     366                                                        3123   -9.34   -1.45  1.0000
   0   8   1     666     338                                                        3406   -9.34   -1.45  1.0000
   0  -8  -1      66     309                                                        1676   -9.34    1.45  1.0000
   8   0   1     928     364                                                        3939    9.26    1.53  1.0000
   8   0   1     830     341                                                        3733    9.26    1.53  1.0000
   8   0   1     834     377                                                        3743    9.26    1.53  1.0000
  -8   0  -1     263     373                                                        2378    9.26   -1.53  1.0000
  -8   8   1     566     257                                                        3161    9.30    1.57  1.0000
  -8   8   1     825     380                                                        3744    9.30    1.57  1.0000
   8  -8  -1     149     242                                                        2017    9.30   -1.57  1.0000
  -8   8  -1     101     322                                                        1820   -9.27    1.59  1.0000
  -8   8  -1      56     284                                                        1608   -9.27    1.59  1.0000
   0   8  -1      51     316                                                        1597    9.36   -1.45  1.0000
   0   8  -1     148     340                                                        2024    9.36   -1.45  1.0000
   0   8  -1      98     317                                                        1826    9.36   -1.45  1.0000
   0   8  -1     408     340                                                        2813    9.36   -1.45  1.0000
  -8   0   1     644     352                                                        3327   -9.26   -1.56  1.0000
  -8   0   1     558     242                                                        3128   -9.26   -1.56  1.0000
  -8   0   1     534     371                                                        3070   -9.26   -1.56  1.0000
   8   0  -1     156     316                                                        2031   -9.26    1.56  1.0000
   8   0  -1      12     319                                                        1298   -9.26    1.56  1.0000
   0   8   2   10994     814                                                       11402   -0.67    1.30  1.0000
   0   8   2   11236     794                                                       11648   -0.67    1.30  1.0000
   0  -8  -2   12384     843                                                       12780   -0.67   -1.30  1.0000
   0  -8  -2   12339     820                                                       12734   -0.67   -1.30  1.0000
   8   0   2   10977     786                                                       11436   -0.57    1.31  1.0000
   8   0   2   10618     767                                                       11069   -0.57    1.31  1.0000
   8   0   2   11493     814                                                       11963   -0.57    1.31  1.0000
  -8   0  -2   12034     825                                                       12479   -0.57   -1.31  1.0000
  -8   8   2   10031     740                                                       10400   -0.61    1.22  1.0000
  -8   8   2   10668     805                                                       11049   -0.61    1.22  1.0000
   8  -8  -2   12339     760                                                       12714   -0.61   -1.22  1.0000
   8  -8  -2   10715     682                                                       11064   -0.61   -1.22  1.0000
   8  -8  -2   11468     682                                                       11829   -0.61   -1.22  1.0000
   8  -8  -2   13452     877                                                       13845   -0.61   -1.22  1.0000
  -8   8  -2   12559     815                                                       12919   -0.58   -1.16  1.0000
  -8   8  -2   13025     837                                                       13392   -0.58   -1.16  1.0000
   0  -8   2   12014     798                                                       12455   -0.67    1.32  1.0000
   0  -8   2   11318     742                                                       11746   -0.67    1.32  1.0000
   0   8  -2   12416     804                                                       12826   -0.67   -1.32  1.0000
   0   8  -2   13001     826                                                       13421   -0.67   -1.32  1.0000
  -8   0   2   11915     817                                                       12367   -0.61    1.30  1.0000
  -8   0   2   11658     730                                                       12105   -0.61    1.30  1.0000
  -8   0   2   11473     815                                                       11917   -0.61    1.30  1.0000
   8   0  -2   12155     819                                                       12575   -0.61   -1.30  1.0000
   8   0  -2   11995     821                                                       12412   -0.61   -1.30  1.0000
   0   8   3   87031    4319                                                       75364   -0.59    6.01  1.0000
   0   8   3   94642    4290                                                       82458   -0.59    6.01  1.0000
   0   8   3   93160    4256                                                       81075   -0.59    6.01  1.0000
   0  -8  -3   92823    4341                                                       80763   -0.59   -6.01  1.0000
   0  -8  -3   91451    4308                                                       79483   -0.59   -6.01  1.0000
   8   0   3   87488    4287                                                       75776    0.59   -6.02  1.0000
   8   0   3   95202    4270                                                       82967    0.59   -6.02  1.0000
   8   0   3   92703    4326                                                       80635    0.59   -6.02  1.0000
  -8   0  -3   94354    4319                                                       82177    0.59    6.02  1.0000
  -8   8   3   89308    4265                                                       77344    0.46   -6.07  1.0000
  -8   8   3   91522    4308                                                       79405    0.46   -6.07  1.0000
   8  -8  -3   94005    4276                                                       81721    0.46    6.07  1.0000
   8  -8  -3   89466    4159                                                       77493    0.46    6.07  1.0000
   8  -8  -3   89681    4158                                                       77693    0.46    6.07  1.0000
   8  -8  -3   83451    4343                                                       71901    0.46    6.07  1.0000
  -8   8  -3   93099    4307                                                       80858   -0.63   -6.10  1.0000
  -8   8  -3   89908    4297                                                       77886   -0.63   -6.10  1.0000
  -8   8  -3   91319    4301                                                       79200   -0.63   -6.10  1.0000
   0  -8   3   91514    4291                                                       79564    0.31   -5.96  1.0000
   0  -8   3   87761    4210                                                       76067    0.31   -5.96  1.0000
   0   8  -3   89995    4278                                                       78150    0.31    5.96  1.0000
   0   8  -3   98586    4318                                                       86169    0.31    5.96  1.0000
  -8   0   3   91329    4315                                                       79343   -0.72    6.04  1.0000
   8   0  -3   92011    4313                                                       79981   -0.72   -6.04  1.0000
   8   0  -3   94471    4306                                                       82276   -0.72   -6.04  1.0000
   0   8   4   35156    1953                                                       34487    4.03    0.78  1.0000
   0   8   4   35655    1900                                                       34983    4.03    0.78  1.0000
   0  -8  -4   36329    1965                                                       35558    4.03   -0.78  1.0000
   0  -8  -4   34410    1933                                                       33654    4.03   -0.78  1.0000
   8   0   4   39284    1898                                                       38472    3.97    0.68  1.0000
   8   0   4   33414    1755                                                       32650    3.97    0.68  1.0000
   8   0   4   32666    1753                                                       31909    3.97    0.68  1.0000
  -8   0  -4   38965    1904                                                       38059    3.97   -0.68  1.0000
  -8   0  -4   37637    1939                                                       36743    3.97   -0.68  1.0000
  -8   8   4   37514    1926                                                       36838    4.18    0.83  1.0000
  -8   8   4   37043    1943                                                       36369    4.18    0.83  1.0000
   8  -8  -4   37739    1925                                                       36962    4.18   -0.83  1.0000
   8  -8  -4   31647    1742                                                       30918    4.18   -0.83  1.0000
   8  -8  -4   29664    1742                                                       28952    4.18   -0.83  1.0000
  -8   8  -4   34814    1739                                                       34094    4.02   -0.81  1.0000
  -8   8  -4   35484    1932                                                       34759    4.02   -0.81  1.0000
  -8   8  -4   35086    1895                                                       34364    4.02   -0.81  1.0000
   0  -8   4   36726    1912                                                       36025    4.06    0.77  1.0000
   0  -8   4   36583    1911                                                       35883    4.06    0.77  1.0000
   0   8  -4   36071    1899                                                       35280    4.06   -0.77  1.0000
   0   8  -4   35631    1928                                                       34844    4.06   -0.77  1.0000
  -8   0   4   33770    1933                                                       33010    3.87    0.65  1.0000
  -8   0   4   34936    1871                                                       34166    3.87    0.65  1.0000
  -8   0   4   36557    1930                                                       35774    3.87    0.65  1.0000
   0   8   5   39971    2326                                                       41814   -0.64    1.27  1.0000
   0   8   5   41364    2280                                                       43239   -0.64    1.27  1.0000
   0   8   5   41513    2230                                                       43391   -0.64    1.27  1.0000
   0  -8  -5   38931    2311                                                       40823   -0.64   -1.27  1.0000
   8   0   5   42622    2258                                                       44547    0.54   -1.41  1.0000
   8   0   5   38142    2142                                                       39964    0.54   -1.41  1.0000
   8   0   5   40136    2319                                                       42005    0.54   -1.41  1.0000
  -8   0  -5   37737    2244                                                       39646    0.54    1.41  1.0000
  -8   0  -5   38431    2294                                                       40357    0.54    1.41  1.0000
  -8   8   5   37531    2300                                                       39242    0.63   -1.20  1.0000
   8  -8  -5   39377    2296                                                       41195    0.63    1.20  1.0000
   8  -8  -5   34055    2101                                                       35747    0.63    1.20  1.0000
   8  -8  -5   43526    2358                                                       45436    0.63    1.20  1.0000
   8  -8   5   39651    2128                                                       41457   -0.64    1.24  1.0000
  -8   8  -5   40121    2130                                                       42008   -0.64   -1.24  1.0000
  -8   8  -5   39431    2315                                                       41302   -0.64   -1.24  1.0000
  -8   8  -5   38846    2246                                                       40703   -0.64   -1.24  1.0000
   0  -8   5   38431    2263                                                       40288    0.78   -1.16  1.0000
   0  -8   5   40561    2278                                                       42468    0.78   -1.16  1.0000
   0  -8   5   36716    2133                                                       38531    0.78   -1.16  1.0000
   0   8  -5   37194    2284                                                       39066    0.78    1.16  1.0000
   0   8  -5   36120    2134                                                       37965    0.78    1.16  1.0000
  -8   0   5   38279    2310                                                       40111   -0.52    1.44  1.0000
  -8   0   5   37954    2247                                                       39779   -0.52    1.44  1.0000
  -8   0   5   37087    2281                                                       38891   -0.52    1.44  1.0000
   8   0  -5   37298    2308                                                       39209   -0.52   -1.44  1.0000
   8   0  -5   38065    2274                                                       39995   -0.52   -1.44  1.0000
   0   8   6   21559    1384                                                       24334   -3.23   -2.21  1.0000
   0   8   6   20775    1324                                                       23499   -3.23   -2.21  1.0000
   0   8   6   18218    1247                                                       20768   -3.23   -2.21  1.0000
   0  -8  -6   20157    1369                                                       22384   -3.23    2.21  1.0000
   0  -8  -6   18858    1338                                                       21010   -3.23    2.21  1.0000
   8   0   6   19140    1273                                                       21728   -3.19   -2.13  1.0000
   8   0   6   18165    1190                                                       20686   -3.19   -2.13  1.0000
   8   0   6   18282    1338                                                       20811   -3.19   -2.13  1.0000
  -8   0  -6   18248    1265                                                       20351   -3.19    2.13  1.0000
  -8   0  -6   18945    1328                                                       21089   -3.19    2.13  1.0000
  -8   8   6   17704    1341                                                       20402   -3.39   -2.03  1.0000
  -8   8   6   21519    1368                                                       24494   -3.39   -2.03  1.0000
  -8   8   6   16460    1132                                                       19062   -3.39   -2.03  1.0000
   8  -8  -6   17967    1338                                                       20268   -3.39    2.03  1.0000
   8  -8  -6   17242    1138                                                       19495   -3.39    2.03  1.0000
   8  -8  -6   18783    1364                                                       21136   -3.39    2.03  1.0000
   8  -8   6   16904    1163                                                       19497   -3.33   -1.98  1.0000
   8  -8   6   20130    1293                                                       22959   -3.33   -1.98  1.0000
  -8   8  -6   18498    1169                                                       20796   -3.33    1.98  1.0000
  -8   8  -6   19430    1364                                                       21786   -3.33    1.98  1.0000
  -8   8  -6   19093    1267                                                       21428   -3.33    1.98  1.0000
   0  -8   6   20922    1309                                                       23706   -3.28   -2.22  1.0000
   0  -8   6   20947    1317                                                       23732   -3.28   -2.22  1.0000
   0   8  -6   22445    1354                                                       24846   -3.28    2.22  1.0000
[truncated: 8,476,502 more chars]
