# Supplementary material for: Highly Efficient Removal of Neonicotinoid Insecticides by Thioether-Based (Multivariate) Metal–Organic Frameworks
Source: ACS Appl Mater Interfaces. 2021 Jun 14;13(24):28424–32. doi: 10.1021/acsami.1c08833 (PMC9201812; doi:10.1021/acsami.1c08833)
Supplement: Supplementary file 3 — am1c08833_si_003.cif [file am1c08833_si_003.cif]

 
data_Meth_Mecys_ACE
# start Validation Reply Form
_vrf_PLAT241_Meth_Mecys_ACE
;
PROBLEM: High   'MainMol' Ueq as Compared to Neighbors of         S1 Check 
RESPONSE: Expected disorder in large pores. In this structure terminal 
methyl group of methylcysteine and methionine 
residue are highly dynamic fragments, considering they
points within very large pores
;
_vrf_PLAT242_Meth_Mecys_ACE
;
PROBLEM: Low    'MainMol' Ueq as Compared to Neighbors of        C1S Check 
RESPONSE: Thermal Disorder of methylcysteine moieties
;
_vrf_PLAT043_Meth_Mecys_ACE
;
PROBLEM: Calculated and Reported Mol. Weight Differ by ..     135.27 Check 
RESPONSE: Solvent molecules were not found from Fourier maps but they were
Added in the final formula as detected by TGA analysis, to have a correct
value on density and similar parameters
;
_vrf_PLAT201_Meth_Mecys_ACE
;
PROBLEM: Isotropic non-H Atoms in Main Residue(s) .......          7 Report
RESPONSE: Due to disorder / not good anisotropic correction, then restrained 
as isotropic. They are atoms belonging to methylcysteine and methionine 
residue which are highly dynamic fragments, considering they
points within very large pores
;
_vrf_PLAT306_Meth_Mecys_ACE
;
PROBLEM: Isolated Oxygen Atom (H-atoms Missing ?) .......        O1W Check 
RESPONSE: It is a detected solvent molecule surrounded by other 
Not detected molecules, as normally happens in huge pores of a MOF.
;
_vrf_PLAT341_Meth_Mecys_ACE
;
PROBLEM: Low Bond Precision on  C-C Bonds ...............    0.02433 Ang.  
RESPONSE: Due to disorder expected in porous crystals
;
_vrf_PLAT430_Meth_Mecys_ACE
;
PROBLEM: Short Inter D...A Contact  O1W      ..N1       .       2.76 Ang.  
RESPONSE: Potential H-bond
;
_vrf_PLAT601_Meth_Mecys_ACE
;
PROBLEM: Unit Cell Contains Solvent Accessible VOIDS of .        114 Ang**3
RESPONSE: The diffuse electron density, has not be masked neither squeezed, 
the used software did not work appropriately. Anyway, they are not so 
large voids to affect the quality of the model.
;
_vrf_PLAT936_Meth_Mecys_ACE
;
PROBLEM: The Embedded .res File Includes a DAMP Command .      100.0 Report
RESPONSE: DAMP 100 Command has been used, considering it is an adsorbate 
crystal structure containing a number of restrains for the guests' molecules
;
_vrf_PLAT987_Meth_Mecys_ACE
;
PROBLEM: The Flack x is >> 0 -  Do a BASF/TWIN Refinement     Please Check 
RESPONSE: positional disorder/significant anomalous scatterers
;
# end Validation Reply Form
 
_audit_creation_method            'SHELXL-2018/3'
_shelx_SHELXL_version_number      '2018/3'
_chemical_name_systematic         ?
_chemical_name_common             ?
_chemical_melting_point           ?
_chemical_formula_moiety          ?
_chemical_formula_sum
 'C43 H75 Cl Cu6 N10 O30 S6 Sr' 
_chemical_formula_weight          1908.80

loop_
 _atom_type_symbol
 _atom_type_description
 _atom_type_scat_dispersion_real
 _atom_type_scat_dispersion_imag
 _atom_type_scat_source
 'C'  'C'   0.0033   0.0016
 'International Tables Vol C Tables 4.2.6.8 and 6.1.1.4'
 'H'  'H'   0.0000   0.0000
 'International Tables Vol C Tables 4.2.6.8 and 6.1.1.4'
 'N'  'N'   0.0061   0.0033
 'International Tables Vol C Tables 4.2.6.8 and 6.1.1.4'
 'O'  'O'   0.0106   0.0060
 'International Tables Vol C Tables 4.2.6.8 and 6.1.1.4'
 'Cu'  'Cu'   0.3201   1.2651
 'International Tables Vol C Tables 4.2.6.8 and 6.1.1.4'
 'Sr'  'Sr'  -1.5307   3.2498
 'International Tables Vol C Tables 4.2.6.8 and 6.1.1.4'
 'S'  'S'   0.1246   0.1234
 'International Tables Vol C Tables 4.2.6.8 and 6.1.1.4'
 'Cl'  'Cl'   0.1484   0.1585
 'International Tables Vol C Tables 4.2.6.8 and 6.1.1.4'
 
_space_group_crystal_system       hexagonal
_space_group_IT_number            173
_space_group_name_H-M_alt         'P 63'
_space_group_name_Hall            'P 6c'
 
_shelx_space_group_comment
;
The symmetry employed for this shelxl refinement is uniquely defined
by the following loop, which should always be used as a source of
symmetry information in preference to the above space-group names.
They are only intended as comments.
;
 
loop_
 _space_group_symop_operation_xyz
 'x, y, z'
 '-y, x-y, z'
 '-x+y, -x, z'
 '-x, -y, z+1/2'
 'y, -x+y, z+1/2'
 'x-y, x, z+1/2'
 
_cell_length_a                    18.0282(8)
_cell_length_b                    18.0282(8)
_cell_length_c                    13.0723(8)
_cell_angle_alpha                 90
_cell_angle_beta                  90
_cell_angle_gamma                 120
_cell_volume                      3679.5(4)
_cell_formula_units_Z             2
_cell_measurement_temperature     100(2)
_cell_measurement_reflns_used     9420
_cell_measurement_theta_min       2.3
_cell_measurement_theta_max       24.35
 
_exptl_crystal_description        prism
_exptl_crystal_colour             green
_exptl_crystal_density_meas       ?
_exptl_crystal_density_method     ?
_exptl_crystal_density_diffrn     1.723          
_exptl_crystal_F_000              1936
_exptl_transmission_factor_min    ?
_exptl_transmission_factor_max    ?
_exptl_crystal_size_max           0.10
_exptl_crystal_size_mid           0.08
_exptl_crystal_size_min           0.08
_exptl_absorpt_coefficient_mu     2.710
_shelx_estimated_absorpt_T_min    ?
_shelx_estimated_absorpt_T_max    ?
_exptl_absorpt_correction_type    multi-scan
_exptl_absorpt_correction_T_min   0.723
_exptl_absorpt_correction_T_max   0.798
_exptl_absorpt_process_details    sadabs
_exptl_absorpt_special_details    ?
_diffrn_ambient_temperature       100(2)
_diffrn_radiation_wavelength      0.71073
_diffrn_radiation_type            MoK\a
_diffrn_radiation_source         'fine-focus sealed tube'
_diffrn_measurement_device_type  'Bruker APEX-II CCD'
_diffrn_measurement_method       '\f and \w scans'
_diffrn_detector_area_resol_mean  ?
_diffrn_reflns_number             50563
_diffrn_reflns_av_unetI/netI      0.0328
_diffrn_reflns_av_R_equivalents   0.0569
_diffrn_reflns_limit_h_min        -22
_diffrn_reflns_limit_h_max        22
_diffrn_reflns_limit_k_min        -22
_diffrn_reflns_limit_k_max        22
_diffrn_reflns_limit_l_min        -15
_diffrn_reflns_limit_l_max        16
_diffrn_reflns_theta_min          2.032
_diffrn_reflns_theta_max          26.224
_diffrn_reflns_theta_full         25.242
_diffrn_measured_fraction_theta_max   0.998
_diffrn_measured_fraction_theta_full  0.999
_diffrn_reflns_Laue_measured_fraction_max    0.998
_diffrn_reflns_Laue_measured_fraction_full   0.999
_diffrn_reflns_point_group_measured_fraction_max   0.995
_diffrn_reflns_point_group_measured_fraction_full  0.999
_reflns_number_total              4941
_reflns_number_gt                 3812
_reflns_threshold_expression      'I > 2\s(I)'
_reflns_Friedel_coverage          0.908
_reflns_Friedel_fraction_max      0.993
_reflns_Friedel_fraction_full     0.999
 
_reflns_special_details
;
 Reflections were merged by SHELXL according to the crystal
 class for the calculation of statistics and refinement.
 
 _reflns_Friedel_fraction is defined as the number of unique
 Friedel pairs measured divided by the number that would be
 possible theoretically, ignoring centric projections and
 systematic absences.
;
 
_computing_data_collection      'Bruker APEX2'
_computing_cell_refinement      'Bruker SAINT'
_computing_data_reduction       'Bruker SAINT'  
_computing_structure_solution   'Bruker SHELXTL'
_computing_structure_refinement 'SHELXL-2018/3 (Sheldrick, 2018)'
_computing_molecular_graphics   'Bruker SHELXTL'
_computing_publication_material 'Bruker SHELXTL'
_refine_special_details           ?
_refine_ls_structure_factor_coef  Fsqd
_refine_ls_matrix_type            fullcycle
_refine_ls_weighting_scheme       calc
_refine_ls_weighting_details
'w=1/[\s^2^(Fo^2^)+(0.1869P)^2^+11.8811P] where P=(Fo^2^+2Fc^2^)/3'
_atom_sites_solution_primary      ?
_atom_sites_solution_secondary    ?
_atom_sites_solution_hydrogens    geom
_refine_ls_hydrogen_treatment     constr
_refine_ls_extinction_method      none
_refine_ls_extinction_coef        .
_refine_ls_abs_structure_details
;
 Flack x determined using 1558 quotients [(I+)-(I-)]/[(I+)+(I-)]
 (Parsons, Flack and Wagner, Acta Cryst. B69 (2013) 249-259).
;
_refine_ls_abs_structure_Flack    0.445(16)
_chemical_absolute_configuration  ad
_refine_ls_number_reflns          4941
_refine_ls_number_parameters      219
_refine_ls_number_restraints      40
_refine_ls_R_factor_all           0.1060
_refine_ls_R_factor_gt            0.0835
_refine_ls_wR_factor_ref          0.2761
_refine_ls_wR_factor_gt           0.2488
_refine_ls_goodness_of_fit_ref    1.075
_refine_ls_restrained_S_all       1.103
_refine_ls_shift/su_max           0.021
_refine_ls_shift/su_mean          0.002
 
loop_
 _atom_site_label
 _atom_site_type_symbol
 _atom_site_fract_x
 _atom_site_fract_y
 _atom_site_fract_z
 _atom_site_U_iso_or_equiv
 _atom_site_adp_type
 _atom_site_occupancy
 _atom_site_site_symmetry_order  
 _atom_site_calc_flag
 _atom_site_refinement_flags_posn
 _atom_site_refinement_flags_adp
 _atom_site_refinement_flags_occupancy
 _atom_site_disorder_assembly
 _atom_site_disorder_group
Sr1 Sr 0.333333 -0.333333 0.8733(3) 0.023 Uani 1 3 d S T P . .
Cu1 Cu 0.44609(12) -0.41897(12) 1.0044(2) 0.035 Uani 1 1 d . . . . .
Cu2 Cu 0.44530(13) -0.42009(14) 0.7431(2) 0.040 Uani 1 1 d . . . . .
O1H O 0.4682(4) -0.3619(4) 0.8719(11) 0.032 Uani 1 1 d . . . . .
O1 O 0.3248(6) -0.4393(7) 1.0086(8) 0.035 Uani 1 1 d . . . . .
O2 O 0.4061(7) -0.4993(8) 1.1123(9) 0.050 Uani 1 1 d . . . . .
O3 O 0.3271(8) -0.4414(8) 0.7400(10) 0.052 Uani 1 1 d . . . . .
O4 O 0.3973(10) -0.5062(10) 0.6347(13) 0.089 Uani 1 1 d . . . . .
O5 O 0.2012(8) -0.5083(10) 0.6539(10) 0.065 Uani 1 1 d . . . . .
O6 O 0.2026(8) -0.5128(8) 1.0908(11) 0.065 Uani 1 1 d . . . . .
N1 N 0.5600(7) -0.4201(7) 1.0244(9) 0.030 Uani 1 1 d . . . . .
N2 N 0.5503(7) -0.4279(7) 0.7234(10) 0.033 Uani 1 1 d . . . . .
C1 C 0.2778(11) -0.4890(12) 1.0800(15) 0.050 Uani 1 1 d . . . . .
C2 C 0.3159(8) -0.5293(3) 1.1524(14) 0.061 Uani 1 1 d D . . . .
H2A H 0.322452 -0.502193 1.220997 0.073 Uiso 1 1 calc R U . . .
C3 C 0.2758(10) -0.4958(10) 0.6723(14) 0.041 Uani 1 1 d . . . . .
C4 C 0.3135(10) -0.5441(10) 0.6123(15) 0.062 Uani 1 1 d D . . . .
H4A H 0.305489 -0.540590 0.537155 0.074 Uiso 1 1 calc R U . . .
C5 C 0.5466(9) -0.4758(10) 1.0970(11) 0.033 Uani 1 1 d . . . . .
C6 C 0.5395(10) -0.4789(9) 0.6498(14) 0.041 Uani 1 1 d . . . . .
O1W O 0.669(3) -0.313(3) 0.875(7) 0.283 Uiso 1 1 d . . . . .
C1S C 0.2611(18) -0.6352(13) 0.6480(19) 0.109 Uiso 1 1 d D . . . .
H1SA H 0.266249 -0.671970 0.595550 0.131 Uiso 1 1 calc R U . . .
H1SB H 0.200359 -0.649655 0.648598 0.131 Uiso 1 1 calc R U . . .
C2S C 0.3564(15) -0.6018(15) 0.882(3) 0.109 Uiso 1 1 d D . . . .
H2SA H 0.352772 -0.639904 0.937647 0.164 Uiso 1 1 calc R U . . .
H2SB H 0.415576 -0.569581 0.857152 0.164 Uiso 1 1 calc R U . . .
H2SC H 0.338728 -0.561812 0.907198 0.164 Uiso 1 1 calc R U . . .
C3S C 0.2574(12) -0.6265(2) 1.1671(14) 0.109 Uiso 1 1 d D . . . .
H3SA H 0.197243 -0.639894 1.174390 0.131 Uiso 1 1 calc R U . . .
H3SB H 0.273730 -0.644734 1.230555 0.131 Uiso 1 1 calc R U . . .
C4S C 0.2646(6) -0.6754(9) 1.0764(2) 0.109 Uiso 1 1 d D . . . .
C5S C 0.1216(10) -0.7381(18) 1.0059(19) 0.109 Uiso 1 1 d D . . . .
H5SA H 0.076536 -0.753526 0.954618 0.164 Uiso 1 1 calc R U . . .
H5SB H 0.116653 -0.790314 1.035521 0.164 Uiso 1 1 calc R U . . .
H5SC H 0.115343 -0.704006 1.060040 0.164 Uiso 1 1 calc R U . . .
S1 S 0.284(3) -0.667(3) 0.775(2) 0.546 Uiso 1 1 d D . . . .
S2 S 0.2280(6) -0.6746(11) 0.9444(2) 0.546 Uiso 1 1 d D . . . .
N1L N 0.1001(9) -0.9830(8) 0.6918(12) 0.028 Uiso 0.3333 1 d DG . P . .
C2L C 0.0327(10) -0.9935(9) 0.7454(12) 0.028 Uiso 0.3333 1 d DG . P . .
C3L C 0.0069(11) -0.9362(11) 0.7383(14) 0.028 Uiso 0.3333 1 d DG . P . .
C4L C 0.0486(12) -0.8683(10) 0.6776(15) 0.028 Uiso 0.3333 1 d DG . P . .
C5L C 0.1160(12) -0.8577(10) 0.6240(14) 0.028 Uiso 0.3333 1 d DG . P . .
C6L C 0.1417(10) -0.9151(10) 0.6311(13) 0.028 Uiso 0.3333 1 d DG . P . .
C7L C 0.1655(16) -0.7877(13) 0.548(2) 0.172 Uiso 0.3333 1 d D . P . .
C8L C 0.0870(19) -0.6982(16) 0.579(3) 0.172 Uiso 0.3333 1 d D . P . .
C9L C 0.096(5) -0.574(3) 0.482(4) 0.172 Uiso 0.3333 1 d D . P . .
Cl1 Cl -0.0075(19) -1.0716(15) 0.8292(19) 0.172 Uiso 0.3333 1 d D . P . .
N2L N 0.1360(16) -0.7287(14) 0.522(2) 0.172 Uiso 0.3333 1 d D . P . .
N3L N 0.069(3) -0.629(2) 0.558(4) 0.172 Uiso 0.3333 1 d D . P . .
N4L N 0.106(6) -0.525(4) 0.418(5) 0.172 Uiso 0.3333 1 d D . P . .
C10L C 0.166(4) -0.687(4) 0.420(3) 0.172 Uiso 0.3333 1 d D . P . .
C11L C 0.037(4) -0.754(3) 0.670(4) 0.172 Uiso 0.3333 1 d D . P . .
 
loop_
 _atom_site_aniso_label
 _atom_site_aniso_U_11
 _atom_site_aniso_U_22
 _atom_site_aniso_U_33
 _atom_site_aniso_U_23
 _atom_site_aniso_U_13
 _atom_site_aniso_U_12
Sr1 0.021 0.021 0.026 0.000 0.000 0.011
Cu1 0.036 0.040 0.037 0.008 -0.002 0.026
Cu2 0.037 0.047 0.044 -0.014 -0.003 0.027
O1H 0.036 0.036 0.030 -0.003 -0.004 0.022
O1 0.029 0.052 0.033 0.015 0.000 0.026
O2 0.031 0.065 0.050 0.004 -0.005 0.023
O3 0.036 0.044 0.074 -0.025 -0.008 0.019
O4 0.103 0.103 0.102 -0.062 -0.037 0.084
O5 0.036 0.111 0.059 -0.027 -0.011 0.045
O6 0.045 0.063 0.088 0.048 0.017 0.027
N1 0.030 0.041 0.031 0.015 0.004 0.027
N2 0.022 0.034 0.051 -0.028 -0.012 0.020
C1 0.040 0.067 0.052 0.000 -0.015 0.034
C2 0.047 0.068 0.086 0.043 0.029 0.043
C3 0.030 0.035 0.050 -0.023 -0.023 0.009
C4 0.036 0.065 0.079 -0.042 0.005 0.021
C5 0.032 0.048 0.032 0.006 0.009 0.029
C6 0.041 0.026 0.056 -0.002 0.018 0.017
 
_geom_special_details
;
 All esds (except the esd in the dihedral angle between two l.s. planes)
 are estimated using the full covariance matrix.  The cell esds are taken
 into account individually in the estimation of esds in distances, angles
 and torsion angles; correlations between esds in cell parameters are only
 used when they are defined by crystal symmetry.  An approximate (isotropic)
 treatment of cell esds is used for estimating esds involving l.s. planes.
;
 
loop_
 _geom_bond_atom_site_label_1
 _geom_bond_atom_site_label_2
 _geom_bond_distance
 _geom_bond_site_symmetry_2
 _geom_bond_publ_flag
Sr1 O1 2.551(11) 3_655 ?
Sr1 O1 2.551(11) 2_545 ?
Sr1 O1 2.551(11) . ?
Sr1 O3 2.574(13) 3_655 ?
Sr1 O3 2.574(13) 2_545 ?
Sr1 O3 2.574(13) . ?
Sr1 O1H 2.726(7) 2_545 ?
Sr1 O1H 2.726(7) 3_655 ?
Sr1 O1H 2.726(7) . ?
Sr1 Cu2 3.546(3) 3_655 ?
Sr1 Cu2 3.546(3) . ?
Sr1 Cu2 3.546(3) 2_545 ?
Cu1 O2 1.887(13) . ?
Cu1 O1H 1.951(14) . ?
Cu1 O1 2.030(11) . ?
Cu1 N1 2.080(13) . ?
Cu1 O6 2.383(14) 2_545 ?
Cu2 O1H 1.916(14) . ?
Cu2 O4 1.956(15) . ?
Cu2 O3 1.968(14) . ?
Cu2 N2 1.984(13) . ?
Cu2 O5 2.335(15) 2_545 ?
O1 C1 1.28(2) . ?
O2 C6 1.32(2) 4_645 ?
O2 C2 1.526(19) . ?
O3 C3 1.301(19) . ?
O4 C5 1.30(2) 4_644 ?
O4 C4 1.34(2) . ?
O5 C3 1.27(2) . ?
O6 C1 1.21(2) . ?
N1 C5 1.31(2) . ?
N2 C6 1.28(2) . ?
C1 C2 1.55(3) . ?
C2 C3S 1.5399(14) . ?
C3 C4 1.56(3) . ?
C4 C1S 1.501(17) . ?
C5 C6 1.512(16) 4_645 ?
C1S S1 1.87(3) . ?
C2S S1 1.87(3) . ?
C3S C4S 1.522(15) . ?
C4S S2 1.8499(14) . ?
C5S S2 1.855(12) . ?
N1L C3L 0.91(3) 3_645 ?
N1L C6L 1.3317 . ?
N1L C2L 1.3319 . ?
N1L C4L 1.08(3) 3_645 ?
N1L Cl1 2.16(3) 2_435 ?
C2L C3L 0.60(2) 3_645 ?
C2L C2L 0.94(3) 2_435 ?
C2L C2L 0.94(3) 3_645 ?
C2L Cl1 1.43(3) 2_435 ?
C2L C3L 1.3317 . ?
C2L Cl1 1.638(16) . ?
C2L C3L 1.53(3) 2_435 ?
C2L Cl1 2.07(3) 3_645 ?
C3L C4L 1.3318 . ?
C3L Cl1 1.67(3) 3_645 ?
C3L Cl1 1.66(3) 2_435 ?
C3L C3L 1.89(4) 2_435 ?
C3L C3L 1.89(2) 3_645 ?
C4L C5L 1.3319 . ?
C5L C6L 1.3317 . ?
C5L C7L 1.496(11) . ?
C7L N2L 1.448(12) . ?
C8L N2L 1.451(13) . ?
C8L N3L 1.46(2) . ?
C8L C11L 1.53(2) . ?
C9L N4L 1.16(3) . ?
C9L N3L 1.32(3) . ?
Cl1 Cl1 2.13(5) 2_435 ?
Cl1 Cl1 2.13(4) 3_645 ?
N2L C10L 1.50(2) . ?
 
loop_
 _geom_angle_atom_site_label_1
 _geom_angle_atom_site_label_2
 _geom_angle_atom_site_label_3
 _geom_angle
 _geom_angle_site_symmetry_1
 _geom_angle_site_symmetry_3
 _geom_angle_publ_flag
O1 Sr1 O1 77.2(4) 3_655 2_545 ?
O1 Sr1 O1 77.2(4) 3_655 . ?
O1 Sr1 O1 77.2(4) 2_545 . ?
O1 Sr1 O3 86.5(3) 3_655 3_655 ?
O1 Sr1 O3 138.1(5) 2_545 3_655 ?
O1 Sr1 O3 136.4(5) . 3_655 ?
O1 Sr1 O3 136.4(5) 3_655 2_545 ?
O1 Sr1 O3 86.5(3) 2_545 2_545 ?
O1 Sr1 O3 138.1(5) . 2_545 ?
O3 Sr1 O3 79.2(5) 3_655 2_545 ?
O1 Sr1 O3 138.1(5) 3_655 . ?
O1 Sr1 O3 136.4(5) 2_545 . ?
O1 Sr1 O3 86.5(3) . . ?
O3 Sr1 O3 79.2(5) 3_655 . ?
O3 Sr1 O3 79.2(5) 2_545 . ?
O1 Sr1 O1H 72.7(3) 3_655 2_545 ?
O1 Sr1 O1H 65.7(4) 2_545 2_545 ?
O1 Sr1 O1H 136.2(4) . 2_545 ?
O3 Sr1 O1H 72.6(4) 3_655 2_545 ?
O3 Sr1 O1H 63.8(4) 2_545 2_545 ?
O3 Sr1 O1H 136.6(5) . 2_545 ?
O1 Sr1 O1H 65.7(4) 3_655 3_655 ?
O1 Sr1 O1H 136.2(4) 2_545 3_655 ?
O1 Sr1 O1H 72.7(3) . 3_655 ?
O3 Sr1 O1H 63.8(4) 3_655 3_655 ?
O3 Sr1 O1H 136.6(5) 2_545 3_655 ?
O3 Sr1 O1H 72.6(4) . 3_655 ?
O1H Sr1 O1H 119.996(10) 2_545 3_655 ?
O1 Sr1 O1H 136.2(4) 3_655 . ?
O1 Sr1 O1H 72.7(3) 2_545 . ?
O1 Sr1 O1H 65.7(4) . . ?
O3 Sr1 O1H 136.6(5) 3_655 . ?
O3 Sr1 O1H 72.6(4) 2_545 . ?
O3 Sr1 O1H 63.8(4) . . ?
O1H Sr1 O1H 119.995(12) 2_545 . ?
O1H Sr1 O1H 119.996(11) 3_655 . ?
O1 Sr1 Cu2 80.6(3) 3_655 3_655 ?
O1 Sr1 Cu2 157.0(3) 2_545 3_655 ?
O1 Sr1 Cu2 103.9(2) . 3_655 ?
O3 Sr1 Cu2 32.9(3) 3_655 3_655 ?
O3 Sr1 Cu2 105.7(3) 2_545 3_655 ?
O3 Sr1 Cu2 66.1(3) . 3_655 ?
O1H Sr1 Cu2 101.7(2) 2_545 3_655 ?
O1H Sr1 Cu2 32.3(3) 3_655 3_655 ?
O1H Sr1 Cu2 129.2(2) . 3_655 ?
O1 Sr1 Cu2 157.0(3) 3_655 . ?
O1 Sr1 Cu2 103.9(2) 2_545 . ?
O1 Sr1 Cu2 80.6(3) . . ?
O3 Sr1 Cu2 105.7(3) 3_655 . ?
O3 Sr1 Cu2 66.1(3) 2_545 . ?
O3 Sr1 Cu2 32.9(3) . . ?
O1H Sr1 Cu2 129.2(2) 2_545 . ?
O1H Sr1 Cu2 101.7(2) 3_655 . ?
O1H Sr1 Cu2 32.3(3) . . ?
Cu2 Sr1 Cu2 98.90(8) 3_655 . ?
O1 Sr1 Cu2 103.9(2) 3_655 2_545 ?
O1 Sr1 Cu2 80.6(3) 2_545 2_545 ?
O1 Sr1 Cu2 157.0(3) . 2_545 ?
O3 Sr1 Cu2 66.1(3) 3_655 2_545 ?
O3 Sr1 Cu2 32.9(3) 2_545 2_545 ?
O3 Sr1 Cu2 105.7(3) . 2_545 ?
O1H Sr1 Cu2 32.3(3) 2_545 2_545 ?
O1H Sr1 Cu2 129.2(2) 3_655 2_545 ?
O1H Sr1 Cu2 101.7(2) . 2_545 ?
Cu2 Sr1 Cu2 98.89(8) 3_655 2_545 ?
Cu2 Sr1 Cu2 98.90(8) . 2_545 ?
O2 Cu1 O1H 165.2(5) . . ?
O2 Cu1 O1 83.0(5) . . ?
O1H Cu1 O1 92.1(4) . . ?
O2 Cu1 N1 84.2(5) . . ?
O1H Cu1 N1 100.0(4) . . ?
O1 Cu1 N1 167.1(5) . . ?
O2 Cu1 O6 103.4(6) . 2_545 ?
O1H Cu1 O6 91.0(5) . 2_545 ?
O1 Cu1 O6 97.0(5) . 2_545 ?
N1 Cu1 O6 87.2(5) . 2_545 ?
O2 Cu1 Sr1 127.8(4) . . ?
O1H Cu1 Sr1 49.6(2) . . ?
O1 Cu1 Sr1 44.9(3) . . ?
N1 Cu1 Sr1 148.0(3) . . ?
O6 Cu1 Sr1 83.9(3) 2_545 . ?
O1H Cu2 O4 163.8(7) . . ?
O1H Cu2 O3 92.4(4) . . ?
O4 Cu2 O3 79.9(6) . . ?
O1H Cu2 N2 101.6(4) . . ?
O4 Cu2 N2 84.7(6) . . ?
O3 Cu2 N2 164.2(5) . . ?
O1H Cu2 O5 91.6(5) . 2_545 ?
O4 Cu2 O5 103.5(7) . 2_545 ?
O3 Cu2 O5 97.0(6) . 2_545 ?
N2 Cu2 O5 90.1(5) . 2_545 ?
O1H Cu2 Sr1 49.6(2) . . ?
O4 Cu2 Sr1 125.1(5) . . ?
O3 Cu2 Sr1 45.3(4) . . ?
N2 Cu2 Sr1 150.2(3) . . ?
O5 Cu2 Sr1 84.1(3) 2_545 . ?
Cu1 O1H Cu2 124.0(4) . . ?
Cu1 O1H Sr1 97.3(4) . . ?
Cu2 O1H Sr1 98.1(4) . . ?
C1 O1 Cu1 115.0(10) . . ?
C1 O1 Sr1 143.4(11) . . ?
Cu1 O1 Sr1 100.9(4) . . ?
C6 O2 C2 125.8(14) 4_645 . ?
C6 O2 Cu1 116.7(11) 4_645 . ?
C2 O2 Cu1 117.3(11) . . ?
C3 O3 Cu2 116.9(12) . . ?
C3 O3 Sr1 141.0(13) . . ?
Cu2 O3 Sr1 101.8(5) . . ?
C5 O4 C4 127.4(14) 4_644 . ?
C5 O4 Cu2 112.5(12) 4_644 . ?
C4 O4 Cu2 120.0(12) . . ?
C3 O5 Cu2 125.1(12) . 3_655 ?
C1 O6 Cu1 122.2(12) . 3_655 ?
C5 N1 Cu1 107.1(10) . . ?
C6 N2 Cu2 110.0(11) . . ?
O6 C1 O1 124.5(17) . . ?
O6 C1 C2 116.4(18) . . ?
O1 C1 C2 118.8(15) . . ?
O2 C2 C1 105.5(15) . . ?
O2 C2 C3S 116.7(13) . . ?
C1 C2 C3S 113.4(16) . . ?
O5 C3 O3 123.5(18) . . ?
O5 C3 C4 121.6(14) . . ?
O3 C3 C4 114.9(15) . . ?
O4 C4 C1S 115(2) . . ?
O4 C4 C3 107.5(12) . . ?
C1S C4 C3 104.1(17) . . ?
N1 C5 O4 126.5(14) . 4_645 ?
N1 C5 C6 119.2(11) . 4_645 ?
O4 C5 C6 114.1(11) 4_645 4_645 ?
N2 C6 O2 128.8(17) . 4_644 ?
N2 C6 C5 118.6(12) . 4_644 ?
O2 C6 C5 112.7(12) 4_644 4_644 ?
C4 C1S S1 120(2) . . ?
C2 C3S C4S 110.7(15) . . ?
C3S C4S S2 126(2) . . ?
C2S S1 C1S 132(3) . . ?
C5S S2 C4S 81.6(11) . . ?
C3L N1L C6L 142.2(15) 3_645 . ?
C3L N1L C2L 22.5(16) 3_645 . ?
C6L N1L C2L 120.0 . . ?
C3L N1L C4L 84(2) 3_645 3_645 ?
C6L N1L C4L 128.7(9) . 3_645 ?
C2L N1L C4L 101.3(15) . 3_645 ?
C3L N1L Cl1 46.6(12) 3_645 2_435 ?
C6L N1L Cl1 105.7(13) . 2_435 ?
C2L N1L Cl1 40.3(10) . 2_435 ?
C4L N1L Cl1 125.6(16) 3_645 2_435 ?
C3L C2L C2L 171.0(15) 3_645 2_435 ?
C3L C2L C2L 118(3) 3_645 3_645 ?
C2L C2L C2L 60.0 2_435 3_645 ?
C3L C2L Cl1 103(3) 3_645 2_435 ?
C2L C2L Cl1 85(2) 2_435 2_435 ?
C2L C2L Cl1 120.5(19) 3_645 2_435 ?
C3L C2L C3L 155(2) 3_645 . ?
C2L C2L C3L 23.5(18) 2_435 . ?
C2L C2L C3L 83.1(19) 3_645 . ?
Cl1 C2L C3L 74.0(19) 2_435 . ?
C3L C2L N1L 35(2) 3_645 . ?
C2L C2L N1L 138.9(13) 2_435 . ?
C2L C2L N1L 135.9(17) 3_645 . ?
Cl1 C2L N1L 102.6(19) 2_435 . ?
C3L C2L N1L 120.0 . . ?
C3L C2L Cl1 82(2) 3_645 . ?
C2L C2L Cl1 103.5(17) 2_435 . ?
C2L C2L Cl1 60.3(19) 3_645 . ?
Cl1 C2L Cl1 88(2) 2_435 . ?
C3L C2L Cl1 122.5(12) . . ?
N1L C2L Cl1 117.0(12) . . ?
C3L C2L C3L 118(2) 3_645 2_435 ?
C2L C2L C3L 59.6(14) 2_435 2_435 ?
C2L C2L C3L 3.5(6) 3_645 2_435 ?
Cl1 C2L C3L 123(2) 2_435 2_435 ?
C3L C2L C3L 82.4(14) . 2_435 ?
N1L C2L C3L 133.5(9) . 2_435 ?
Cl1 C2L C3L 63.3(16) . 2_435 ?
C3L C2L Cl1 150(3) 3_645 3_645 ?
C2L C2L Cl1 36.5(12) 2_435 3_645 ?
C2L C2L Cl1 50.4(14) 3_645 3_645 ?
Cl1 C2L Cl1 72.4(19) 2_435 3_645 ?
C3L C2L Cl1 53.6(12) . 3_645 ?
N1L C2L Cl1 172.4(14) . 3_645 ?
Cl1 C2L Cl1 69.0(13) . 3_645 ?
C3L C2L Cl1 52.5(16) 2_435 3_645 ?
C2L C3L N1L 122(4) 2_435 2_435 ?
C2L C3L C2L 38(3) 2_435 . ?
N1L C3L C2L 139(2) 2_435 . ?
C2L C3L C4L 148.3(16) 2_435 . ?
N1L C3L C4L 53.6(17) 2_435 . ?
C2L C3L C4L 120.0 . . ?
C2L C3L Cl1 57(2) 2_435 3_645 ?
N1L C3L Cl1 110.1(16) 2_435 3_645 ?
C2L C3L Cl1 86.4(12) . 3_645 ?
C4L C3L Cl1 153.2(13) . 3_645 ?
C2L C3L C2L 5.5(12) 2_435 3_645 ?
N1L C3L C2L 119.0(16) 2_435 3_645 ?
C2L C3L C2L 37.3(12) . 3_645 ?
C4L C3L C2L 143.1(8) . 3_645 ?
Cl1 C3L C2L 61.4(11) 3_645 3_645 ?
C2L C3L Cl1 77.2(19) 2_435 2_435 ?
N1L C3L Cl1 161(3) 2_435 2_435 ?
C2L C3L Cl1 55.7(13) . 2_435 ?
C4L C3L Cl1 110.5(14) . 2_435 ?
Cl1 C3L Cl1 79(2) 3_645 2_435 ?
C2L C3L Cl1 80.5(18) 3_645 2_435 ?
C2L C3L C3L 18(2) 2_435 2_435 ?
N1L C3L C3L 105(2) 2_435 2_435 ?
C2L C3L C3L 53.4(9) . 2_435 ?
C4L C3L C3L 143.36(13) . 2_435 ?
Cl1 C3L C3L 55.2(15) 3_645 2_435 ?
C2L C3L C3L 16.3(7) 3_645 2_435 ?
Cl1 C3L C3L 94.1(14) 2_435 2_435 ?
C2L C3L C3L 46(2) 2_435 3_645 ?
N1L C3L C3L 137(2) 2_435 3_645 ?
C2L C3L C3L 7.8(7) . 3_645 ?
C4L C3L C3L 112.3(7) . 3_645 ?
Cl1 C3L C3L 93.9(12) 3_645 3_645 ?
C2L C3L C3L 44.2(8) 3_645 3_645 ?
Cl1 C3L C3L 55.5(14) 2_435 3_645 ?
C3L C3L C3L 60.0 2_435 3_645 ?
C3L C4L C5L 120.0 . . ?
C3L C4L N1L 42.7(13) . 2_435 ?
C5L C4L N1L 139.3(17) . 2_435 ?
C6L C5L C4L 120.0 . . ?
C6L C5L C7L 114.1(10) . . ?
C4L C5L C7L 125.8(11) . . ?
N1L C6L C5L 120.0 . . ?
N2L C7L C5L 119.4(16) . . ?
N2L C8L N3L 132.1(19) . . ?
N2L C8L C11L 115(2) . . ?
N3L C8L C11L 112.6(19) . . ?
N4L C9L N3L 167(10) . . ?
C2L Cl1 C2L 34.7(15) 3_645 . ?
C2L Cl1 C3L 21(2) 3_645 2_435 ?
C2L Cl1 C3L 55.3(15) . 2_435 ?
C2L Cl1 Cl1 67.8(14) 3_645 2_435 ?
C2L Cl1 Cl1 42.1(11) . 2_435 ?
C3L Cl1 Cl1 85.9(15) 2_435 2_435 ?
C2L Cl1 Cl1 50.3(18) 3_645 3_645 ?
C2L Cl1 Cl1 65.1(10) . 3_645 ?
C3L Cl1 Cl1 50.2(17) 2_435 3_645 ?
Cl1 Cl1 Cl1 59.999(7) 2_435 3_645 ?
C2L Cl1 N1L 37.1(13) 3_645 3_645 ?
C2L Cl1 N1L 66.6(14) . 3_645 ?
C3L Cl1 N1L 23.3(12) 2_435 3_645 ?
Cl1 Cl1 N1L 104.7(9) 2_435 3_645 ?
Cl1 Cl1 N1L 72.7(19) 3_645 3_645 ?
C2L Cl1 C2L 22.9(11) 3_645 2_435 ?
C2L Cl1 C2L 26.1(10) . 2_435 ?
C3L Cl1 C2L 40.0(9) 2_435 2_435 ?
Cl1 Cl1 C2L 45.9(11) 2_435 2_435 ?
Cl1 Cl1 C2L 39.8(10) 3_645 2_435 ?
N1L Cl1 C2L 59.8(11) 3_645 2_435 ?
C2L Cl1 C3L 50.3(12) 3_645 3_645 ?
C2L Cl1 C3L 21.0(8) . 3_645 ?
C3L Cl1 C3L 69.3(16) 2_435 3_645 ?
Cl1 Cl1 C3L 50.4(14) 2_435 3_645 ?
Cl1 Cl1 C3L 86.0(10) 3_645 3_645 ?
N1L Cl1 C3L 73.1(11) 3_645 3_645 ?
C2L Cl1 C3L 47.0(12) 2_435 3_645 ?
C7L N2L C8L 132.6(19) . . ?
C7L N2L C10L 114.1(17) . . ?
C8L N2L C10L 113.2(17) . . ?
C9L N3L C8L 128(3) . . ?
 
_refine_diff_density_max    1.628
_refine_diff_density_min   -1.931
_refine_diff_density_rms    0.271

_shelx_res_file
;
TITL Meth_Mecys_ACE in P6(3)
    Meth_Mecys_ACE.res
    created by SHELXL-2018/3 at 12:12:00 on 23-Mar-2021
CELL 0.71073  18.02820  18.02820  13.07230  90.0000  90.0000 120.0000
ZERR    2.00   0.00081   0.00081   0.00080   0.0000   0.0000   0.0000
LATT -1
SYMM -Y, X-Y, Z
SYMM -X+Y, -X, Z
SYMM -X, -Y, 0.5+Z
SYMM Y, -X+Y, 0.5+Z
SYMM X-Y, X, 0.5+Z
SFAC C  H  N  O  Cu Sr S CL
UNIT 86  150  20  60  12  2  12 2
L.S. 600
DAMP 100
BLOC 1
BOND
OMIT -1   2   0
OMIT  0   3   0
OMIT   0   1   0
FMAP 2
PLAN 5
ACTA
DFIX 1.54 0.001 C2 C3S
DFIX 1.54 0.02 C3S C4S  C4 C1S
DFIX 1.85 0.001 C4S S2
DFIX 1.85 C5S S2
DFIX 1.85 0.02 C1S S1  C2S S1
DFIX 1.75 C2L CL1
DFIX 2.5 CL1 N1L  CL1 C3L
DFIX 1.43 0.01 C5L C7L
DFIX 1.43 0.01 C7L N2L  C8L N2L
DANG 2.7 0.02 C7L C8L  N2L N3L  C4L C7L
DFIX 1.45 C7L N2L
DFIX 1.45 C8L N3L
DFIX 1.3 C9L N3L
DFIX 1.15 C9L N4L
DANG 2.6 C5L N2L  N3L N2L
DANG 2.6 C4S C5S  C7L C8L
DFIX 1.54 0.02 C2 C3S  C4 C1S
DFIX 1.54 0.02 C3S C4S
DFIX 1.85 0.01 C4S S2  C5S S2
DFIX 2.5 C7L C6L  C7L C4L  C8L C9L
DFIX 2.5 C10L C7L  C10L C8L
DFIX 1.45 N2L C10L
DFIX 1.54 C8L C11L
DFIX 2.5 C11L N2L  C11L N3L
FLAT 0.1 N1L C3L C2L CL1
REM CL1   1   1.02060   0.80900   0.75620  10.3333300000   0.05000
REM C5S   1   0.85941  -0.05143  -0.02590  11.00000   0.38637
EADP N1L > C6L
EADP C7L > C11L
EADP C1S > C5S
EADP S2 S1
TEMP -173
REM S2    7   0.81011   0.03421   1.09306  11.00000   0.57827
REM C4S   1   0.70398   0.00758   1.15682  11.00000   0.42280
REM C5S   1   0.75675  -0.00779   1.00364  11.00000   0.16492
WGHT    0.186900   11.881103
FVAR       0.09905
SR1   6    0.333333   -0.333333    0.873300    10.33333    0.02122    0.02122 =
         0.02605    0.00000    0.00000    0.01061
CU1   5    0.446091   -0.418966    1.004416    11.00000    0.03622    0.04016 =
         0.03739    0.00787   -0.00153    0.02577
CU2   5    0.445296   -0.420086    0.743148    11.00000    0.03650    0.04717 =
         0.04405   -0.01439   -0.00345    0.02730
O1H   4    0.468222   -0.361897    0.871924    11.00000    0.03614    0.03607 =
         0.03005   -0.00311   -0.00397    0.02242
O1    4    0.324766   -0.439327    1.008588    11.00000    0.02874    0.05184 =
         0.03313    0.01454    0.00001    0.02638
O2    4    0.406111   -0.499254    1.112312    11.00000    0.03106    0.06538 =
         0.05006    0.00387   -0.00471    0.02250
O3    4    0.327080   -0.441387    0.739991    11.00000    0.03622    0.04375 =
         0.07360   -0.02497   -0.00776    0.01884
O4    4    0.397343   -0.506224    0.634689    11.00000    0.10346    0.10312 =
         0.10199   -0.06173   -0.03702    0.08383
O5    4    0.201169   -0.508310    0.653932    11.00000    0.03595    0.11069 =
         0.05929   -0.02673   -0.01055    0.04485
O6    4    0.202639   -0.512815    1.090753    11.00000    0.04481    0.06302 =
         0.08822    0.04815    0.01667    0.02688
N1    3    0.559971   -0.420071    1.024383    11.00000    0.02979    0.04146 =
         0.03054    0.01491    0.00367    0.02701
N2    3    0.550299   -0.427861    0.723378    11.00000    0.02162    0.03355 =
         0.05123   -0.02832   -0.01185    0.01990
C1    1    0.277805   -0.489038    1.080006    11.00000    0.03994    0.06680 =
         0.05189   -0.00022   -0.01476    0.03408
C2    1    0.315929   -0.529317    1.152381    11.00000    0.04680    0.06751 =
         0.08641    0.04269    0.02872    0.04252
AFIX  13
H2A   2    0.322452   -0.502193    1.220997    11.00000   -1.20000
AFIX   0
C3    1    0.275842   -0.495824    0.672326    11.00000    0.02970    0.03502 =
         0.04994   -0.02291   -0.02253    0.00933
C4    1    0.313474   -0.544123    0.612343    11.00000    0.03614    0.06452 =
         0.07891   -0.04221    0.00466    0.02075
AFIX  13
H4A   2    0.305489   -0.540590    0.537155    11.00000   -1.20000
AFIX   0
C5    1    0.546619   -0.475812    1.096954    11.00000    0.03188    0.04779 =
         0.03227    0.00578    0.00930    0.02941
C6    1    0.539504   -0.478942    0.649754    11.00000    0.04148    0.02607 =
         0.05554   -0.00184    0.01770    0.01721
O1W   4    0.668853   -0.313386    0.875376    11.00000    0.28290
C1S   1    0.261059   -0.635178    0.647956    11.00000    0.10901
AFIX  23
H1SA  2    0.266249   -0.671970    0.595550    11.00000   -1.20000
H1SB  2    0.200359   -0.649655    0.648598    11.00000   -1.20000
AFIX   0
C2S   1    0.356428   -0.601805    0.881980    11.00000    0.10901
AFIX  33
H2SA  2    0.352772   -0.639904    0.937647    11.00000   -1.50000
H2SB  2    0.415576   -0.569581    0.857152    11.00000   -1.50000
H2SC  2    0.338728   -0.561812    0.907198    11.00000   -1.50000
AFIX   0
C3S   1    0.257357   -0.626492    1.167115    11.00000    0.10901
AFIX  23
H3SA  2    0.197243   -0.639894    1.174390    11.00000   -1.20000
H3SB  2    0.273730   -0.644734    1.230555    11.00000   -1.20000
AFIX   0
C4S   1    0.264587   -0.675429    1.076400    11.00000    0.10901
C5S   1    0.121584   -0.738095    1.005899    11.00000    0.10901
AFIX  33
H5SA  2    0.076536   -0.753526    0.954618    11.00000   -1.50000
H5SB  2    0.116653   -0.790314    1.035521    11.00000   -1.50000
H5SC  2    0.115343   -0.704006    1.060040    11.00000   -1.50000
AFIX   0
S1    7    0.284419   -0.666813    0.775165    11.00000    0.54602
S2    7    0.227978   -0.674583    0.944427    11.00000    0.54602
AFIX   6
N1L   3    0.100081   -0.982994    0.691814    10.33330    0.02820
C2L   1    0.032655   -0.993549    0.745433    10.33330    0.02820
C3L   1    0.006895   -0.936199    0.738310    10.33333    0.02820
C4L   1    0.048554   -0.868295    0.677568    10.33333    0.02820
C5L   1    0.115993   -0.857732    0.623958    10.33333    0.02820
C6L   1    0.141743   -0.915091    0.631092    10.33333    0.02820
AFIX   0
C7L   1    0.165500   -0.787734    0.548400    10.33333    0.17153
C8L   1    0.087011   -0.698190    0.578510    10.33333    0.17153
C9L   1    0.096373   -0.573964    0.481888    10.33333    0.17153
CL1   8   -0.007481   -1.071567    0.829167    10.33333    0.17153
N2L   3    0.135959   -0.728740    0.522402    10.33333    0.17153
N3L   3    0.068901   -0.628969    0.558487    10.33333    0.17153
N4L   3    0.106250   -0.525457    0.417556    10.33333    0.17153
C10L  1    0.165866   -0.686847    0.419842    10.33333    0.17153
C11L  1    0.036711   -0.753560    0.670304    10.33333    0.17153

HKLF 4


REM  Meth_Mecys_ACE in P6(3)
REM wR2 = 0.276070, GooF = S = 1.07512, Restrained GooF = 1.10335 for all data
REM R1 = 0.083544 for 3812 Fo > 4sig(Fo) and 0.105981 for all 4941 data
REM 219 parameters refined using 40 restraints

END

WGHT      0.1786     13.6040

REM Highest difference peak  1.628,  deepest hole -1.931,  1-sigma level  0.271
Q1    1   0.3085 -0.5097  1.2655  11.00000  0.05    1.63
Q2    1   0.3090 -0.5089  0.4807  11.00000  0.05    1.62
Q3    1   0.2362 -0.4027  0.4221  11.00000  0.05    1.61
Q4    1   0.4019 -0.3639  1.3259  11.00000  0.05    1.44
Q5    1   0.1604 -0.5877  0.3975  11.00000  0.05    1.17
;
_shelx_res_checksum    4384

_shelx_hkl_file
;
   0   0   1   -0.30    0.06
   0   0   1   -0.35    0.05
   0   0   1   -0.33    0.08
   0   0   1   -0.32    0.05
   0   0  -1   -0.46    0.10
   0   0  -1   -0.48    0.09
   0   0  -1   -0.33    0.07
   0   0   2  226.85    6.82
   0   0   2  217.92    6.99
   0   0   2  218.81    6.85
   0   0   2  219.51    6.84
   0   0  -2  249.02    6.85
   0   0  -2  237.75    7.00
   0   0  -2  245.40    6.49
   0   0  -2  246.73    6.87
   0   0   3    0.33    0.40
   0   0   3    0.60    0.40
   0   0   3   -0.76    0.31
   0   0   3    0.43    0.36
   0   0  -3    0.58    0.41
   0   0  -3   -0.20    0.38
   0   0  -3   -0.08    0.18
   0   0  -3    0.66    0.38
   0   0   4   64.99    2.49
   0   0   4   66.95    2.52
   0   0   4   68.93    2.40
   0   0   4   64.21    2.36
   0   0  -4   61.81    2.36
   0   0  -4   64.08    2.53
   0   0  -4   61.95    1.94
   0   0   5   -0.41    0.50
   0   0   5    0.95    0.54
   0   0   5    0.94    0.49
   0   0   5    0.40    0.41
   0   0  -5    0.10    0.50
   0   0  -5   -0.29    0.48
   0   0   6  100.23    3.45
   0   0   6  105.72    3.65
   0   0   6   99.90    3.76
   0   0  -6  100.46    3.78
   0   0  -6  101.05    3.57
   0   0   7    0.70    0.69
   0   0   7   -0.61    0.47
   0   0   7    0.56    0.70
   0   0   7   -0.34    0.61
   0   0  -7   -0.07    0.64
   0   0  -7   -0.32    0.58
   0   0   8  964.62   28.45
   0   0   8 1000.00   28.38
   0   0   8  970.33   28.43
   0   0  -8  908.16   29.01
   0   0  -8  996.47   28.36
   0   0   9   -0.25    0.80
   0   0   9    0.22    0.80
   0   0   9   -0.33    0.74
   0   0  -9   -0.24    0.78
   0   0  10    4.71    1.05
   0   0  10    2.88    1.06
   0   0  10    3.21    1.14
   0   0 -10    4.66    1.06
   0   0  11    0.69    1.01
   0   0  11    0.08    0.59
   0   0  11   -0.07    0.97
   0   0  11    0.85    0.95
   0   0 -11   -0.79    0.93
   0   0  12   48.25    3.23
   0   0  12   49.69    2.84
   0   0  12   55.77    3.30
   0   0 -12   54.64    2.87
   0   0  13    0.23    1.30
   0   0  13   -0.13    1.00
   0   0  13   -0.72    1.12
   0   0 -13    1.07    1.14
   0   0  14   54.83    3.70
   0   0  14   63.15    3.94
   0   0 -14   56.55    3.21
   0   0  15    0.12    1.47
   0   0  15    1.37    1.64
   0   0  16   24.87    2.97
   0   0  16   22.56    2.99
   0   1  16    2.79    1.79
   0   1  16    4.16    1.97
   0   1  15   29.44    3.21
   0   1  15   31.15    3.10
   0  -1 -14   10.38    1.70
   0   1  14    9.91    2.00
   0   1  14   10.50    2.05
   0   1  14    5.91    1.48
   0  -1 -13    3.64    1.24
   0   1  13    1.46    1.40
   0   1  13    2.75    1.25
   0   1  13    3.85    1.48
   0  -1 -12    4.96    1.31
   0   1  12    4.68    1.44
   0   1  12    7.09    1.62
   0   1  12    4.07    1.25
   0  -1 -11   14.30    1.66
   0   1  11   14.89    1.94
   0   1  11   14.98    1.89
   0   1  11   16.48    1.73
   0  -1 -10    0.42    0.86
   0  -1 -10   -0.25    0.83
   0   1  10    0.32    0.89
   0   1  10   -0.01    0.89
   0   1  10    1.20    0.98
   0  -1  -9   95.08    3.98
   0  -1  -9   94.14    3.77
   0   1   9   95.37    4.12
   0   1   9   98.19    3.83
   0   1   9  101.44    4.15
   0  -1  -8  132.35    4.87
   0  -1  -8  124.92    4.64
   0   1   8  135.10    4.75
   0   1   8  134.57    5.02
   0   1   8  132.98    4.99
   0  -1  -7  237.49    7.47
   0  -1  -7  227.11    7.68
   0  -1  -7  234.55    7.46
   0   1   7  236.22    7.68
   0   1   7  237.30    7.71
   0   1   7  231.07    7.50
   0  -1  -6   15.80    1.20
   0  -1  -6   17.40    1.24
   0  -1  -6   16.43    1.32
   0   1   6   17.55    1.23
   0   1   6   17.54    1.48
   0   1   6   14.15    1.34
   0   1   6   17.39    1.32
   0  -1  -5   15.78    1.23
   0  -1  -5   13.16    1.06
   0  -1  -5   14.83    1.09
   0  -1  -5   11.87    1.04
   0   1   5   13.30    1.16
   0   1   5   15.23    1.13
   0   1   5   12.63    1.05
   0   1   5   13.94    1.16
   0  -1  -4   21.38    1.26
   0  -1  -4   23.70    1.33
   0  -1  -4   22.81    1.38
   0  -1  -4   23.89    1.21
   0   1   4   22.71    1.21
   0   1   4   23.25    1.26
   0   1   4   21.77    1.35
   0   1   4   21.01    1.35
   0  -1  -3  241.66    7.34
   0  -1  -3  241.45    7.46
   0  -1  -3  252.07    7.39
   0   1   3  238.84    7.35
   0   1   3  240.01    7.38
   0   1   3  253.20    7.37
   0   1   3  248.61    7.46
   0  -1  -2   11.64    0.82
   0  -1  -2   12.42    0.68
   0  -1  -2   10.64    0.77
   0  -1  -2   12.64    0.68
   0   1   2   11.72    0.67
   0   1   2   11.32    0.67
   0   1   2   11.41    0.77
   0   1   2   11.10    0.76
   0  -1   0   -0.25    0.06
   0  -1   0   -0.24    0.07
   0  -1   0   -0.21    0.07
   0   1   0   -0.26    0.06
   0   1   0   -0.24    0.06
   0  -1   2   10.24    0.64
   0  -1   2   10.96    0.75
   0  -1   2   10.09    0.65
   0   1  -2   10.38    0.67
   0   1  -2   11.51    0.66
   0  -1   3  242.13    7.22
   0  -1   3  249.51    7.26
   0  -1   3  238.85    7.53
   0   1  -3  238.64    7.52
   0   1  -3  245.40    6.98
   0   1  -3  248.17    7.24
   0   1  -3  247.48    7.27
   0  -1   4   22.73    1.14
   0  -1   4   21.45    1.20
   0  -1   4   21.93    1.15
   0  -1   4   22.45    1.35
   0   1  -4   23.08    0.97
   0   1  -4   20.95    1.23
   0   1  -4   23.71    1.39
   0  -1   5   12.53    1.11
   0  -1   5   13.20    1.06
   0  -1   5   15.32    1.23
   0  -1   5   13.76    1.03
   0  -1   5   12.79    1.02
   0   1  -5   12.21    1.00
   0   1  -5   13.82    0.78
   0   1  -5   15.92    1.26
   0  -1   6   16.63    1.14
   0  -1   6   18.32    1.27
   0  -1   6   17.03    1.37
   0  -1   6   19.03    1.22
   0   1  -6   16.80    1.24
   0   1  -6   15.00    0.85
   0  -1   7  228.40    7.50
   0  -1   7  238.53    7.66
   0  -1   7  242.34    7.33
   0   1  -7  236.64    6.78
   0   1  -7  227.50    7.41
   0  -1   8  130.92    4.94
   0  -1   8  129.23    4.73
   0   1  -8  135.09    3.98
   0   1  -8  136.54    4.69
   0  -1   9   87.23    3.63
   0  -1   9   90.99    3.89
   0   1  -9   94.98    3.62
   0  -1  10    1.38    0.97
   0  -1  10    0.87    0.66
   0  -1  10   -0.32    0.82
   0  -1  10    0.91    0.87
   0   1 -10    0.12    0.88
   0  -1  11   13.93    1.85
   0  -1  11   13.33    1.26
   0  -1  11   12.58    1.55
   0  -1  11   12.00    1.73
   0   1 -11   12.00    1.46
   0  -1  12    7.20    1.60
   0  -1  12    6.76    1.40
   0  -1  12    7.14    1.04
   0  -1  12    5.45    1.40
   0   1 -12    6.03    1.32
   0  -1  13    2.68    1.46
   0  -1  13    1.60    1.39
   0  -1  13    3.61    1.31
   0   1 -13    2.06    1.18
   0  -1  14    7.13    1.59
   0  -1  14    9.22    1.93
   0  -1  14    7.18    1.85
   0   1 -14   10.27    1.70
   0  -1  15   31.47    3.28
   0  -1  15   30.42    3.06
   0  -1  16    6.35    2.09
   0  -1  16    5.37    1.96
   0   2  16    0.87    1.67
   0   2  16   -0.81    1.72
   0   2  15    8.17    2.08
   0   2  15    8.42    2.06
   0  -2 -14   -0.10    1.18
   0   2  14   -1.84    1.20
   0   2  14    1.78    1.53
   0   2  14    0.94    1.24
   0  -2 -13    2.48    1.32
   0   2  13    4.70    1.60
   0   2  13    0.65    1.26
   0   2  13    4.34    1.35
   0  -2 -12   12.83    1.66
   0   2  12   13.83    1.70
   0   2  12   13.11    1.94
   0   2  12   12.61    1.94
   0  -2 -11    0.09    1.07
   0  -2 -11    0.07    0.90
   0   2  11   -0.66    0.87
   0   2  11   -0.28    1.05
   0   2  11    0.48    1.07
   0  -2 -10   26.47    2.02
   0  -2 -10   27.43    2.07
   0   2  10   25.13    1.91
   0   2  10   22.99    2.21
   0   2  10   25.67    2.28
   0  -2  -9   27.03    1.81
   0  -2  -9   23.42    1.79
   0  -2  -9   24.49    1.88
   0   2   9   21.78    2.00
   0   2   9   23.95    2.13
   0   2   9   23.68    1.71
   0  -2  -8   49.67    2.49
   0  -2  -8   51.57    2.56
   0  -2  -8   53.27    2.42
   0   2   8   50.83    2.73
   0   2   8   50.02    2.42
   0   2   8   50.11    2.67
   0  -2  -7   80.96    3.26
   0  -2  -7   86.51    3.34
   0  -2  -7   86.52    3.28
   0   2   7   83.15    3.47
   0   2   7   79.52    3.21
   0   2   7   83.87    3.48
   0  -2  -6    1.02    0.63
   0  -2  -6    2.38    0.73
   0  -2  -6    1.92    0.62
   0   2   6    3.35    0.81
   0   2   6    3.58    0.70
   0   2   6    2.18    0.77
   0   2   6    2.65    0.73
   0  -2  -5    3.55    0.72
   0  -2  -5    2.42    0.65
   0  -2  -5    2.60    0.60
   0   2   5    4.02    0.77
   0   2   5    3.70    0.65
   0   2   5    3.99    0.73
   0   2   5    3.26    0.76
   0  -2  -4  122.22    4.03
   0  -2  -4  115.01    3.98
   0  -2  -4  122.62    3.93
   0  -2  -4  114.14    3.91
   0   2   4  120.95    3.94
   0   2   4  114.40    4.00
   0   2   4  114.37    3.91
   0   2   4  120.03    4.04
   0  -2  -3    8.37    0.78
   0  -2  -3    9.43    0.74
   0  -2  -3    9.84    0.82
   0   2   3    5.72    0.71
   0   2   3    5.96    0.72
   0   2   3    5.74    0.57
   0   2   3    5.80    0.69
   0  -2  -2  126.70    3.98
   0  -2  -2  128.53    4.01
   0  -2  -2  124.55    3.94
   0  -2  -2  131.57    4.01
   0   2   2  126.49    3.85
   0   2   2  126.99    4.00
   0   2   2  126.95    4.03
   0   2   2  126.32    3.99
   0  -2  -1   93.69    3.01
   0  -2  -1   97.08    2.92
   0  -2  -1   99.01    3.06
   0  -2  -1   95.05    3.00
   0  -2  -1   91.31    3.07
   0   2   1   94.10    2.90
   0   2   1  100.65    3.02
   0   2   1   98.75    3.10
   0  -2   0  154.74    5.16
   0  -2   0  166.48    4.74
   0  -2   0  174.51    4.76
   0  -2   0  173.12    4.97
   0   2   0  177.66    4.74
   0   2   0  175.26    4.97
   0   2   0  147.74    5.15
   0  -2   1  100.14    3.10
   0  -2   1  107.20    3.27
   0  -2   1  103.33    3.12
   0   2  -1   95.87    3.10
   0   2  -1   96.53    3.12
   0   2  -1   94.31    3.23
   0  -2   2  121.99    3.81
   0  -2   2  120.04    3.98
   0  -2   2  122.97    3.82
   0   2  -2  127.40    3.82
   0   2  -2  121.22    3.82
   0  -2   3    6.85    0.64
   0  -2   3    6.80    0.70
   0  -2   3    8.83    0.79
   0  -2   3    6.11    0.70
   0   2  -3   10.03    0.79
   0   2  -3    9.73    0.75
   0  -2   4  115.98    4.06
   0  -2   4  114.63    3.94
   0  -2   4  118.59    3.78
   0  -2   4  115.81    3.79
   0   2  -4  114.75    3.79
   0   2  -4  116.54    3.82
   0   2  -4  117.80    3.64
   0  -2   5    3.44    0.64
   0  -2   5    3.48    0.64
   0  -2   5    2.39    0.60
   0   2  -5    2.64    0.63
   0   2  -5    3.87    0.58
   0   2  -5    3.68    0.68
   0  -2   6    3.24    0.70
   0  -2   6    3.09    0.68
   0  -2   6    1.15    0.58
   0   2  -6    2.44    0.54
   0   2  -6    1.75    0.67
   0  -2   7   77.86    3.16
   0  -2   7   81.63    3.06
   0  -2   7   79.58    3.28
   0  -2   7   79.20    3.09
   0   2  -7   85.02    3.14
   0   2  -7   82.02    2.72
   0  -2   8   49.37    2.57
   0  -2   8   48.46    2.31
   0  -2   8   47.63    2.39
   0   2  -8   51.86    1.91
   0   2  -8   54.14    2.41
   0  -2   9   23.98    1.93
   0  -2   9   24.11    1.74
   0  -2   9   24.23    1.64
   0   2  -9   25.81    1.23
   0   2  -9   23.70    1.75
   0  -2  10   25.24    1.71
   0  -2  10   25.30    2.22
   0  -2  10   27.85    1.89
   0   2 -10   29.33    1.95
   0   2 -10   24.80    1.22
   0  -2  11    0.68    0.97
   0  -2  11   -0.53    0.68
   0  -2  11   -0.17    0.91
   0  -2  11    1.15    1.07
   0   2 -11   -0.63    0.81
   0  -2  12   14.06    1.42
   0  -2  12   13.77    1.98
   0  -2  12   13.88    1.94
   0  -2  12   11.01    1.65
   0   2 -12   12.85    1.59
   0  -2  13    2.07    1.37
   0  -2  13    0.89    1.25
   0  -2  13    4.99    1.33
   0   2 -13    1.30    1.21
   0  -2  14   -0.02    1.20
   0  -2  14    0.21    1.30
   0  -2  14   -0.11    1.40
   0  -2  15    6.81    1.98
   0  -2  15    5.02    1.83
   0  -2  16    1.59    1.78
   0  -2  16    1.20    1.59
   0   3  16   -0.04    1.64
   0   3  16   -1.30    1.58
   0   3  15   12.75    2.41
   0   3  15   11.07    2.28
   0  -3 -14    0.88    1.31
   0   3  14    0.14    1.35
   0   3  14   -0.81    1.17
   0   3  14   -0.07    1.38
   0  -3 -13    1.87    1.34
   0   3  13    1.78    1.22
   0   3  13    2.11    1.38
   0   3  13    2.53    1.53
   0  -3 -12   42.45    2.79
   0  -3 -12   47.27    2.84
   0   3  12   38.93    2.98
   0   3  12   46.42    3.12
   0   3  12   43.48    2.67
   0  -3 -11   58.47    3.12
   0  -3 -11   58.22    3.10
   0   3  11   60.82    3.42
   0   3  11   53.98    3.36
   0   3  11   59.45    2.99
   0  -3 -10   18.00    1.77
   0  -3 -10   15.65    1.71
   0   3  10   18.97    2.07
   0   3  10   18.31    1.78
   0   3  10   16.70    1.87
   0  -3  -9   23.23    1.79
   0  -3  -9   23.01    1.84
   0   3   9   25.02    2.19
   0   3   9   23.67    1.77
   0   3   9   23.36    2.07
   0  -3  -8   19.21    1.51
   0  -3  -8   21.26    1.62
   0  -3  -8   19.27    1.56
   0   3   8   20.51    1.85
   0   3   8   19.94    1.56
   0   3   8   15.89    1.68
   0  -3  -7  294.53    8.90
   0  -3  -7  276.58    8.89
   0  -3  -7  274.38    8.91
   0   3   7  278.41    9.04
   0   3   7  269.69    8.85
   0   3   7  283.22    9.08
   0  -3  -6   33.60    1.80
   0  -3  -6   36.28    1.85
   0   3   6   37.21    2.05
   0   3   6   35.00    2.07
   0   3   6   36.70    1.86
   0   3   6   37.08    1.82
   0   3   6   34.06    1.18
   0  -3  -5  195.86    6.31
   0  -3  -5  203.13    6.21
   0  -3  -5  197.08    6.17
   0   3   5  191.74    5.56
   0   3   5  183.45    6.17
   0   3   5  192.88    6.18
   0   3   5  187.71    6.27
   0   3   5  186.42    6.28
   0  -3  -4  173.12    5.58
   0  -3  -4  172.40    5.47
   0  -3  -4  177.87    5.55
   0   3   4  171.74    5.54
   0   3   4  170.61    5.62
   0   3   4  174.14    5.60
   0   3   4  163.63    5.33
   0  -3  -3  236.34    7.25
   0  -3  -3  231.63    7.24
   0  -3  -3  233.47    7.19
   0  -3  -3  231.12    7.19
   0   3   3  233.13    7.25
   0   3   3  232.77    6.94
   0   3   3  248.93    7.29
   0   3   3  236.53    7.29
   0   3   3  234.32    7.22
   0  -3  -2  297.39    8.89
   0  -3  -2  298.79    8.55
   0  -3  -2  295.69    8.84
   0  -3  -2  303.09    8.97
   0   3   2  293.38    8.90
   0   3   2  306.30    8.55
   0   3   2  299.90    9.14
   0   3   2  289.08    8.84
   0  -3  -1  329.66   10.17
   0  -3  -1  339.04    9.74
   0  -3  -1  329.95    9.41
   0  -3  -1  338.68    9.80
   0   3   1  337.41    9.80
   0   3   1  319.76   10.16
   0   3   1  332.73    9.41
   0   3   1  339.65    9.75
   0   3   1  340.05    9.45
   0  -3   0  182.42    5.70
   0  -3   0  180.32    5.38
   0  -3   0  190.26    5.95
   0   3   0  183.94    5.71
   0   3   0  208.57    5.99
   0  -3   1  326.29    9.83
   0  -3   1  319.54   10.21
   0  -3   1  343.29    9.81
   0   3  -1  329.17    9.81
   0   3  -1  349.26    9.88
   0  -3   2  298.48    8.71
   0  -3   2  292.55    8.71
   0  -3   2  287.66    9.07
   0   3  -2  280.21    8.68
   0   3  -2  293.55    8.73
   0   3  -2  301.42    9.11
   0  -3   3  242.36    7.22
   0  -3   3  243.58    7.20
   0  -3   3  236.69    7.51
   0   3  -3  229.14    7.22
   0   3  -3  235.13    7.21
   0  -3   4  162.79    5.57
   0  -3   4  174.00    5.36
   0  -3   4  166.90    5.30
   0  -3   4  169.47    5.65
   0   3  -4  170.16    5.33
   0   3  -4  169.50    5.38
   0  -3   5  203.35    6.23
   0  -3   5  196.68    6.25
   0  -3   5  193.99    6.49
   0   3  -5  201.63    6.30
   0   3  -5  195.43    6.23
   0   3  -5  196.97    6.04
   0  -3   6   32.84    1.81
   0  -3   6   37.83    1.82
   0   3  -6   35.76    1.65
   0   3  -6   34.37    1.83
   0   3  -6   34.98    1.80
   0  -3   7  274.28    8.52
   0  -3   7  273.15    8.84
   0   3  -7  272.90    8.55
   0   3  -7  273.32    8.17
   0  -3   8   21.18    1.54
   0  -3   8   18.06    1.48
   0   3  -8   20.45    1.54
   0   3  -8   20.69    1.28
   0  -3   9   27.15    1.79
   0  -3   9   25.78    1.98
   0  -3   9   26.52    1.81
   0   3  -9   23.07    1.39
   0   3  -9   25.01    1.78
   0  -3  10   15.92    1.64
   0  -3  10   17.35    1.84
   0  -3  10   18.55    1.55
   0   3 -10   18.70    1.66
   0   3 -10   17.52    1.22
   0  -3  11   58.79    3.31
   0  -3  11   63.47    2.94
   0  -3  11   58.24    3.07
   0   3 -11   60.98    2.35
   0   3 -11   64.35    3.03
   0  -3  12   48.08    3.07
   0  -3  12   45.75    2.50
   0   3 -12   46.92    2.72
   0  -3  13    0.89    1.38
   0  -3  13    2.20    1.27
   0  -3  13    1.22    1.24
   0   3 -13   -0.08    1.16
   0  -3  14    0.07    1.22
   0  -3  14    0.52    1.32
   0  -3  14    0.18    1.42
   0  -3  15   12.68    2.23
   0  -3  15   12.71    2.35
   0  -3  16   -1.25    1.61
   0  -3  16   -1.38    1.46
   0   4  15    6.12    1.93
   0   4  15    8.65    2.16
   0  -4 -14   -0.31    1.29
   0   4  14    0.12    1.26
   0   4  14    0.25    1.47
   0   4  14   -0.11    1.34
   0  -4 -13   11.79    1.73
   0  -4 -13    7.79    1.64
   0   4  13   11.38    1.77
   0   4  13   12.07    2.02
   0   4  13   10.88    2.02
   0  -4 -12   -0.52    1.16
   0  -4 -12   -0.48    0.97
   0   4  12    0.38    1.04
   0   4  12    1.03    1.26
   0   4  12    0.30    1.22
   0  -4 -11   87.74    3.92
   0  -4 -11   83.81    3.87
   0   4  11   85.43    4.28
   0   4  11   92.70    4.02
   0   4  11   82.01    4.19
   0  -4 -10    2.01    0.93
   0  -4 -10    1.01    1.03
   0   4  10    0.55    1.03
   0   4  10    1.92    0.99
   0   4  10    2.03    1.09
   0  -4  -9    5.02    1.17
   0  -4  -9    8.47    1.18
   0   4   9    7.48    1.28
   0   4   9    6.17    1.31
   0   4   9    9.85    1.52
   0  -4  -8   75.60    3.24
   0  -4  -8   77.72    3.33
   0  -4  -8   78.65    3.24
   0   4   8   75.68    3.28
   0   4   8   75.01    3.51
   0   4   8   80.91    3.58
   0  -4  -7   61.44    2.67
   0  -4  -7   65.55    2.76
   0   4   7   64.16    2.81
   0   4   7   58.66    2.97
   0   4   7   60.26    1.98
   0   4   7   60.34    2.98
   0  -4  -6   20.41    1.38
   0  -4  -6   18.96    1.45
   0   4   6   22.29    1.79
   0   4   6   21.04    0.88
   0   4   6   20.08    1.42
   0   4   6   18.36    1.62
   0   4   6   21.64    1.01
   0  -4  -5  202.81    6.38
   0  -4  -5  200.53    6.26
   0   4   5  187.06    6.23
   0   4   5  192.29    6.42
   0   4   5  191.09    6.35
   0   4   5  194.45    6.47
   0  -4  -4   57.60    2.41
   0  -4  -4   53.95    2.26
   0  -4  -4   53.98    2.12
   0   4   4   55.02    2.34
   0   4   4   52.56    2.40
   0   4   4   53.60    2.17
   0   4   4   53.39    2.39
   0  -4  -3  417.06   12.49
   0  -4  -3  428.76   12.46
   0  -4  -3  423.01   12.58
   0  -4  -3  426.32   12.04
   0   4   3  413.15   12.80
   0   4   3  427.15   12.54
   0   4   3  413.71   12.44
   0   4   3  410.16   11.99
   0  -4  -2  207.03    6.78
   0  -4  -2  216.67    6.63
   0  -4  -2  204.98    6.34
   0  -4  -2  215.88    6.58
   0  -4  -2  217.10    6.68
   0   4   2  219.01    6.80
   0   4   2  217.01    6.60
   0   4   2  213.10    6.36
   0  -4  -1  102.00    3.38
   0  -4  -1  107.75    3.62
   0  -4  -1  105.58    3.45
   0   4   1  105.90    3.34
   0   4   1  104.52    3.60
   0   4   1  103.23    3.48
   0   4   1  102.39    3.10
   0  -4   0   11.23    1.00
   0  -4   0   13.12    0.66
   0  -4   0   16.46    1.04
   0  -4   0   14.97    0.98
   0   4   0   10.77    0.97
   0   4   0   15.05    1.04
   0  -4   1  100.75    3.39
   0  -4   1   98.94    3.37
   0  -4   1   98.01    3.56
   0   4  -1  103.10    3.42
   0   4  -1  101.50    3.57
   0  -4   2  214.71    6.67
   0  -4   2  222.11    7.01
   0  -4   2  219.18    6.68
   0   4  -2  219.31    6.99
   0   4  -2  209.54    6.68
   0   4  -2  213.53    6.68
   0  -4   3  422.69   12.47
   0  -4   3  404.60   12.99
   0  -4   3  435.11   12.49
   0   4  -3  424.82   12.52
   0   4  -3  416.43   12.49
   0  -4   4   51.04    2.21
   0  -4   4   52.44    2.32
   0  -4   4   57.34    2.18
   0   4  -4   51.83    2.21
   0   4  -4   52.26    2.19
   0  -4   5  191.33    5.99
   0  -4   5  173.61    6.26
   0   4  -5  198.78    6.13
   0   4  -5  182.50    5.87
   0   4  -5  191.18    6.02
   0  -4   6   21.22    1.47
   0  -4   6   23.70    1.58
   0   4  -6   21.21    1.46
   0   4  -6   21.87    1.52
   0   4  -6   23.18    1.46
   0  -4   7   66.10    2.83
   0   4  -7   60.80    2.48
   0   4  -7   58.90    2.66
   0   4  -7   63.22    2.75
   0  -4   8   76.11    3.28
   0   4  -8   75.69    3.12
   0   4  -8   77.35    2.91
   0  -4   9    5.01    1.12
   0  -4   9    6.19    1.12
   0   4  -9    6.42    1.10
   0   4  -9    6.85    0.95
   0  -4  10    1.96    0.96
   0  -4  10    2.22    1.05
   0  -4  10    2.65    1.05
   0   4 -10    1.74    0.78
   0   4 -10   -0.06    0.90
   0  -4  11   85.04    3.71
   0  -4  11   86.82    3.89
   0  -4  11   87.75    4.14
   0   4 -11   84.24    3.21
   0   4 -11   87.69    3.77
   0  -4  12   -1.09    0.99
   0  -4  12   -0.11    1.08
   0  -4  12   -1.34    0.92
   0   4 -12   -1.02    1.13
   0  -4  13   11.07    1.76
   0  -4  13   16.94    2.20
   0   4 -13   12.36    1.71
   0  -4  14    1.74    1.48
   0  -4  14    1.06    1.33
   0  -4  14   -0.85    1.22
   0  -4  15    4.59    1.76
   0  -4  15    5.20    1.83
   0  -5 -15    0.96    1.60
   0   5  15    1.12    1.66
   0   5  15    1.05    1.62
   0  -5 -14   -1.14    1.45
   0   5  14   -0.31    1.43
   0   5  14    0.52    1.25
   0   5  14    0.47    1.44
   0  -5 -13    8.46    1.72
   0  -5 -13    7.50    1.52
   0   5  13    5.42    1.76
   0   5  13    9.47    1.89
   0   5  13   11.44    1.84
   0  -5 -12    1.84    1.14
   0  -5 -12    2.33    1.35
   0   5  12    2.51    1.22
   0   5  12    4.58    1.55
   0   5  12    5.29    1.60
   0  -5 -11   26.10    2.35
   0  -5 -11   28.18    2.18
   0   5  11   28.58    2.68
   0   5  11   27.14    2.59
   0   5  11   27.37    2.35
   0  -5 -10   15.32    1.62
   0  -5 -10   12.73    1.66
   0   5  10   11.97    1.78
   0   5  10   12.92    1.63
   0   5  10   14.43    1.86
   0  -5  -9   -0.65    0.72
   0  -5  -9    2.00    0.98
   0   5   9    0.40    0.91
   0   5   9    0.47    0.93
   0   5   9   -1.37    0.55
   0   5   9    0.25    0.36
   0   5   9    1.32    0.92
   0  -5  -8    1.00    0.67
   0   5   8   -0.26    0.60
   0   5   8    0.11    0.36
   0   5   8   -0.13    0.80
   0   5   8   -0.51    0.77
   0   5   8   -0.21    0.80
   0  -5  -7    2.18    0.83
   0  -5  -7    1.84    0.72
   0   5   7    1.77    0.79
   0   5   7    0.78    0.48
   0   5   7    0.72    0.82
   0   5   7    1.64    0.88
   0   5   7    1.66    0.63
   0  -5  -6   12.53    1.28
   0  -5  -6   12.12    1.11
   0   5   6   11.18    1.31
   0   5   6   12.36    1.09
   0   5   6   12.66    0.94
   0   5   6    8.58    1.15
   0   5   6   12.39    1.41
   0  -5  -5   60.32    2.60
   0  -5  -5   60.74    2.42
   0   5   5   61.97    2.47
   0   5   5   59.13    2.62
   0   5   5   57.19    2.71
   0   5   5   59.78    2.74
   0  -5  -4  142.48    4.72
   0   5   4  133.56    4.62
   0   5   4  138.54    4.81
   0   5   4  130.57    4.72
   0  -5  -3  215.61    6.79
   0  -5  -3  222.82    7.12
   0  -5  -3  233.10    7.12
   0   5   3  224.25    7.08
   0   5   3  225.60    7.15
   0   5   3  219.87    7.18
   0  -5  -2   28.52    1.54
   0  -5  -2   28.18    1.56
   0  -5  -2   25.86    1.52
   0  -5  -2   29.27    1.54
   0  -5  -2   28.49    1.55
   0   5   2   31.19    1.53
   0   5   2   27.79    1.50
   0   5   2   26.97    1.52
   0   5   2   30.58    1.61
   0  -5  -1   33.00    1.78
   0  -5  -1   34.87    1.72
   0  -5  -1   38.44    1.79
   0   5   1   40.30    1.34
   0   5   1   39.36    1.69
   0   5   1   43.38    1.82
   0   5   1   39.20    1.85
   0  -5   0    4.76    0.44
   0  -5   0    4.53    0.74
   0  -5   0    4.83    0.72
   0  -5   0    2.81    0.74
   0   5   0    5.43    0.84
   0   5   0    4.51    0.78
   0  -5   1   42.16    1.81
   0  -5   1   39.16    1.76
   0  -5   1   36.10    1.85
   0   5  -1   29.65    1.82
   0   5  -1   35.93    1.75
   0  -5   2   29.24    1.52
   0  -5   2   24.39    1.65
   0  -5   2   30.81    1.57
   0   5  -2   27.94    1.55
   0   5  -2   27.27    1.67
   0   5  -2   27.50    1.57
   0  -5   3  219.20    7.36
   0  -5   3  229.68    7.02
   0   5  -3  220.70    7.02
   0   5  -3  223.37    7.07
   0  -5   4  135.95    4.85
   0  -5   4  138.15    4.58
   0   5  -4  132.58    4.64
   0   5  -4  135.00    4.61
   0  -5   5   61.14    2.44
   0  -5   5   50.31    2.61
   0   5  -5   59.92    2.56
   0   5  -5   59.24    2.48
   0   5  -5   60.62    2.50
   0  -5   6    9.93    1.21
   0   5  -6   13.18    1.24
   0   5  -6   13.18    1.23
   0   5  -6   13.03    1.36
   0  -5   7    1.38    0.86
   0   5  -7   -0.17    0.76
   0   5  -7    1.17    0.73
   0   5  -7    3.53    0.88
   0  -5   8    0.04    0.83
   0   5  -8   -0.21    0.77
   0   5  -8    1.27    0.77
   0   5  -8   -0.26    0.81
   0  -5   9   -0.56    0.80
   0   5  -9    0.29    0.87
   0   5  -9    1.88    0.88
   0  -5  10   12.54    1.58
   0  -5  10   13.28    1.62
   0   5 -10   13.86    1.37
   0   5 -10   12.85    1.51
   0  -5  11   30.55    2.26
   0  -5  11   26.57    2.14
   0  -5  11   28.10    2.44
   0   5 -11   29.03    1.84
   0   5 -11   27.02    2.19
   0  -5  12    1.84    1.16
   0  -5  12    3.86    1.37
   0  -5  12    3.01    1.28
   0   5 -12    2.45    1.23
   0  -5  13    6.18    1.60
   0  -5  13    4.93    1.57
   0   5 -13   10.19    1.69
   0  -5  14    0.69    1.29
   0  -5  14    0.90    1.32
   0  -5  15    0.68    1.50
   0  -5  15   -1.70    1.43
   0  -6 -15    6.81    1.98
   0   6  15    7.26    2.18
   0   6  15    7.79    2.07
   0  -6 -14    2.71    1.72
   0   6  14    3.63    1.55
   0   6  14    2.29    1.69
   0   6  14    4.18    1.79
   0  -6 -13    7.77    1.47
   0  -6 -13    4.40    1.56
   0   6  13    4.15    1.68
   0   6  13    4.88    1.75
   0   6  13    4.46    1.41
   0  -6 -12   25.63    2.46
   0  -6 -12   27.84    2.34
   0   6  12   26.45    2.81
   0   6  12   25.26    2.38
   0   6  12   21.43    2.56
   0  -6 -11   29.35    2.20
   0  -6 -11   30.02    2.42
   0   6  11   27.07    2.70
   0   6  11   30.16    2.34
   0   6  11   29.86    2.78
   0  -6 -10   35.46    2.23
   0  -6 -10   36.70    2.48
   0   6  10   35.51    2.72
   0   6  10   34.44    2.40
   0   6  10   31.15    2.73
   0  -6  -9   27.09    1.92
   0   6   9   23.27    2.24
   0   6   9   26.77    2.39
   0   6   9   22.39    2.02
   0   6   9   26.14    1.65
   0   6   9   24.84    1.12
   0  -6  -8   -0.01    0.66
   0   6   8    0.44    0.51
   0   6   8   -0.66    0.61
   0   6   8    0.26    0.91
   0   6   8    1.28    0.95
   0   6   8    0.24    0.80
   0  -6  -7   50.74    2.39
   0   6   7   52.24    2.83
   0   6   7   51.87    2.80
   0   6   7   52.37    2.38
   0   6   7   53.89    2.70
   0   6   7   55.20    2.12
   0  -6  -6    8.80    1.00
   0  -6  -6    9.14    1.20
   0   6   6   10.22    0.99
   0   6   6    7.26    1.14
   0   6   6    8.64    1.01
   0   6   6    8.64    1.27
   0  -6  -5  102.82    3.86
   0  -6  -5  103.59    3.63
   0   6   5   96.25    3.71
   0   6   5  101.29    3.98
   0   6   5   97.30    3.95
   0  -6  -4  339.18   10.11
   0  -6  -4  303.31    9.62
   0   6   4  326.36   10.04
   0   6   4  324.20   10.18
   0   6   4  313.31   10.07
   0  -6  -3   77.44    3.07
   0  -6  -3   74.56    2.98
   0   6   3   78.80    3.11
   0   6   3   76.80    3.00
   0   6   3   74.72    3.05
   0  -6  -2   53.58    2.24
   0  -6  -2   49.00    2.14
   0  -6  -2   49.73    2.28
   0   6   2   46.24    1.69
   0   6   2   43.89    2.16
   0   6   2   47.03    2.16
   0   6   2   44.33    2.16
   0  -6  -1  116.31    4.30
   0  -6  -1  120.35    4.03
   0   6   1  119.38    4.31
   0   6   1  122.47    3.60
   0   6   1  119.98    4.19
   0  -6   0    1.56    0.41
   0  -6   0    2.05    0.66
   0  -6   0    2.31    0.78
   0   6   0    1.56    0.66
   0   6   0    2.11    0.70
   0  -6   1  124.56    3.77
   0  -6   1  119.57    4.21
   0  -6   1  121.94    4.45
   0   6  -1  120.56    4.21
   0  -6   2   42.86    2.22
   0  -6   2   43.69    2.04
   0   6  -2   44.43    2.13
   0  -6   3   72.98    2.93
   0  -6   3   72.51    3.15
   0   6  -3   73.75    2.96
   0   6  -3   76.10    2.98
   0  -6   4  305.33   10.33
   0   6  -4  318.36    9.92
   0   6  -4  330.44    9.91
   0  -6   5   99.41    3.91
   0   6  -5   98.47    3.64
   0   6  -5   92.61    3.60
   0   6  -5   92.67    3.68
   0  -6   6    9.43    1.34
   0   6  -6    7.12    1.17
   0   6  -6    9.86    1.19
   0   6  -6    7.88    1.16
   0  -6   7   53.65    2.71
   0   6  -7   47.91    2.57
   0   6  -7   48.38    2.47
   0   6  -7   54.94    2.52
   0  -6   8   -1.57    0.74
   0   6  -8    0.11    0.86
   0   6  -8    0.18    0.85
   0   6  -8    0.02    0.86
   0  -6   9   21.98    2.00
   0   6  -9   27.55    2.01
   0   6  -9   21.86    1.72
   0   6  -9   26.37    2.03
   0  -6  10   37.71    2.57
   0   6 -10   40.72    2.20
   0   6 -10   35.11    2.37
   0  -6  11   32.63    2.44
   0  -6  11   30.04    2.33
   0   6 -11   33.95    2.38
   0   6 -11   34.71    2.11
   0  -6  12   23.09    2.40
   0  -6  12   22.90    2.21
   0  -6  12   23.20    2.26
   0   6 -12   23.71    2.18
   0   6 -12   25.57    1.86
   0  -6  13    6.81    1.53
   0  -6  13    5.00    1.49
   0  -6  13    5.32    1.61
   0   6 -13    5.70    1.49
   0  -6  14    3.55    1.55
   0  -6  14    4.23    1.64
   0  -6  15    8.13    2.03
   0  -7 -15    6.50    1.91
   0   7  15    4.39    1.89
   0   7  15    3.45    1.88
   0  -7 -14    2.24    1.71
   0   7  14    5.96    1.91
   0   7  14    1.85    1.48
   0   7  14    1.74    1.60
   0  -7 -13    3.01    1.61
   0   7  13    2.98    1.65
   0   7  13    5.11    1.51
   0   7  13    2.29    1.52
   0  -7 -12   46.22    2.85
   0  -7 -12   48.43    3.16
   0   7  12   55.10    3.54
   0   7  12   50.82    3.16
   0   7  12   40.94    3.29
   0  -7 -11    7.71    1.70
   0  -7 -11    9.60    1.43
   0   7  11    8.89    1.81
   0   7  11    8.13    1.70
   0   7  11    8.58    1.62
   0  -7 -10   39.11    2.36
   0   7  10   38.92    2.84
   0   7  10   40.66    2.93
   0   7  10   38.12    2.64
   0  -7  -9    5.84    1.09
   0   7   9    6.86    1.33
   0   7   9    4.29    1.31
   0   7   9    4.30    0.70
   0   7   9    1.84    1.16
   0  -7  -8  106.71    4.09
   0   7   8  112.47    4.66
   0   7   8  103.21    4.53
   0   7   8  102.70    3.61
   0  -7  -7   36.92    2.00
   0   7   7   36.98    2.49
   0   7   7   38.74    1.89
   0   7   7   38.58    2.45
   0  -7  -6   13.17    1.21
   0   7   6    9.68    1.40
   0   7   6   12.70    1.54
   0   7   6   10.02    1.11
   0   7   5   11.59    1.44
   0   7   5   12.83    1.48
   0  -7  -4  550.95   16.05
   0  -7  -4  566.30   16.80
   0   7   4  542.84   16.63
   0  -7  -3   80.45    3.15
   0  -7  -3   72.65    3.00
   0   7   3   71.78    3.05
   0   7   3   69.76    2.51
   0   7   3   74.16    3.01
   0  -7  -2   28.26    1.70
   0  -7  -2   30.10    1.84
   0   7   2   27.22    1.20
   0   7   2   29.31    1.72
   0  -7  -1   34.89    1.88
   0  -7  -1   33.40    1.99
   0   7   1   38.20    1.35
   0   7   1   35.60    1.93
   0  -7   0  333.67    9.43
   0  -7   0  331.68   10.62
   0  -7   0  325.14    9.73
   0   7   0  323.29   10.16
   0  -7   1   36.72    2.07
   0  -7   1   37.03    1.46
   0  -7   1   36.72    1.83
   0   7  -1   32.85    1.91
   0  -7   2   22.96    1.77
   0   7  -2   29.54    1.77
   0  -7   3   70.74    3.23
   0   7  -3   74.74    3.10
   0  -7   4  558.23   17.29
   0   7  -4  553.70   16.59
   0   7  -4  536.78   16.54
   0  -7   5    9.48    1.40
   0   7  -5    9.86    1.25
   0   7  -5    8.94    1.22
   0   7  -5    9.06    1.27
   0  -7   6   11.22    1.45
   0   7  -6   11.66    1.33
   0   7  -6   10.19    1.36
   0   7  -6    9.64    1.30
   0  -7   7   38.73    2.36
   0   7  -7   34.52    2.19
   0   7  -7   34.54    2.12
   0   7  -7   34.39    2.14
   0  -7   8  110.70    4.67
   0   7  -8  116.26    4.59
   0   7  -8  108.34    4.30
   0   7  -8  113.84    4.44
   0  -7   9    3.74    1.24
   0   7  -9    5.57    1.22
   0   7  -9    5.25    1.31
   0   7  -9    5.56    1.24
   0  -7  10   40.58    2.70
   0   7 -10   37.71    2.57
   0   7 -10   38.98    2.35
   0   7 -10   41.60    2.54
   0  -7  11   10.04    1.68
   0   7 -11    7.45    1.50
   0   7 -11    7.68    1.37
   0  -7  12   39.41    2.81
   0  -7  12   46.14    3.05
   0   7 -12   49.16    2.66
   0   7 -12   52.88    2.97
   0  -7  13    2.49    1.45
   0  -7  13    4.95    1.57
   0  -7  13    2.40    1.44
   0  -7  14    1.52    1.47
   0  -7  14    1.98    1.42
   0  -7  15    1.39    1.59
   0  -8 -14    2.49    1.72
   0   8  14    0.53    1.61
   0   8  14    3.47    1.73
   0  -8 -13    3.07    1.62
   0   8  13    2.11    1.57
   0   8  13    0.57    1.48
   0  -8 -12    0.04    1.06
   0  -8 -12    2.95    1.58
   0   8  12   -0.99    1.27
   0   8  12    1.98    1.45
   0  -8 -11   18.55    1.83
   0   8  11   14.13    2.16
   0   8  11   18.87    2.38
   0  -8 -10   -0.62    0.82
   0   8  10    1.23    1.20
   0   8  10   -0.12    1.11
   0  -8  -9   17.74    1.61
   0   8   9   17.38    1.32
   0   8   9   11.58    1.80
   0   8   9   10.52    1.78
   0  -8  -8   27.91    1.81
   0   8   8   28.31    2.48
   0   8   8   26.97    2.45
   0   8   8   28.22    1.72
   0  -8  -7    0.27    0.66
   0   8   7    0.49    0.93
   0   8   7    2.18    0.81
   0   8   7    1.31    0.94
   0  -8  -6   22.58    1.54
   0   8   6   20.37    1.99
   0   8   6   20.76    1.60
   0   8   6   21.51    1.98
   0  -8  -5   32.75    2.17
   0   8   5   35.92    2.27
   0   8   5   34.02    2.08
   0  -8  -4   33.65    2.10
   0   8   4   34.42    2.14
   0   8   4   34.49    2.06
   0  -8  -3   84.98    3.41
   0  -8  -3   80.32    3.51
   0   8   3   85.00    3.47
   0   8   3   85.61    2.82
   0  -8  -2   12.26    1.32
   0  -8  -2   12.88    1.40
   0   8   2   10.08    0.77
   0   8   2   12.78    1.41
   0  -8  -1    2.00    0.88
   0  -8  -1    3.04    0.85
   0   8   1    3.84    0.97
   0  -8   0   59.60    2.03
   0  -8   0   57.60    2.51
   0  -8   0   59.03    2.88
   0   8   0   62.31    2.75
   0  -8   1    4.21    0.60
   0  -8   1    4.60    1.06
   0  -8   1    4.69    0.91
   0   8  -1    2.19    0.89
   0  -8   2   10.18    0.89
   0  -8   2   11.54    1.42
   0   8  -2    9.36    1.27
   0  -8   3   78.77    3.54
   0   8  -3   84.34    3.49
   0  -8   4   33.93    2.24
   0   8  -4   36.27    2.21
   0  -8   5   33.65    2.25
   0   8  -5   30.23    2.04
   0   8  -5   29.96    2.02
   0   8  -5   32.85    2.03
   0  -8   6   20.05    1.96
   0   8  -6   19.12    1.72
   0   8  -6   19.16    1.80
   0   8  -6   20.92    1.92
   0  -8   7    0.12    1.09
   0   8  -7   -0.35    0.95
   0   8  -7    1.70    1.01
   0   8  -7    1.33    1.02
   0  -8   8   29.86    2.39
   0   8  -8   29.99    2.19
   0   8  -8   30.22    2.07
   0   8  -8   29.46    2.17
   0  -8   9   14.51    1.86
   0   8  -9   14.20    1.83
   0   8  -9   13.30    1.64
   0   8  -9   13.36    1.65
   0  -8  10    2.87    1.34
   0   8 -10    0.15    1.08
   0   8 -10   -1.12    1.08
   0   8 -10   -0.08    1.05
   0  -8  11   14.77    1.97
   0   8 -11   13.93    1.88
   0   8 -11   17.93    1.90
   0  -8  12   -0.41    1.21
   0   8 -12   -0.73    1.22
   0   8 -12   -1.12    1.07
   0  -8  13    4.36    1.52
   0  -8  13   -1.95    1.31
   0  -8  14    1.18    1.53
   0  -8  14    2.54    1.55
   0  -9 -14    3.51    1.94
   0   9  14    4.01    1.91
   0   9  14    5.68    1.94
   0  -9 -13   -0.62    1.47
   0   9  13   -0.21    1.52
   0   9  13    0.37    1.40
   0  -9 -12    1.80    1.63
   0   9  12    1.03    1.41
   0   9  12    3.09    1.64
   0  -9 -11    0.32    0.99
   0   9  11    0.02    1.30
   0   9  11   -0.76    1.15
   0  -9 -10   -0.23    0.92
   0   9  10   -0.30    1.19
   0   9  10    0.19    1.21
   0  -9  -9   -0.80    0.77
   0   9   9   -0.75    0.75
   0   9   9    0.34    1.18
   0   9   9    0.07    1.16
   0  -9  -8  103.84    4.14
   0   9   8  111.55    4.02
   0   9   8  103.17    4.77
   0   9   8  108.78    4.82
   0  -9  -7   11.27    1.28
   0   9   7   13.23    1.80
   0   9   7   11.47    1.38
   0   9   7   12.90    1.71
   0  -9  -6   24.00    1.64
   0   9   6   25.90    1.81
   0   9   6   18.89    1.99
   0   9   6   27.21    1.96
   0  -9  -5    1.96    0.95
   0   9   5    4.09    1.06
   0   9   5    2.79    1.01
   0   9   5    2.63    0.98
   0  -9  -4   94.46    3.99
   0   9   4  104.97    4.20
   0   9   4   98.19    3.41
   0   9   4  105.07    4.11
   0  -9  -3    0.63    0.90
   0  -9  -3    0.49    0.83
   0   9   3    1.03    0.92
   0   9   3    0.28    0.45
   0  -9  -2   20.71    1.81
   0  -9  -2   19.40    1.69
   0   9   2   19.23    1.74
   0   9   2   17.41    0.97
   0  -9  -1    0.46    0.88
   0  -9  -1    1.60    0.86
   0   9   1    1.35    0.89
   0  -9   0  295.43   10.21
   0  -9   0  305.78    8.89
   0  -9   0  315.47    9.46
   0   9   0  313.00    9.88
   0  -9   1    2.85    0.89
   0  -9   1    2.17    0.99
   0  -9   1    1.55    0.53
   0   9  -1    2.99    0.98
   0  -9   2   18.10    1.78
   0  -9   2   14.18    1.46
   0  -9   2   18.56    1.19
   0   9  -2   16.37    1.67
   0  -9   3   -0.28    0.85
   0   9  -3    0.28    0.88
   0  -9   4   92.47    4.25
   0   9  -4  102.37    4.13
   0   9  -4  100.92    4.13
   0  -9   5    1.13    1.15
   0   9  -5    1.85    1.02
   0   9  -5    1.41    1.08
   0  -9   6   28.58    2.22
   0   9  -6   23.81    2.04
   0   9  -6   25.93    2.16
   0   9  -6   22.47    2.06
   0  -9   7   14.03    1.86
   0   9  -7    9.52    1.55
   0   9  -7   13.33    1.63
   0   9  -7    9.01    1.49
   0  -9   8  100.99    4.76
   0   9  -8  115.21    4.77
   0   9  -8  108.56    4.56
   0   9  -8  115.51    4.59
   0  -9   9    0.98    1.21
   0   9  -9    1.49    1.16
   0   9  -9    0.43    1.21
   0   9  -9    0.31    1.12
   0  -9  10   -1.57    1.21
   0   9 -10   -0.17    1.07
   0   9 -10    0.59    1.15
   0   9 -10   -0.83    1.10
   0  -9  11    1.32    1.53
   0   9 -11    0.97    1.25
   0   9 -11   -0.58    1.24
   0   9 -11    0.07    1.27
   0  -9  12    2.69    1.52
   0   9 -12    4.99    1.54
   0   9 -12    2.86    1.37
   0  -9  13    0.56    1.47
   0  -9  14    4.79    1.71
   0 -10 -13   -2.39    1.40
   0  10  13   -0.21    1.46
   0  10  13    0.91    1.57
   0  10  12    3.28    1.76
   0  10  12    3.25    1.65
   0  10  11    9.50    1.73
   0  10  11   11.97    2.10
   0  10  11   13.43    2.25
   0 -10 -10    0.63    0.96
   0  10  10    0.56    1.27
   0  10  10    0.98    1.38
   0  10  10   -0.92    1.14
   0 -10  -9   13.03    1.46
   0  10   9    9.97    1.86
   0  10   9    9.07    1.63
   0  10   9   10.48    1.37
   0  10   9    9.49    1.78
   0 -10  -8   30.69    2.06
   0  10   8   34.06    2.10
   0  10   8   36.25    2.79
   0  10   8   33.31    2.34
   0 -10  -7  147.75    5.33
   0  10   7  154.87    5.39
   0  10   7  147.81    5.97
   0  10   7  141.16    5.54
   0  10   6   37.03    2.62
   0  10   6   39.19    2.50
   0  10   6   42.54    2.46
   0 -10  -5   36.73    2.53
   0  10   5   45.59    2.47
   0  10   5   41.25    2.71
   0  10   5   43.97    2.59
   0  10   5   41.50    1.94
   0 -10  -4   63.97    3.03
   0  10   4   60.98    3.03
   0  10   4   61.78    2.35
   0 -10  -3   81.27    3.47
   0 -10  -3   79.82    3.63
   0  10   3   79.97    3.58
   0  10   3   77.48    2.67
   0 -10  -2   37.53    2.44
   0 -10  -2   38.56    2.33
   0  10   2   40.93    1.55
   0  10   2   40.89    2.49
   0 -10  -1  150.81    5.35
   0 -10  -1  148.79    5.74
   0  10   1  147.82    5.50
   0 -10   0   71.09    3.11
   0 -10   0   69.45    2.33
   0 -10   0   64.85    3.32
   0  10   0   67.15    3.20
   0 -10   1  157.58    5.33
   0 -10   1  149.67    4.65
   0 -10   1  144.91    5.80
   0  10  -1  147.16    5.55
   0 -10   2   46.18    2.69
   0 -10   2   44.62    1.89
   0 -10   2   39.94    2.31
   0  10  -2   42.99    2.54
   0 -10   3   82.24    3.02
   0 -10   3   78.90    3.81
   0  10  -3   78.01    3.64
   0 -10   4   57.66    3.20
   0  10  -4   56.65    3.02
   0  10  -4   61.72    3.11
   0 -10   5   38.78    2.62
   0  10  -5   32.20    2.37
   0  10  -5   38.29    2.49
   0 -10   6   38.39    2.72
   0  10  -6   39.64    2.65
   0  10  -6   36.17    2.51
   0 -10   7  145.83    6.14
   0  10  -7  149.39    5.88
   0  10  -7  155.87    5.87
   0 -10   8   30.83    2.81
   0  10  -8   35.28    2.52
   0  10  -8   34.86    2.53
   0  10  -8   31.03    2.45
   0 -10   9   10.87    1.91
   0  10  -9   11.91    1.83
   0  10  -9   12.43    1.85
   0  10  -9   13.64    1.81
   0 -10  10   -0.69    1.27
   0  10 -10   -0.24    1.18
   0  10 -10    1.00    1.29
   0  10 -10    0.47    1.23
   0 -10  11   11.88    2.10
   0  10 -11   10.55    1.86
   0  10 -11   10.48    1.84
   0  10 -11   16.08    2.20
   0 -10  12    2.06    1.59
   0  10 -12   -1.41    1.27
   0  10 -12    1.46    1.48
   0 -10  13    1.20    1.69
   0 -11 -13    1.01    1.72
   0  11  13    0.25    1.68
   0  11  13   -0.09    1.51
   0  11  12   -0.14    1.44
   0  11  12    0.38    1.50
   0  11  11    0.55    1.36
   0  11  11   -1.63    1.26
   0  11  10    2.28    1.40
   0  11  10    0.87    1.37
   0 -11  -9    5.73    1.20
   0  11   9    5.83    1.47
   0  11   9    7.74    1.76
   0  11   9    8.16    1.36
   0 -11  -8   16.59    1.62
   0  11   8   17.87    2.03
   0  11   8   17.86    2.25
   0  11   8   17.75    1.81
   0 -11  -7   52.84    2.71
   0  11   7   54.72    3.31
   0  11   7   58.69    3.25
   0  11   7   58.55    3.02
   0  11   6    6.14    1.43
   0  11   6    2.52    1.19
   0  11   6    4.44    1.30
   0 -11  -5    1.66    1.18
   0  11   5    1.78    1.15
   0  11   5    1.71    1.14
   0  11   5    1.66    0.70
   0 -11  -4   12.53    1.72
   0  11   4   11.77    1.65
   0  11   4   13.36    1.67
   0  11   4   13.26    1.06
   0 -11  -3    2.03    1.11
   0 -11  -3    0.21    1.04
   0  11   3    0.33    0.44
   0  11   3    1.06    1.00
   0 -11  -2   -1.71    0.99
   0 -11  -2   -0.39    0.90
   0  11   2   -1.00    0.96
   0 -11  -1   47.16    2.63
   0 -11  -1   50.40    2.89
   0  11   1   42.71    2.62
   0 -11   0   53.07    2.69
   0 -11   0   48.14    1.78
   0 -11   0   46.35    2.87
   0  11   0   47.71    2.75
   0 -11   1   47.02    2.87
   0 -11   1   48.10    1.92
   0 -11   1   47.96    2.59
   0  11  -1   47.02    2.76
   0 -11   2    0.27    0.86
   0 -11   2    0.09    1.02
   0 -11   2    1.14    0.59
   0  11  -2    0.59    0.97
   0 -11   3    0.70    0.88
   0 -11   3    1.72    1.16
   0 -11   3    0.99    0.67
   0  11  -3    3.57    1.21
   0  11  -3    1.07    1.11
   0 -11   4   10.89    1.82
   0  11  -4   13.41    1.77
   0  11  -4    9.73    1.62
   0 -11   5    3.00    1.34
   0  11  -5    1.64    1.14
   0  11  -5    1.30    1.20
   0 -11   6    4.35    1.48
   0  11  -6    2.80    1.34
   0  11  -6    4.37    1.44
   0 -11   7   54.90    3.38
   0  11  -7   51.61    3.14
   0  11  -7   53.16    3.15
   0 -11   8   16.64    2.24
   0  11  -8   15.57    2.05
   0  11  -8   14.61    2.04
   0 -11   9    5.95    1.82
   0  11  -9    8.90    1.84
   0  11  -9    9.73    1.79
   0 -11  10   -0.68    1.44
   0  11 -10    1.23    1.33
   0  11 -10    1.56    1.45
   0  11 -10    1.16    1.34
   0 -11  11    0.89    1.54
   0  11 -11   -0.37    1.41
   0  11 -11    0.24    1.33
   0  11 -11    0.37    1.47
   0 -11  12    1.50    1.71
   0  11 -12    1.12    1.40
   0  11 -12    1.79    1.64
   0 -11  13    1.74    1.73
   0  12  12    5.58    1.97
   0  12  11    1.78    1.53
   0  12  10    3.55    1.53
   0  12  10   -0.99    1.21
   0  12   9   -0.86    1.32
   0  12   9    1.05    1.30
   0  12   9    2.01    1.15
   0 -12  -8    2.65    1.02
   0  12   8    1.02    1.21
   0  12   8    1.53    1.31
   0  12   8    2.26    1.30
   0 -12  -7   -0.41    0.78
   0  12   7    2.03    1.32
   0  12   7   -1.64    1.03
   0  12   7   -2.12    0.90
   0  12   6    9.71    1.72
   0  12   6   11.11    1.74
   0 -12  -5    1.26    1.27
   0  12   5   -0.72    1.09
   0  12   5    1.22    1.24
   0 -12  -4   18.67    2.06
   0  12   4   19.28    2.08
   0  12   4   20.71    2.15
   0 -12  -3    2.70    1.17
   0  12   3    0.37    1.08
   0  12   3    1.27    1.21
   0  12   3    0.59    0.43
   0 -12  -2    9.55    1.54
   0 -12  -2   11.47    1.83
   0  12   2   11.43    1.72
   0  12   2   11.59    1.69
   0 -12  -1    4.57    1.27
   0 -12  -1    2.28    1.26
   0  12   1    2.15    1.21
   0 -12   0    3.14    1.18
   0 -12   0    2.85    1.33
   0  12   0    5.04    1.34
   0 -12   1    3.16    0.65
   0 -12   1    0.48    0.96
   0 -12   1    2.89    1.33
   0  12  -1    1.21    1.22
   0  12  -1    2.63    1.20
   0 -12   2   10.40    1.67
   0 -12   2   11.70    1.06
   0 -12   2   10.05    1.52
   0  12  -2    8.72    1.60
   0  12  -2   13.31    1.85
   0 -12   3    0.93    0.99
   0 -12   3    1.04    0.72
   0 -12   3   -0.72    1.15
   0  12  -3    1.66    1.22
   0  12  -3    1.15    1.14
   0 -12   4   20.10    1.54
   0 -12   4   18.51    2.27
   0  12  -4   19.90    2.26
   0  12  -4   19.07    2.11
   0 -12   5    0.18    1.28
   0  12  -5    1.12    1.26
   0  12  -5    0.42    1.18
   0 -12   6   10.44    1.93
   0  12  -6   11.68    1.87
   0  12  -6   11.10    1.76
   0 -12   7    2.27    1.52
   0  12  -7   -0.47    1.22
   0  12  -7    0.59    1.30
   0 -12   8    3.10    1.57
   0  12  -8    2.69    1.51
   0  12  -8    1.04    1.44
   0 -12   9    1.83    1.58
   0  12  -9    0.56    1.45
   0  12  -9   -0.10    1.32
   0 -12  10    0.08    1.64
   0  12 -10    1.94    1.43
   0  12 -10    1.92    1.55
   0 -12  11   -0.76    1.45
   0  12 -11    0.15    1.48
   0  12 -11   -0.03    1.43
   0 -12  12    5.19    2.03
   0  12 -12    7.82    1.92
   0  12 -12    6.67    2.00
   0  13  12    0.09    1.56
   0  13  11   14.48    2.44
   0  13  10   -1.34    1.36
   0  13  10    2.70    1.57
   0  13   9    1.48    1.47
   0  13   9    2.41    1.50
   0  13   8    2.30    1.30
   0  13   8    2.05    1.37
   0  13   8    0.23    1.32
   0 -13  -7    2.56    0.99
   0  13   7   -1.01    1.15
   0  13   7   -0.28    1.28
   0 -13  -6    1.26    1.43
   0  13   6    2.07    1.40
   0  13   6    1.43    1.31
   0 -13  -5   32.06    2.80
   0  13   5   30.23    2.69
   0  13   5   37.38    2.73
   0 -13  -4    1.06    1.25
   0  13   4    0.23    1.28
   0  13   4    0.29    1.25
   0 -13  -3   42.11    2.84
   0  13   3   47.82    3.05
   0  13   3   41.42    2.86
   0 -13  -2    1.15    1.20
   0 -13  -2    1.03    1.31
   0  13   2    1.19    1.36
   0  13   2    1.12    1.26
   0 -13  -1    0.68    1.27
   0 -13  -1    2.66    1.27
   0  13   1    3.91    1.37
   0  13   1    3.13    1.30
   0 -13   0   11.98    1.94
   0 -13   0   10.33    1.65
   0  13   0   15.68    2.05
   0  13   0    9.61    1.76
   0 -13   1    2.47    0.63
   0 -13   1    2.32    1.22
   0 -13   1    4.04    1.48
   0  13  -1    4.26    1.39
   0  13  -1    1.90    1.27
   0 -13   2    1.14    1.33
   0 -13   2    0.99    1.09
   0 -13   2    1.59    0.70
   0  13  -2    3.37    1.35
   0  13  -2    1.89    1.29
   0 -13   3   48.38    2.23
   0 -13   3   52.24    3.30
   0 -13   3   54.98    3.08
   0  13  -3   46.20    3.02
   0  13  -3   46.90    3.11
   0 -13   4    1.91    0.85
   0 -13   4    0.96    1.09
   0 -13   4    1.48    1.40
   0  13  -4    1.26    1.27
   0  13  -4    0.68    1.26
   0 -13   5   33.47    3.06
   0 -13   5   34.56    2.05
   0  13  -5   31.70    2.87
   0  13  -5   31.41    2.89
   0 -13   6    2.96    1.58
   0  13  -6    2.63    1.40
   0  13  -6    2.01    1.53
   0 -13   7    2.89    1.58
   0  13  -7   -1.47    1.19
   0  13  -7    0.30    1.34
   0 -13   8    2.17    1.71
   0  13  -8   -0.05    1.40
   0  13  -8    2.72    1.63
   0 -13   9    4.19    1.77
   0  13  -9   -0.37    1.36
   0  13  -9    0.39    1.58
   0 -13  10    1.89    1.83
   0  13 -10    0.49    1.56
   0  13 -10    2.28    1.64
   0 -13  11   14.49    2.51
   0  13 -11   15.56    2.33
   0  13 -11   12.46    2.23
   0 -13  12   -1.22    1.65
   0  13 -12    0.30    1.58
   0  13 -12   -1.09    1.62
   0  14  11    0.88    1.61
   0  14  10    3.12    1.77
   0  14  10    4.69    1.86
   0  14   9    5.29    1.80
   0  14   8    0.53    1.45
   0  14   8    3.88    1.70
   0 -14  -7    2.80    1.07
   0  14   7   -0.28    1.28
   0  14   7    2.21    1.49
   0 -14  -6    0.68    1.39
   0  14   6    1.53    1.39
   0  14   6    0.21    1.39
   0 -14  -5    6.79    1.72
   0  14   5    5.46    1.63
   0  14   5    9.96    1.85
   0 -14  -4   39.73    2.86
   0  14   4   36.55    2.80
   0  14   4   34.78    2.75
   0 -14  -3    2.11    1.32
   0  14   3    0.28    1.35
   0  14   3   -0.44    1.22
   0 -14  -2    7.64    1.80
   0 -14  -2    7.64    1.62
   0  14   2    7.57    1.71
   0  14   2    5.46    1.58
   0 -14  -1   10.11    2.02
   0 -14  -1   10.62    1.77
   0  14   1    7.56    1.73
   0  14   1    7.48    1.79
   0 -14   0   12.99    2.09
   0 -14   0   15.52    1.99
   0  14   0   16.11    2.18
   0  14   0   18.69    2.24
   0 -14   1   11.19    1.98
   0 -14   1    9.24    1.68
   0  14  -1    8.04    1.73
   0  14  -1    8.25    1.77
   0 -14   2    4.75    1.62
   0 -14   2    6.52    1.57
   0 -14   2    5.81    0.87
   0  14  -2    6.41    1.64
   0  14  -2    7.06    1.77
   0 -14   3    1.65    1.43
   0 -14   3    0.05    0.75
   0 -14   3    0.66    1.11
   0  14  -3    0.78    1.32
   0  14  -3    2.69    1.43
   0 -14   4   38.23    2.09
   0 -14   4   38.52    2.71
   0 -14   4   37.42    3.00
   0  14  -4   39.23    3.00
   0  14  -4   33.04    3.03
   0 -14   5    6.18    1.57
   0 -14   5    5.89    1.81
   0 -14   5    7.27    1.23
   0  14  -5    3.94    1.63
   0  14  -5    7.46    1.86
   0 -14   6    0.96    1.50
   0 -14   6   -1.04    0.89
   0  14  -6   -1.23    1.36
   0  14  -6   -0.19    1.35
   0 -14   7    0.16    1.57
   0  14  -7   -0.01    1.57
   0  14  -7    1.68    1.64
   0 -14   8    3.39    1.76
   0  14  -8    2.98    1.64
   0  14  -8    3.27    1.66
   0 -14   9    3.43    1.95
   0  14  -9    2.55    1.69
   0  14  -9    5.12    1.85
   0 -14  10    4.35    2.05
   0  14 -10    5.04    1.91
   0  14 -10    4.86    1.91
   0 -14  11   -2.22    1.72
   0  14 -11    0.85    1.71
   0  14 -11    0.83    1.53
   0  15   9   -0.16    1.67
   0  15   8    7.03    1.80
   0  15   8    5.53    1.78
   0  15   7    0.61    1.54
   0  15   7   -2.24    1.31
   0 -15  -6    3.93    1.80
   0  15   6    5.04    1.76
   0  15   6    3.16    1.60
   0 -15  -5    3.01    1.52
   0  15   5    2.54    1.63
   0  15   5    2.26    1.66
   0 -15  -4    0.15    1.28
   0  15   4    1.04    1.45
   0  15   4    0.17    1.38
   0 -15  -3    4.08    1.53
   0  15   3    5.41    1.65
   0  15   3    2.85    1.66
   0 -15  -2    5.53    1.79
   0 -15  -2    3.49    1.50
   0  15   2    8.68    1.82
   0  15   2    7.48    1.81
   0 -15  -1   -0.58    1.42
   0 -15  -1   -1.70    1.18
   0  15   1    0.38    1.39
   0  15   1    0.76    1.45
   0 -15   0    9.11    2.01
   0 -15   0    9.57    1.82
   0  15   0    8.51    1.91
   0  15   0    8.82    1.89
   0 -15   1    1.00    1.57
   0 -15   1    1.16    1.32
   0  15  -1   -1.25    1.25
   0  15  -1    2.63    1.55
   0 -15   2    5.63    1.60
   0 -15   2    9.37    2.11
   0  15  -2    4.33    1.64
   0  15  -2    5.71    1.71
   0 -15   3    4.52    1.71
   0 -15   3    1.30    1.31
   0  15  -3    0.33    1.37
   0  15  -3    2.64    1.57
   0 -15   4    1.68    1.34
   0 -15   4    2.64    1.65
   0  15  -4    2.99    1.62
   0  15  -4    0.92    1.39
   0 -15   5    1.18    1.41
   0 -15   5    1.73    1.63
   0  15  -5    2.48    1.59
   0  15  -5    2.33    1.69
   0 -15   6    3.82    1.87
   0 -15   6    4.80    1.60
   0  15  -6   10.43    2.13
   0  15  -6    5.19    1.79
   0 -15   7   -0.60    1.58
   0 -15   7    1.80    1.20
   0  15  -7    0.87    1.51
   0  15  -7   -1.44    1.57
   0 -15   8    4.08    1.43
   0 -15   8    5.40    1.99
   0  15  -8    5.21    2.00
   0  15  -8    6.29    1.95
   0 -15   9   -2.58    1.55
   0  15  -9    2.46    1.87
   0  15  -9   -1.78    1.49
   0 -15  10    1.27    1.91
   0  15 -10    1.59    1.84
   0  15 -10    0.81    1.66
   0  16   9    1.05    1.69
   0  16   8    2.80    1.78
   0  16   8    2.62    1.73
   0  16   7    8.27    2.15
   0  16   7   10.89    2.11
   0 -16  -6    1.60    1.71
   0  16   6    3.73    1.74
   0  16   6    2.27    1.69
   0 -16  -5   -0.04    1.51
   0  16   5    1.68    1.58
   0  16   5   -0.83    1.45
   0 -16  -4   27.44    2.81
   0  16   4   23.42    2.69
   0  16   4   20.55    2.70
   0 -16  -3    0.43    1.45
   0  16   3   -0.26    1.52
   0  16   3    0.47    1.45
   0 -16  -2    1.37    1.51
   0  16   2    3.71    1.74
   0  16   2   -0.50    1.49
   0 -16  -1   10.82    2.01
   0 -16  -1   12.71    2.30
   0  16   1    4.77    1.80
   0  16   1   10.90    2.11
   0 -16   0   -0.55    1.44
   0 -16   0    0.22    1.38
   0  16   0    2.51    1.68
   0  16   0    0.50    1.47
   0 -16   1   10.85    1.91
   0 -16   1    7.77    2.12
   0  16  -1    7.23    1.96
   0  16  -1    8.54    2.02
   0 -16   2    2.47    1.76
   0 -16   2    1.66    1.45
   0  16  -2    0.47    1.50
   0  16  -2    0.14    1.42
   0 -16   3   -0.20    1.31
   0 -16   3   -0.32    1.50
   0  16  -3   -0.06    1.50
   0  16  -3    0.17    1.43
   0 -16   4   28.18    3.12
   0 -16   4   27.05    2.69
   0  16  -4   23.50    2.97
   0  16  -4   22.30    2.79
   0 -16   5   -1.33    1.52
   0 -16   5    1.05    1.39
   0  16  -5   -0.28    1.60
   0  16  -5   -2.56    1.43
   0 -16   6   -0.37    1.63
   0 -16   6   -0.69    1.45
   0  16  -6    3.59    1.84
   0  16  -6    1.29    1.70
   0 -16   7    7.77    1.87
   0 -16   7   11.18    2.44
   0  16  -7    8.83    2.30
   0  16  -7    7.23    2.07
   0 -16   8    0.99    1.99
   0  16  -8    2.67    1.78
   0  16  -8   -0.28    1.88
   0 -16   9   -3.24    1.69
   0  16  -9    0.92    1.72
   0  16  -9    0.81    1.75
   0  17   7    1.33    1.81
   0  17   7    0.87    1.67
   0  17   6    3.30    1.86
   0  17   6    3.20    1.91
   0 -17  -5   15.80    2.53
   0  17   5   17.83    2.67
   0  17   5   15.29    2.51
   0 -17  -4    0.58    1.57
   0  17   4   -1.86    1.56
   0  17   4    0.57    1.61
   0 -17  -3   12.29    2.30
   0  17   3   19.19    2.73
   0  17   3   22.25    2.80
   0 -17  -2   -1.72    1.40
   0  17   2    0.23    1.69
   0  17   2   -1.03    1.47
   0 -17  -1   -1.75    1.70
   0 -17  -1    0.17    1.44
   0  17   1   -0.25    1.68
   0  17   1    1.84    1.80
   0 -17   0   11.53    2.40
   0 -17   0    9.58    2.02
   0  17   0    9.00    2.23
   0  17   0   12.14    2.34
   0 -17   1   -0.47    1.45
   0 -17   1    0.46    1.67
   0  17  -1    0.53    1.59
   0  17  -1    1.48    1.65
   0 -17   2    1.30    1.57
   0 -17   2   -0.22    1.63
   0  17  -2   -0.74    1.51
   0  17  -2   -0.76    1.46
   0 -17   3   16.90    2.72
   0 -17   3   20.99    2.51
   0  17  -3   18.09    2.66
   0  17  -3   13.83    2.47
   0 -17   4    0.00    1.36
   0 -17   4    0.68    1.73
   0  17  -4   -0.40    1.63
   0  17  -4   -0.17    1.52
   0 -17   5   16.01    2.35
   0 -17   5   12.68    2.61
   0  17  -5   10.74    2.33
   0  17  -5   13.83    2.38
   0 -17   6    0.25    1.83
   0 -17   6   -0.64    1.41
   0  17  -6   -1.23    1.53
   0  17  -6    0.55    1.80
   0 -17   7    0.36    1.51
   0 -17   7    1.75    1.93
   0  17  -7    2.73    1.91
   0  17  -7   -0.14    1.74
   0  18   6    2.05    1.95
   0 -18  -5   -1.51    1.60
   0  18   5    1.00    1.87
   0  18   5   -1.53    1.63
   0 -18  -4    8.33    2.17
   0  18   4    7.76    2.23
   0  18   4    7.61    2.15
   0 -18  -3    1.49    1.65
   0  18   3   -0.96    1.66
   0  18   3   -0.43    1.68
   0 -18  -2    4.53    1.92
   0  18   2    7.56    2.13
   0  18   2    4.76    1.99
   0 -18  -1   -0.50    1.52
   0  18   1    1.99    1.89
   0  18   1    0.35    1.64
   0 -18   0   -1.27    1.53
   0 -18   0    3.10    1.97
   0  18   0    3.12    1.98
   0  18   0   -0.88    1.64
   0 -18   1    1.50    1.62
   0 -18   1    1.83    1.92
   0  18  -1   -1.47    1.57
   0  18  -1    0.56    1.82
   0 -18   2    4.49    2.16
   0 -18   2    7.81    2.03
   0  18  -2    3.48    1.89
   0  18  -2    5.45    2.06
   0 -18   3   -2.42    1.65
   0 -18   3    2.34    1.66
   0  18  -3   -0.60    1.73
   0  18  -3   -0.26    1.76
   0 -18   4    6.36    2.40
   0 -18   4    7.35    2.04
   0  18  -4    6.99    2.19
   0  18  -4    6.51    2.09
   0 -18   5    1.76    1.98
   0 -18   5    0.01    1.50
   0  18  -5    0.68    1.97
   0  18  -5    3.23    1.87
   0 -18   6   -0.06    1.95
   0 -18   6    0.03    1.75
   0  18  -6    2.76    1.98
   0  18  -6    2.92    2.00
   0 -19  -3    1.47    1.89
   0  19   3    3.26    2.06
   0  19   3    3.07    2.05
   0 -19  -2    0.07    1.68
   0  19   2   -1.73    1.66
   0  19   2   -0.48    1.79
   0 -19  -1    2.05    1.77
   0  19   1    2.03    1.86
   0  19   1    0.92    1.95
   0 -19   0   14.44    2.50
   0  19   0   16.28    2.70
   0  19   0   10.84    2.52
   0 -19   1    1.71    1.82
   0 -19   1    0.44    2.18
   0  19  -1    3.11    2.01
   0  19  -1    4.03    2.09
   0 -19   2   -0.78    1.84
   0 -19   2    1.57    1.79
   0  19  -2   -0.04    1.70
   0  19  -2    0.10    1.84
   0 -19   3    2.42    2.12
   0 -19   3    1.99    1.95
   0  19  -3    2.44    1.98
   0  19  -3    1.48    1.90
  -1  19  -4    2.58    1.95
  -1  19  -4    0.13    1.77
   1 -19   4   -1.11    1.88
   1 -19   4    1.16    1.66
  -1  19  -3   -0.46    1.74
  -1  19  -3   -0.47    1.76
   1 -19   3    0.99    1.77
   1 -19   3   -0.52    1.90
  -1  19  -2    0.67    1.93
  -1  19  -2    0.59    1.71
   1 -19   2    1.28    1.83
   1 -19   2    2.21    2.04
  -1  19  -1    6.30    2.21
  -1  19  -1    2.78    1.95
   1 -19   1    5.86    2.32
   1 -19   1    5.16    1.95
  -1  19   0    0.54    1.82
  -1  19   0   -0.75    1.71
   1 -19   0    5.19    1.93
   1 -19   0    3.32    2.04
  -1  19   1    6.78    2.15
  -1  19   1    6.71    2.15
   1 -19  -1    4.61    2.17
   1 -19  -1    3.18    1.89
  -1  19   2    1.34    1.82
  -1  19   2    0.30    1.87
   1 -19  -2    0.12    1.63
  -1  19   3   -1.57    1.69
  -1  19   3    0.14    1.89
   1 -19  -3    1.59    1.77
  -1  19   4   -0.48    1.81
  -1  19   4    0.53    1.74
   1 -19  -4    0.97    1.75
  -1  18  -7   -1.38    1.62
  -1  18  -6    1.14    1.74
  -1  18  -6    2.90    1.85
   1 -18   6   -1.78    1.44
   1 -18   6    0.41    1.82
  -1  18  -5    3.93    2.10
  -1  18  -5    4.63    1.98
   1 -18   5    4.09    1.90
   1 -18   5    2.06    1.89
  -1  18  -4   21.78    2.93
  -1  18  -4   24.36    3.02
   1 -18   4   25.76    2.83
   1 -18   4   25.99    3.23
  -1  18  -3    5.07    2.03
  -1  18  -3    4.05    1.99
   1 -18   3    4.06    1.83
   1 -18   3    7.81    2.28
  -1  18  -2    3.18    1.85
  -1  18  -2    5.33    2.02
   1 -18   2    3.91    2.03
   1 -18   2    1.69    1.61
  -1  18  -1    1.18    1.70
  -1  18  -1    4.17    1.83
   1 -18   1    2.83    2.03
   1 -18   1    1.85    1.66
  -1  18   0   15.37    2.55
  -1  18   0   16.76    2.64
   1 -18   0   15.44    2.31
   1 -18   0   18.00    2.79
  -1  18   1    3.68    1.84
  -1  18   1   -2.12    1.47
   1 -18  -1    0.82    1.96
   1 -18  -1    0.21    1.54
  -1  18   2    6.88    2.08
  -1  18   2    3.91    1.91
   1 -18  -2    5.00    1.87
  -1  18   3    4.00    1.96
  -1  18   3    1.95    1.86
   1 -18  -3    3.60    1.72
  -1  18   4   24.65    3.04
  -1  18   4   26.45    3.14
   1 -18  -4   27.41    3.04
  -1  18   5    4.62    1.98
  -1  18   5    4.24    1.89
   1 -18  -5    4.07    1.88
  -1  18   6    0.82    1.83
  -1  18   6   -0.69    1.68
   1 -18  -6   -1.96    1.60
  -1  17  -8    0.50    1.74
  -1  17  -8   -0.53    1.64
   1 -17   8   -1.20    1.74
  -1  17  -7   14.17    2.48
  -1  17  -7   19.20    2.74
   1 -17   7   17.01    2.91
   1 -17   7   15.42    2.37
  -1  17  -6    0.77    1.69
  -1  17  -6    3.72    1.97
   1 -17   6    1.93    1.72
   1 -17   6   -0.10    1.43
  -1  17  -5   12.30    2.39
  -1  17  -5   11.69    2.26
   1 -17   5    8.40    1.96
   1 -17   5   11.64    2.46
  -1  17  -4   29.28    3.12
  -1  17  -4   29.41    3.18
   1 -17   4   29.54    3.29
   1 -17   4   33.85    3.09
  -1  17  -3   30.38    3.21
  -1  17  -3   27.34    3.11
   1 -17   3   31.13    2.92
   1 -17   3   30.91    3.27
  -1  17  -2    2.20    1.67
  -1  17  -2    4.69    1.84
   1 -17   2    4.29    1.57
   1 -17   2    4.76    1.99
  -1  17  -1   22.96    2.88
  -1  17  -1   20.32    2.71
   1 -17   1   24.31    2.96
   1 -17   1   21.37    2.54
  -1  17   0    0.24    1.57
  -1  17   0    3.78    1.78
   1 -17   0    2.52    1.53
   1 -17   0    0.04    1.63
  -1  17   1   15.80    2.51
  -1  17   1   18.04    2.64
   1 -17  -1   21.93    2.61
   1 -17  -1   23.51    2.94
  -1  17   2    4.70    1.78
  -1  17   2    2.02    1.67
   1 -17  -2    4.71    1.73
   1 -17  -2    5.71    1.93
  -1  17   3   36.08    3.34
  -1  17   3   33.72    3.34
   1 -17  -3   31.76    3.09
  -1  17   4   29.37    3.11
  -1  17   4   33.64    3.28
   1 -17  -4   33.00    3.12
  -1  17   5    8.61    2.15
  -1  17   5   10.08    2.16
   1 -17  -5    9.31    2.10
  -1  17   6    1.80    1.76
  -1  17   6   -0.21    1.47
   1 -17  -6    1.12    1.73
  -1  17   7   17.91    2.59
  -1  17   7   16.53    2.49
  -1  17   8    0.75    1.61
  -1  16  -9    0.48    1.79
  -1  16  -9   -0.43    1.55
   1 -16   9   -3.02    1.62
  -1  16  -8    4.96    1.90
  -1  16  -8    7.40    2.13
   1 -16   8    8.34    2.24
  -1  16  -7    1.63    1.67
  -1  16  -7    1.56    1.69
   1 -16   7    0.45    1.74
  -1  16  -6    1.36    1.50
  -1  16  -6    1.98    1.69
   1 -16   6    0.89    1.72
   1 -16   6    0.76    1.29
  -1  16  -5    8.93    2.08
  -1  16  -5    9.35    2.07
   1 -16   5   12.56    2.30
   1 -16   5    8.31    1.85
  -1  16  -4    0.80    1.57
  -1  16  -4    1.73    1.59
   1 -16   4    0.09    1.54
   1 -16   4    3.10    1.48
  -1  16  -3   22.48    2.68
  -1  16  -3   20.52    2.63
   1 -16   3   21.66    2.44
   1 -16   3   19.91    2.68
  -1  16  -2    2.63    1.54
  -1  16  -2    2.70    1.53
   1 -16   2    4.07    1.78
   1 -16   2    2.08    1.43
  -1  16  -1   -0.81    1.39
  -1  16  -1    0.70    1.45
   1 -16   1    0.24    1.28
   1 -16   1    1.16    1.56
  -1  16   0    3.14    1.66
  -1  16   0    9.37    1.99
   1 -16   0   11.06    1.91
   1 -16   0    9.86    2.13
  -1  16   1    1.17    1.49
  -1  16   1    0.54    1.41
   1 -16  -1    0.18    1.27
   1 -16  -1    1.25    1.68
  -1  16   2    3.35    1.70
  -1  16   2    0.46    1.51
   1 -16  -2    1.45    1.43
   1 -16  -2    3.21    1.77
  -1  16   3   25.78    2.77
  -1  16   3   23.06    2.70
   1 -16  -3   23.86    2.65
  -1  16   4    1.46    1.54
  -1  16   4    4.00    1.65
   1 -16  -4   -1.99    1.20
  -1  16   5    9.25    2.10
  -1  16   5   11.81    2.11
   1 -16  -5    6.65    1.91
  -1  16   6    0.18    1.49
  -1  16   6    1.51    1.64
   1 -16  -6    0.61    1.61
  -1  16   7   -1.50    1.37
  -1  16   7    0.76    1.54
  -1  16   8    6.37    1.95
  -1  16   8    6.64    1.86
  -1  16   9   -0.02    1.51
  -1  15 -10    1.59    1.67
  -1  15 -10   -1.90    1.60
   1 -15  10    0.11    1.73
  -1  15  -9    1.84    1.64
  -1  15  -9    3.59    1.78
   1 -15   9    1.42    1.76
  -1  15  -8    2.41    1.68
  -1  15  -8   -1.06    1.62
   1 -15   8    2.46    1.75
  -1  15  -7    3.29    1.65
  -1  15  -7    1.05    1.61
   1 -15   7    5.41    1.94
  -1  15  -6    4.60    1.76
  -1  15  -6    2.49    1.53
   1 -15   6    3.78    1.74
   1 -15   6    4.26    1.17
  -1  15  -5   16.88    2.40
  -1  15  -5   13.92    2.15
   1 -15   5   16.82    2.42
   1 -15   5   17.29    2.19
   1 -15   5   14.20    1.48
  -1  15  -4    0.25    1.37
  -1  15  -4    2.05    1.51
   1 -15   4    3.24    1.63
   1 -15   4    2.12    1.39
  -1  15  -3   31.03    2.98
  -1  15  -3   35.58    3.10
   1 -15   3   29.73    2.99
   1 -15   3   35.88    2.67
  -1  15  -2    4.02    1.54
  -1  15  -2    2.50    1.42
   1 -15   2    2.92    1.37
   1 -15   2    3.67    1.64
  -1  15  -1    0.12    1.36
  -1  15  -1    1.06    1.35
   1 -15   1    1.57    1.53
   1 -15   1    1.34    1.25
  -1  15   0   -1.55    1.24
  -1  15   0   -0.31    1.22
   1 -15   0    0.83    1.24
   1 -15   0   -1.59    1.28
  -1  15   1    0.27    1.30
  -1  15   1    1.21    1.46
   1 -15  -1    1.49    1.54
   1 -15  -1    1.57    1.31
  -1  15   2    2.68    1.49
  -1  15   2    7.35    1.81
   1 -15  -2    5.64    1.55
   1 -15  -2    4.07    1.68
  -1  15   3   37.50    3.17
  -1  15   3   37.82    3.00
   1 -15  -3   36.87    2.82
   1 -15  -3   34.22    3.13
  -1  15   4    1.61    1.45
  -1  15   4    1.10    1.40
   1 -15  -4    4.48    1.51
  -1  15   5   15.49    2.18
  -1  15   5   16.97    2.24
   1 -15  -5   15.09    2.23
  -1  15   6    6.12    1.70
  -1  15   6    4.46    1.63
   1 -15  -6    2.31    1.59
  -1  15   7    2.20    1.62
  -1  15   7    1.37    1.49
  -1  15   8    0.46    1.36
  -1  15   8    0.09    1.53
  -1  15   9    1.39    1.59
  -1  15  10    0.73    1.55
  -1  14 -11   11.93    2.27
  -1  14 -11   11.89    2.29
   1 -14  11   11.41    2.44
  -1  14 -10    8.95    2.01
  -1  14 -10    5.42    1.85
   1 -14  10    9.66    2.24
  -1  14  -9    6.95    1.87
  -1  14  -9    6.55    1.95
   1 -14   9    6.97    1.98
  -1  14  -8    2.97    1.58
  -1  14  -8    5.53    1.81
   1 -14   8    2.08    1.68
  -1  14  -7    9.01    1.93
  -1  14  -7   10.52    2.03
   1 -14   7   11.96    2.25
  -1  14  -6    2.71    1.55
  -1  14  -6   -0.34    1.33
   1 -14   6    1.20    1.59
  -1  14  -5   13.00    2.08
  -1  14  -5   14.19    2.04
   1 -14   5   12.89    2.21
   1 -14   5   13.83    1.46
  -1  14  -4   51.76    3.33
  -1  14  -4   57.61    3.48
   1 -14   4   55.06    3.17
   1 -14   4   52.22    2.44
   1 -14   4   58.97    3.60
  -1  14  -3   39.58    2.94
  -1  14  -3   40.50    2.92
   1 -14   3   42.91    2.77
   1 -14   3   40.02    1.95
   1 -14   3   40.48    3.04
  -1  14  -2   10.68    1.93
  -1  14  -2    8.03    1.75
   1 -14   2   12.56    0.99
   1 -14   2   11.60    2.01
   1 -14   2   10.51    1.75
  -1  14  -1   19.53    2.30
  -1  14  -1   22.67    2.39
   1 -14   1   24.36    2.57
   1 -14   1   19.76    2.18
  -1  14   0   20.80    2.32
  -1  14   0   20.44    2.35
   1 -14   0   22.57    2.25
   1 -14   0   21.19    2.42
  -1  14   1   23.58    2.41
  -1  14   1   22.83    2.39
   1 -14  -1   20.77    2.26
   1 -14  -1   22.48    2.52
  -1  14   2   11.82    1.93
  -1  14   2   10.82    1.81
   1 -14  -2   10.63    1.77
   1 -14  -2   11.94    2.06
  -1  14   3   41.31    2.96
  -1  14   3   41.10    2.92
   1 -14  -3   40.82    2.93
   1 -14  -3   42.12    2.84
  -1  14   4   55.47    3.39
  -1  14   4   53.54    3.39
   1 -14  -4   64.61    3.46
  -1  14   5   15.79    2.10
  -1  14   5   12.65    1.95
   1 -14  -5   10.68    1.92
  -1  14   6    1.52    1.34
  -1  14   6    1.33    1.40
   1 -14  -6   -1.25    1.33
  -1  14   7    6.88    1.65
  -1  14   7    8.93    1.74
  -1  14   8    3.64    1.54
  -1  14   8    3.50    1.48
  -1  14   8    4.86    1.66
  -1  14   9    5.96    1.83
  -1  14   9    8.74    1.86
  -1  14  10    9.61    1.90
  -1  14  10    9.22    2.10
  -1  14  11   18.39    2.70
  -1  13 -12   15.59    2.34
  -1  13 -12   15.24    2.50
   1 -13  12   14.37    2.55
  -1  13 -11    2.80    1.69
  -1  13 -11   -0.28    1.51
   1 -13  11    1.24    1.81
  -1  13 -10    2.13    1.62
  -1  13 -10    0.95    1.60
   1 -13  10    1.15    1.74
  -1  13  -9    1.32    1.45
  -1  13  -9    1.28    1.51
   1 -13   9    2.78    1.79
  -1  13  -8   14.39    2.23
  -1  13  -8   13.49    2.13
   1 -13   8   14.72    2.26
  -1  13  -7    1.69    1.39
  -1  13  -7    0.00    1.27
   1 -13   7    1.76    1.47
  -1  13  -6    1.22    1.34
  -1  13  -6   -0.54    1.12
   1 -13   6   -1.24    1.27
  -1  13  -5   17.20    2.16
  -1  13  -5   11.75    1.87
   1 -13   5   13.58    2.15
  -1  13  -4   76.57    3.99
  -1  13  -4   77.57    4.03
   1 -13   4   81.70    4.27
   1 -13   4   84.72    3.22
  -1  13  -3    3.99    1.47
  -1  13  -3    4.09    1.42
   1 -13   3    4.56    1.26
   1 -13   3    4.53    1.48
   1 -13   3    2.18    0.78
  -1  13  -2    5.88    1.49
  -1  13  -2    5.76    1.48
   1 -13   2    7.09    1.41
   1 -13   2    7.86    0.86
   1 -13   2    5.06    1.54
  -1  13  -1    5.46    1.43
  -1  13  -1    4.06    1.39
   1 -13   1    5.22    0.60
   1 -13   1    6.04    1.37
   1 -13   1    6.86    1.59
  -1  13   0   46.10    2.94
  -1  13   0   49.15    3.01
   1 -13   0   51.28    3.15
   1 -13   0   48.69    2.82
  -1  13   1    5.47    1.42
  -1  13   1    5.33    1.50
   1 -13  -1    5.42    1.41
   1 -13  -1    7.10    1.62
  -1  13   2    6.24    1.50
  -1  13   2    6.04    1.53
   1 -13  -2    7.60    1.62
   1 -13  -2    6.64    1.48
  -1  13   3    3.91    1.37
  -1  13   3    5.73    1.50
   1 -13  -3    4.47    1.35
   1 -13  -3    3.80    1.52
  -1  13   4   84.56    3.98
  -1  13   4   80.65    3.93
   1 -13  -4   84.16    3.98
  -1  13   5   11.01    1.81
  -1  13   5   17.64    2.09
   1 -13  -5   14.10    1.97
  -1  13   6   -1.00    1.15
  -1  13   6    0.01    1.18
   1 -13  -6   -1.01    1.05
  -1  13   7    1.82    1.27
  -1  13   7   -0.60    1.10
  -1  13   7    0.16    1.19
   1 -13  -7    0.08    0.80
  -1  13   8   11.27    1.98
  -1  13   8   15.81    1.90
  -1  13   8   13.97    1.97
  -1  13   9    0.01    1.26
  -1  13   9    1.88    1.46
  -1  13  10    3.09    1.62
  -1  13  10    1.68    1.43
  -1  13  11   -0.23    1.46
  -1  13  12   12.43    2.37
   1 -12  13    3.50    1.89
  -1  12 -12    2.21    1.64
  -1  12 -12    0.45    1.65
   1 -12  12    1.28    1.77
  -1  12 -11   -0.20    1.50
  -1  12 -11   -0.27    1.38
   1 -12  11   -0.96    1.48
  -1  12 -10    1.69    1.40
  -1  12 -10    1.22    1.42
   1 -12  10    0.09    1.52
  -1  12  -9    6.67    1.75
  -1  12  -9    5.87    1.66
   1 -12   9    6.65    1.87
  -1  12  -8   12.67    1.98
  -1  12  -8    8.57    1.78
   1 -12   8   11.05    1.94
  -1  12  -7    6.65    1.61
  -1  12  -7    9.52    1.81
   1 -12   7    8.70    1.87
  -1  12  -6   13.42    1.95
  -1  12  -6   17.45    2.04
   1 -12   6   16.80    2.19
  -1  12  -5    6.91    1.51
  -1  12  -5    5.39    1.49
   1 -12   5    4.79    1.53
  -1  12  -4    6.41    1.51
  -1  12  -4    4.98    1.39
   1 -12   4    7.29    1.62
  -1  12  -3    0.06    1.02
  -1  12  -3    0.69    1.11
   1 -12   3   -0.04    1.10
   1 -12   3    0.90    0.67
  -1  12  -2    1.20    1.09
  -1  12  -2   -0.21    1.01
   1 -12   2    0.79    0.93
   1 -12   2    0.94    1.13
   1 -12   2    0.06    0.54
  -1  12  -1   16.03    1.92
  -1  12  -1   16.67    1.92
   1 -12   1   16.21    1.98
   1 -12   1   13.82    0.94
   1 -12   1   15.37    1.73
  -1  12   0   59.37    3.19
  -1  12   0   56.56    3.09
   1 -12   0   55.49    3.17
   1 -12   0   60.95    3.01
  -1  12   1   16.04    1.84
  -1  12   1   14.99    1.85
   1 -12  -1   15.12    1.87
   1 -12  -1   15.17    1.77
  -1  12   2    1.67    1.08
  -1  12   2    0.16    1.00
   1 -12  -2   -0.97    0.88
   1 -12  -2   -0.12    1.04
  -1  12   3    0.99    1.04
  -1  12   3    0.09    0.99
   1 -12  -3   -0.50    0.96
   1 -12  -3    0.32    1.01
  -1  12   4    7.33    0.67
  -1  12   4    3.97    1.28
  -1  12   4    7.26    1.41
   1 -12  -4    8.48    1.52
  -1  12   5    6.22    1.43
  -1  12   5    4.70    1.31
   1 -12  -5    3.44    1.33
  -1  12   6   14.11    1.79
  -1  12   6   14.84    1.87
  -1  12   6   12.24    1.80
   1 -12  -6   16.55    2.07
  -1  12   7    9.43    1.53
  -1  12   7    7.89    1.49
  -1  12   7    7.93    1.64
   1 -12  -7    5.98    1.07
  -1  12   8   10.16    1.72
  -1  12   8   10.35    1.83
  -1  12   8   11.64    1.59
   1 -12  -8   10.72    1.33
  -1  12   9    7.24    1.58
  -1  12   9    6.67    1.37
  -1  12   9    4.85    1.59
  -1  12  10    1.59    1.43
  -1  12  10   -1.05    1.14
  -1  12  11   -1.14    1.38
  -1  12  12    0.27    1.51
  -1  12  13   -0.50    1.64
  -1  12  13   -0.27    1.58
   1 -12 -13    2.83    1.88
   1 -11  13    0.67    1.63
  -1  11 -12   12.24    1.94
   1 -11  12   12.21    2.26
  -1  11 -11   -0.16    1.28
  -1  11 -11    1.08    1.51
   1 -11  11    0.70    1.54
  -1  11 -10    1.95    1.37
  -1  11 -10    4.17    1.56
   1 -11  10    2.70    1.59
  -1  11  -9   -0.47    1.15
  -1  11  -9    0.06    1.29
   1 -11   9    0.30    1.40
  -1  11  -8  115.08    4.92
  -1  11  -8  120.52    5.17
   1 -11   8  111.49    5.19
  -1  11  -7    0.86    1.21
  -1  11  -7    1.39    1.33
   1 -11   7    1.14    1.28
  -1  11  -6   60.13    3.25
  -1  11  -6   60.58    3.36
   1 -11   6   57.62    3.39
  -1  11  -5    1.04    1.04
  -1  11  -5   -0.71    1.04
   1 -11   5    1.66    1.22
  -1  11  -4  130.15    5.40
  -1  11  -4  141.26    5.55
   1 -11   4  148.80    5.80
  -1  11  -3    4.56    1.22
  -1  11  -3    4.42    1.26
   1 -11   3    7.38    1.50
  -1  11  -2    7.24    1.33
  -1  11  -2    8.16    1.42
   1 -11   2    6.45    1.42
   1 -11   2    6.80    0.79
   1 -11   2    5.81    1.16
  -1  11  -1    1.68    1.01
  -1  11  -1    2.12    0.95
   1 -11   1    1.49    0.48
   1 -11   1    1.48    1.05
   1 -11   1    2.29    0.98
  -1  11   0  361.66   11.52
  -1  11   0  351.56   11.57
   1 -11   0  367.39   12.10
   1 -11   0  365.72   11.13
  -1  11   1    3.33    1.08
  -1  11   1    1.17    1.01
   1 -11  -1    0.92    0.93
   1 -11  -1    0.86    1.00
  -1  11   2    6.76    1.32
  -1  11   2    4.54    1.23
   1 -11  -2    6.67    1.34
   1 -11  -2    4.48    1.15
  -1  11   3    5.15    0.50
  -1  11   3    5.06    1.24
  -1  11   3    6.56    1.29
   1 -11  -3    5.00    1.24
   1 -11  -3    4.53    1.24
  -1  11   4  141.48    5.37
  -1  11   4  137.75    4.37
  -1  11   4  147.58    5.38
   1 -11  -4  139.70    5.33
  -1  11   5    1.61    1.05
  -1  11   5    0.95    1.05
  -1  11   5   -0.48    0.92
  -1  11   5    0.36    0.59
   1 -11  -5    0.32    1.05
  -1  11   6   61.10    2.99
  -1  11   6   61.43    3.11
  -1  11   6   57.69    3.29
   1 -11  -6   60.48    3.26
  -1  11   7    3.28    1.18
  -1  11   7    5.12    1.39
  -1  11   7    2.01    1.16
   1 -11  -7    3.24    0.89
  -1  11   8  113.46    4.45
  -1  11   8  118.51    4.75
  -1  11   8  116.20    5.23
   1 -11  -8  114.64    4.34
  -1  11   9   -0.83    1.13
  -1  11   9    1.15    1.16
  -1  11   9    1.94    1.32
  -1  11   9   -0.34    0.92
   1 -11  -9    0.10    0.79
  -1  11  10    0.60    1.23
  -1  11  10   -0.49    1.21
  -1  11  10    2.45    1.52
  -1  11  11    2.42    1.48
  -1  11  11    0.72    1.47
  -1  11  12   11.22    2.19
  -1  11  12    5.40    1.87
  -1  11  13    0.77    1.68
  -1  11  13    0.71    1.61
   1 -11 -13    1.27    1.77
   1 -10  14    2.81    1.53
   1 -10  13   -0.17    1.63
  -1  10 -12    1.87    1.36
   1 -10  12    3.48    1.69
  -1  10 -11    7.53    1.80
  -1  10 -11    8.28    1.65
  -1  10 -11    7.34    1.53
   1 -10  11   11.56    1.99
  -1  10 -10    1.81    1.25
  -1  10 -10    2.75    1.35
  -1  10 -10    1.82    1.35
   1 -10  10    3.65    1.52
  -1  10  -9   13.84    1.77
  -1  10  -9   11.92    1.90
  -1  10  -9   15.70    1.94
   1 -10   9   14.01    2.02
  -1  10  -8   41.54    2.75
  -1  10  -8   42.45    2.74
   1 -10   8   42.90    3.02
  -1  10  -7  225.26    8.30
  -1  10  -7  241.45    8.17
   1 -10   7  245.94    8.77
  -1  10  -6    0.30    1.05
  -1  10  -6    2.00    1.19
   1 -10   6    1.55    1.17
  -1  10  -5   55.89    2.94
  -1  10  -5   53.08    2.93
   1 -10   5   54.37    3.09
  -1  10  -4   39.59    2.47
  -1  10  -4   38.47    2.46
   1 -10   4   41.12    2.58
  -1  10  -3   66.37    3.27
  -1  10  -3   74.80    3.35
   1 -10   3   75.73    3.58
  -1  10  -2   10.62    1.45
  -1  10  -2    5.97    1.28
   1 -10   2    9.49    1.45
   1 -10   2    6.45    0.75
  -1  10  -1  252.35    8.48
  -1  10  -1  249.55    8.53
   1 -10   1  255.53    8.17
   1 -10   1  265.67    7.54
   1 -10   1  262.53    8.94
  -1  10   0  186.57    6.47
  -1  10   0  179.38    6.39
   1 -10   0  182.26    6.12
   1 -10   0  184.67    6.69
   1 -10   0  184.59    5.33
  -1  10   1  259.94    8.51
  -1  10   1  248.51    8.42
   1 -10  -1  256.79    8.82
   1 -10  -1  267.25    8.26
  -1  10   2    7.98    1.31
  -1  10   2    8.34    1.32
   1 -10  -2    8.86    1.34
   1 -10  -2    7.20    1.22
  -1  10   3   75.66    2.44
  -1  10   3   76.38    3.40
  -1  10   3   70.69    3.28
   1 -10  -3   79.93    3.37
   1 -10  -3   75.19    3.40
  -1  10   4   45.39    2.47
  -1  10   4   42.59    1.76
  -1  10   4   40.69    2.54
  -1  10   4   45.29    2.44
   1 -10  -4   45.57    2.53
  -1  10   5   57.52    2.79
  -1  10   5   51.33    2.88
  -1  10   5   53.78    2.69
   1 -10  -5   51.82    1.93
   1 -10  -5   53.60    2.83
  -1  10   6    3.31    1.08
  -1  10   6    3.23    1.03
  -1  10   6    3.30    1.15
   1 -10  -6    2.67    0.79
  -1  10   7  255.82    7.93
  -1  10   7  240.28    8.65
  -1  10   7  240.63    8.15
  -1  10   7  235.52    8.57
   1 -10  -7  243.84    7.93
  -1  10   8   42.81    2.96
  -1  10   8   37.61    2.85
  -1  10   8   44.26    2.60
  -1  10   8   46.44    2.35
   1 -10  -8   43.52    2.23
  -1  10   9   13.90    1.70
  -1  10   9   11.86    1.88
  -1  10   9   11.04    1.90
  -1  10   9   15.66    1.45
   1 -10  -9   14.35    1.43
  -1  10  10    2.07    1.38
  -1  10  10    2.66    1.16
  -1  10  10    3.91    1.51
   1 -10 -10    1.32    0.88
  -1  10  11   10.11    1.62
  -1  10  11    8.89    1.99
  -1  10  11    6.35    1.72
  -1  10  12    4.32    1.73
  -1  10  12    5.26    1.84
   1 -10 -12    3.22    1.70
  -1  10  13   -0.76    1.40
  -1  10  13    1.83    1.64
   1 -10 -13    1.03    1.58
  -1  10  14    1.07    1.68
  -1  10  14    1.82    1.83
   1 -10 -14    3.35    1.95
   1  -9  14   -1.43    1.28
   1  -9  13   -0.04    1.49
   1  -9  13    1.16    1.34
   1  -9  13    1.05    1.33
  -1   9 -12    1.61    1.31
   1  -9  12    1.98    1.57
  -1   9 -11    1.53    1.22
  -1   9 -11    0.70    1.17
   1  -9  11   -0.37    1.32
  -1   9 -10    1.12    1.17
  -1   9 -10    1.00    1.23
  -1   9 -10    3.91    1.29
   1  -9  10    2.89    1.45
  -1   9  -9   13.69    1.67
  -1   9  -9   12.09    1.72
  -1   9  -9   12.43    1.69
   1  -9   9    9.79    1.70
  -1   9  -8    3.73    1.28
  -1   9  -8    5.47    1.30
  -1   9  -8    5.38    1.35
   1  -9   8    4.24    1.37
  -1   9  -7   61.37    3.08
  -1   9  -7   61.14    3.18
  -1   9  -7   65.26    3.07
   1  -9   7   65.63    3.47
  -1   9  -6    3.30    1.14
  -1   9  -6    6.38    1.29
   1  -9   6    4.42    1.27
  -1   9  -5    6.54    1.25
  -1   9  -5    6.00    1.20
   1  -9   5    6.67    1.35
  -1   9  -4    0.60    0.88
  -1   9  -4    1.46    0.94
   1  -9   4    1.49    0.99
  -1   9  -3    3.84    1.06
  -1   9  -3    5.37    1.11
   1  -9   3    7.28    1.27
  -1   9  -2   32.58    1.97
  -1   9  -2   30.50    2.04
   1  -9   2   32.29    2.06
  -1   9  -1   84.27    3.67
  -1   9  -1   97.92    3.84
   1  -9   1   96.37    3.00
   1  -9   1   96.49    4.00
   1  -9   1   95.51    3.63
  -1   9   0    0.68    0.82
  -1   9   0    1.06    0.81
   1  -9   0    1.40    0.90
   1  -9   0    0.55    0.31
   1  -9   0   -0.58    0.70
  -1   9   1   94.82    3.71
  -1   9   1   88.38    3.67
   1  -9  -1   94.10    3.56
   1  -9  -1   93.02    3.86
  -1   9   2   30.12    1.11
  -1   9   2   28.31    1.95
  -1   9   2   33.46    2.06
   1  -9  -2   31.78    1.93
   1  -9  -2   32.54    2.08
  -1   9   3    4.63    1.01
  -1   9   3    6.57    1.15
  -1   9   3    6.70    0.60
   1  -9  -3    4.42    1.08
   1  -9  -3    6.10    1.09
  -1   9   4    0.93    0.82
  -1   9   4    3.99    0.96
  -1   9   4    1.84    0.91
   1  -9  -4    1.30    0.94
  -1   9   5    6.12    1.13
  -1   9   5    5.37    1.03
  -1   9   5    5.55    1.15
   1  -9  -5    2.87    1.11
   1  -9  -5    5.69    0.46
  -1   9   6    4.71    1.17
  -1   9   6    3.78    0.97
  -1   9   6    3.10    1.05
  -1   9   6    2.66    1.01
   1  -9  -6    4.23    0.82
  -1   9   7   62.27    3.36
  -1   9   7   62.65    3.40
  -1   9   7   64.84    2.77
  -1   9   7   68.24    3.06
   1  -9  -7   65.24    2.74
  -1   9   8    6.78    1.24
  -1   9   8    3.01    1.23
  -1   9   8    4.94    1.38
  -1   9   8    5.04    0.98
   1  -9  -8    3.70    0.90
  -1   9   9   12.34    1.86
  -1   9   9   13.26    1.91
  -1   9   9   13.73    1.26
   1  -9  -9   14.33    1.42
  -1   9  10    0.47    1.18
  -1   9  10    4.30    1.48
   1  -9 -10    0.57    0.86
  -1   9  11   -0.42    1.21
  -1   9  11   -0.90    1.16
   1  -9 -11    1.88    0.96
  -1   9  12    2.80    1.60
  -1   9  12    0.06    1.33
   1  -9 -12    2.28    1.62
  -1   9  13    0.74    1.44
  -1   9  13   -0.96    1.42
   1  -9 -13    0.12    1.58
  -1   9  14    1.91    1.66
  -1   9  14    2.20    1.69
   1  -9 -14    0.53    1.68
   1  -8  14    1.36    1.42
   1  -8  13    1.45    1.47
   1  -8  13    0.51    1.27
   1  -8  13    0.76    1.37
  -1   8 -12   19.42    1.94
  -1   8 -12   16.85    1.81
   1  -8  12   16.81    2.19
  -1   8 -11   14.65    1.73
  -1   8 -11   15.68    1.77
   1  -8  11    9.98    1.80
  -1   8 -10   23.04    1.96
  -1   8 -10   21.37    2.20
  -1   8 -10   18.25    1.83
   1  -8  10   19.53    2.18
  -1   8  -9    0.49    1.09
  -1   8  -9   -0.69    0.89
  -1   8  -9    1.09    1.02
   1  -8   9    0.94    1.14
  -1   8  -8    0.95    0.97
  -1   8  -8    2.21    1.07
  -1   8  -8    2.49    1.15
   1  -8   8    0.59    1.05
  -1   8  -7  145.11    5.63
  -1   8  -7  158.84    5.47
  -1   8  -7  148.10    5.44
   1  -8   7  152.62    5.88
  -1   8  -6   14.27    1.44
  -1   8  -6   13.81    1.62
  -1   8  -6   13.25    1.51
   1  -8   6   11.08    1.54
  -1   8  -5   94.44    3.84
  -1   8  -5   89.04    3.70
   1  -8   5   92.50    3.99
  -1   8  -4   70.16    3.14
  -1   8  -4   72.89    3.16
   1  -8   4   71.93    3.35
  -1   8  -3   68.60    3.11
  -1   8  -3   75.12    3.18
   1  -8   3   76.36    3.32
  -1   8  -2  107.46    4.04
  -1   8  -2  110.54    4.04
   1  -8   2   96.87    4.16
  -1   8  -1   85.55    3.46
  -1   8  -1   85.53    3.46
   1  -8   1   88.56    2.75
   1  -8   1   81.39    3.55
  -1   8   0   79.79    3.30
  -1   8   0   84.66    3.35
   1  -8   0   80.76    3.43
   1  -8   0   81.81    3.17
   1  -8   0   81.56    2.48
  -1   8   1   86.80    3.42
  -1   8   1   85.57    3.40
   1  -8  -1   84.52    3.24
   1  -8  -1   87.59    3.52
  -1   8   2  102.96    3.92
  -1   8   2  106.53    3.91
  -1   8   2  104.89    3.15
   1  -8  -2  105.52    4.05
   1  -8  -2  100.46    3.82
   1  -8  -2  110.44    4.08
  -1   8   3   75.39    3.05
  -1   8   3   78.27    3.03
  -1   8   3   69.63    2.42
  -1   8   3   73.51    3.11
   1  -8  -3   73.80    3.06
   1  -8  -3   71.33    3.11
  -1   8   4   69.60    2.93
  -1   8   4   68.79    3.15
  -1   8   4   73.17    3.02
   1  -8  -4   73.97    3.09
  -1   8   5   92.95    3.85
  -1   8   5   91.74    3.45
  -1   8   5   92.40    3.56
  -1   8   5   84.47    3.79
   1  -8  -5   93.31    3.74
  -1   8   6   14.76    1.42
  -1   8   6   11.61    1.52
  -1   8   6    9.38    1.12
  -1   8   6   11.55    1.51
   1  -8  -6   11.67    1.08
  -1   8   7  154.24    5.85
  -1   8   7  152.67    5.80
  -1   8   7  153.15    5.03
   1  -8  -7  148.40    5.17
  -1   8   8   -0.72    0.92
  -1   8   8    1.17    0.66
  -1   8   8   -0.60    0.90
  -1   8   8   -0.31    0.94
   1  -8  -8    2.08    0.78
  -1   8   9   -0.58    1.04
  -1   8   9    2.44    1.08
  -1   8   9   -0.22    0.56
  -1   8   9   -0.82    0.95
   1  -8  -9    0.66    0.74
  -1   8  10   19.79    2.15
  -1   8  10   28.55    2.65
  -1   8  10   22.75    2.46
   1  -8 -10   20.45    1.70
  -1   8  11   13.51    1.94
  -1   8  11   15.10    2.14
  -1   8  11   13.83    2.12
   1  -8 -11   14.82    1.55
   1  -8 -11   14.91    2.06
  -1   8  12   17.52    2.44
  -1   8  12   15.77    2.34
  -1   8  12   18.46    2.18
   1  -8 -12   16.96    2.21
  -1   8  13    2.57    1.58
  -1   8  13    1.50    1.46
  -1   8  13    0.58    1.48
   1  -8 -13    1.08    1.57
  -1   8  14    4.17    1.78
  -1   8  14    1.04    1.45
  -1   8  14    0.53    1.55
   1  -8 -14    0.22    1.66
   1  -7  15    7.55    1.90
   1  -7  14    9.40    1.93
   1  -7  13   15.42    2.11
   1  -7  13   15.80    2.06
   1  -7  13   14.17    1.91
  -1   7 -12    3.64    1.20
  -1   7 -12    5.90    1.34
   1  -7  12    5.57    1.42
   1  -7  12    3.26    1.33
   1  -7  12    6.32    1.49
  -1   7 -11   69.82    3.32
  -1   7 -11   68.75    3.19
   1  -7  11   68.69    3.58
  -1   7 -10    1.34    0.98
  -1   7 -10    0.33    0.96
   1  -7  10    1.53    1.13
  -1   7  -9    1.34    0.98
  -1   7  -9    1.31    1.00
  -1   7  -9    1.17    0.97
   1  -7   9    1.05    1.08
  -1   7  -8   91.93    3.64
  -1   7  -8   82.87    3.80
  -1   7  -8   90.99    3.63
   1  -7   8   88.32    3.96
  -1   7  -7   84.22    3.35
  -1   7  -7   80.54    3.52
  -1   7  -7   77.75    3.36
   1  -7   7   82.31    3.66
  -1   7  -6   49.85    2.54
  -1   7  -6   49.19    2.41
  -1   7  -6   50.20    2.48
   1  -7   6   45.89    2.58
  -1   7  -5  240.90    7.74
  -1   7  -5  242.18    7.91
  -1   7  -5  238.01    7.71
   1  -7   5  241.28    8.22
  -1   7  -4  102.46    3.99
  -1   7  -4  108.66    4.11
   1  -7   4  114.36    4.36
  -1   7  -3  343.14   10.52
  -1   7  -3  344.33   10.37
   1  -7   3  326.09   10.92
  -1   7  -2   23.79    1.64
  -1   7  -2   20.59    1.53
   1  -7   2   23.53    1.71
  -1   7  -1   32.89    1.87
  -1   7  -1   34.34    1.92
   1  -7   1   36.17    2.01
  -1   7   0  238.24    7.70
  -1   7   0  248.97    7.77
   1  -7   0  248.52    8.11
   1  -7   0  244.41    6.99
   1  -7   0  247.24    7.47
  -1   7   1   32.39    1.94
  -1   7   1   34.02    1.87
   1  -7  -1   34.77    1.77
   1  -7  -1   34.07    1.79
   1  -7  -1   34.57    1.87
  -1   7   2   21.17    0.92
  -1   7   2   19.10    1.43
  -1   7   2   23.43    1.52
  -1   7   2   26.78    1.62
  -1   7   2   21.53    1.49
   1  -7  -2   20.92    1.46
   1  -7  -2   23.55    1.51
   1  -7  -2   23.35    1.58
   1  -7  -2   22.42    1.59
  -1   7   3  353.43   11.14
  -1   7   3  354.10   10.57
  -1   7   3  352.17   10.84
  -1   7   3  360.60   10.75
   1  -7  -3  364.83   11.02
   1  -7  -3  328.37   11.08
   1  -7  -3  353.77   10.48
  -1   7   4  108.50    3.98
  -1   7   4  113.62    3.96
  -1   7   4  106.89    4.13
  -1   7   4  110.86    3.84
  -1   7   4  103.73    4.14
   1  -7  -4  105.97    3.48
   1  -7  -4  116.84    4.16
   1  -7  -4  107.46    4.00
  -1   7   5  256.51    7.58
  -1   7   5  245.87    7.75
  -1   7   5  248.29    7.97
  -1   7   5  234.12    8.09
  -1   7   5  235.73    8.02
   1  -7  -5  248.30    7.70
  -1   7   6   52.41    2.65
  -1   7   6   53.25    2.73
  -1   7   6   46.17    2.64
  -1   7   6   52.28    2.33
  -1   7   6   52.46    2.18
   1  -7  -6   52.09    2.20
  -1   7   7   73.43    3.58
  -1   7   7   79.23    3.64
  -1   7   7   72.54    3.43
  -1   7   7   80.36    2.87
  -1   7   7   84.35    3.11
   1  -7  -7   79.97    3.08
  -1   7   8   86.55    4.06
  -1   7   8   86.15    3.85
  -1   7   8   87.35    4.04
  -1   7   8   87.71    3.35
  -1   7   8   88.60    3.02
   1  -7  -8   89.64    3.47
  -1   7   9    0.80    1.07
  -1   7   9    1.82    1.09
  -1   7   9   -0.63    0.93
  -1   7   9    1.28    0.50
   1  -7  -9    0.80    0.72
  -1   7  10   -0.13    1.00
  -1   7  10    0.26    1.01
  -1   7  10    0.65    1.07
   1  -7 -10    0.84    1.11
   1  -7 -10   -0.32    0.78
  -1   7  11   67.15    3.81
  -1   7  11   70.50    3.60
  -1   7  11   63.14    3.77
   1  -7 -11   63.40    3.54
   1  -7 -11   62.74    3.14
  -1   7  12    4.45    1.61
  -1   7  12    5.39    1.62
  -1   7  12    4.54    1.48
   1  -7 -12    4.45    1.20
   1  -7 -12    4.95    1.67
  -1   7  13   14.45    2.30
  -1   7  13   14.79    2.05
  -1   7  13   19.38    2.59
   1  -7 -13   17.16    2.27
  -1   7  14    9.53    2.17
  -1   7  14    7.19    2.03
  -1   7  14    6.69    1.76
   1  -7 -14    9.72    2.08
  -1   7  15    6.17    2.08
  -1   7  15    5.77    2.02
   1  -7 -15   10.28    2.30
   1  -6  15    2.27    1.70
   1  -6  15   -1.57    1.27
   1  -6  14    1.26    1.35
   1  -6  13    6.74    1.64
   1  -6  13    7.60    1.61
   1  -6  13    5.91    1.45
  -1   6 -12   32.73    2.03
  -1   6 -12   30.93    2.26
   1  -6  12   26.22    2.36
   1  -6  12   28.74    2.25
   1  -6  12   35.92    2.68
  -1   6 -11   -0.42    0.91
  -1   6 -11    1.52    1.07
   1  -6  11   -0.97    1.01
   1  -6  11    0.08    1.05
   1  -6  11    1.83    1.09
  -1   6 -10    9.13    1.28
  -1   6 -10    8.04    1.26
   1  -6  10    8.05    1.44
  -1   6  -9   21.04    1.65
  -1   6  -9   22.16    1.77
   1  -6   9   20.45    1.92
  -1   6  -8   29.80    1.85
  -1   6  -8   25.91    1.70
  -1   6  -8   26.81    1.92
   1  -6   8   23.05    1.91
  -1   6  -7    0.16    0.70
  -1   6  -7   -0.11    0.80
  -1   6  -7    0.08    0.71
   1  -6   7   -0.19    0.81
  -1   6  -6    3.65    0.91
  -1   6  -6    2.91    0.89
  -1   6  -6    2.54    0.81
   1  -6   6    4.81    1.03
   1  -6   6    4.57    0.78
  -1   6  -5   45.99    2.16
  -1   6  -5   41.36    2.25
  -1   6  -5   43.01    2.06
   1  -6   5   43.88    2.03
   1  -6   5   47.59    2.35
  -1   6  -4  336.86   10.17
  -1   6  -4  330.62   10.38
  -1   6  -4  341.97   10.27
   1  -6   4  330.36   10.80
   1  -6   4  336.85   10.20
  -1   6  -3   -0.20    0.64
  -1   6  -3    0.25    0.69
   1  -6   3    0.33    0.57
   1  -6   3    1.06    0.71
  -1   6  -2    2.44    0.73
  -1   6  -2    0.73    0.67
   1  -6   2    0.62    0.54
   1  -6   2    1.20    0.71
  -1   6  -1   81.85    3.21
  -1   6  -1   79.79    3.02
  -1   6  -1   82.91    3.04
   1  -6   1   79.40    3.00
   1  -6   1   74.76    3.14
  -1   6   0   71.31    2.88
  -1   6   0   71.43    2.75
  -1   6   0   74.00    2.81
   1  -6   0   74.64    2.76
   1  -6   0   67.14    2.86
   1  -6   0   71.74    2.14
   1  -6   0   71.40    2.65
  -1   6   1   75.80    2.26
  -1   6   1   77.99    2.91
  -1   6   1   71.07    2.98
  -1   6   1   74.98    2.90
   1  -6  -1   77.47    2.99
   1  -6  -1   79.85    2.92
   1  -6  -1   82.59    2.89
   1  -6  -1   79.83    2.85
   1  -6  -1   78.57    2.81
  -1   6   2    0.38    0.56
  -1   6   2    0.57    0.55
  -1   6   2    0.96    0.61
  -1   6   2    0.34    0.63
   1  -6  -2    1.73    0.67
   1  -6  -2    0.85    0.59
   1  -6  -2    1.14    0.58
   1  -6  -2    1.49    0.66
  -1   6   3    0.26    0.56
  -1   6   3    0.72    0.62
  -1   6   3   -0.21    0.59
  -1   6   3    0.82    0.60
  -1   6   3    0.30    0.55
   1  -6  -3    0.30    0.62
   1  -6  -3    0.65    0.57
   1  -6  -3    1.04    0.57
   1  -6  -3    0.21    0.57
  -1   6   4  342.82    9.89
  -1   6   4  317.20   10.35
  -1   6   4  333.68   10.42
  -1   6   4  341.91   10.35
   1  -6  -4  339.80   10.41
   1  -6  -4  331.50   10.03
   1  -6  -4  328.46    9.93
  -1   6   5   47.81    1.92
  -1   6   5   45.66    2.32
  -1   6   5   41.66    2.32
  -1   6   5   48.95    2.05
  -1   6   5   45.86    2.36
   1  -6  -5   43.06    2.25
   1  -6  -5   44.12    1.91
  -1   6   6    6.18    1.10
  -1   6   6    4.55    0.71
  -1   6   6    5.05    1.04
  -1   6   6    5.81    0.81
  -1   6   6    5.30    1.01
   1  -6  -6    3.52    0.69
   1  -6  -6    4.65    0.97
  -1   6   7    0.73    0.49
  -1   6   7    0.52    0.57
  -1   6   7    0.30    0.81
  -1   6   7   -0.05    0.74
  -1   6   7    0.92    0.80
   1  -6  -7    0.47    0.57
  -1   6   8   26.57    2.15
  -1   6   8   27.91    1.53
  -1   6   8   26.40    1.21
  -1   6   8   30.50    2.08
  -1   6   8   26.48    2.32
   1  -6  -8   29.76    1.77
  -1   6   9   20.82    2.10
  -1   6   9   21.60    2.14
  -1   6   9   20.07    1.92
  -1   6   9   19.73    1.31
   1  -6  -9   21.19    1.99
   1  -6  -9   20.20    1.65
  -1   6  10    6.41    1.43
  -1   6  10    6.76    1.42
  -1   6  10    6.88    1.51
   1  -6 -10    7.06    1.44
   1  -6 -10    5.63    1.11
  -1   6  11    1.56    1.23
  -1   6  11   -1.18    1.02
  -1   6  11    1.04    1.18
   1  -6 -11    0.97    0.92
   1  -6 -11    0.83    1.26
  -1   6  12   29.13    2.95
  -1   6  12   36.53    3.16
  -1   6  12   34.02    2.62
   1  -6 -12   33.21    2.42
   1  -6 -12   34.06    2.74
  -1   6  13    4.44    1.53
  -1   6  13    8.19    1.84
  -1   6  13    4.63    1.71
   1  -6 -13    4.24    1.64
  -1   6  14   -1.33    1.20
  -1   6  14   -0.03    1.43
  -1   6  14   -0.02    1.51
   1  -6 -14    0.69    1.47
  -1   6  15   -0.45    1.48
  -1   6  15   -0.31    1.57
   1  -6 -15    2.43    1.66
   1  -5  15    4.90    1.72
   1  -5  15    2.73    1.69
   1  -5  14   -0.45    1.29
   1  -5  14    3.12    1.59
   1  -5  13   -1.59    1.08
   1  -5  13   -0.66    1.09
   1  -5  13   -0.16    1.15
  -1   5 -12   25.68    2.09
   1  -5  12   22.68    2.14
   1  -5  12   25.63    2.13
   1  -5  12   20.73    2.24
  -1   5 -11    1.26    0.83
  -1   5 -11    1.15    1.00
   1  -5  11    1.40    1.10
   1  -5  11    0.05    0.99
   1  -5  11    0.83    1.06
  -1   5 -10   15.50    1.55
  -1   5 -10   16.72    1.42
   1  -5  10   13.18    1.58
   1  -5  10   15.64    1.76
   1  -5  10   14.96    1.66
  -1   5  -9    5.58    1.00
  -1   5  -9    7.73    1.11
   1  -5   9    5.73    1.14
  -1   5  -8    0.07    0.74
  -1   5  -8   -0.20    0.68
   1  -5   8    0.27    0.78
  -1   5  -7   31.46    1.78
  -1   5  -7   31.79    1.94
  -1   5  -7   32.56    1.79
   1  -5   7   34.40    1.76
   1  -5   7   30.59    1.99
  -1   5  -6    4.15    0.89
  -1   5  -6    3.85    0.79
  -1   5  -6    4.04    0.90
   1  -5   6    4.21    0.94
   1  -5   6    3.81    0.73
  -1   5  -5   14.94    1.35
  -1   5  -5   13.48    1.23
  -1   5  -5   14.49    1.18
   1  -5   5   16.85    1.20
   1  -5   5   15.03    1.40
  -1   5  -4  321.76    9.57
  -1   5  -4  304.14    9.61
  -1   5  -4  320.71    9.80
   1  -5   4  316.27   10.18
   1  -5   4  327.20    9.63
  -1   5  -3   32.47    1.64
  -1   5  -3   34.55    1.72
  -1   5  -3   37.30    1.78
   1  -5   3   36.87    1.78
   1  -5   3   32.46    1.84
   1  -5   3   34.43    1.63
  -1   5  -2    3.77    0.75
  -1   5  -2    3.75    0.74
   1  -5   2    4.01    0.71
   1  -5   2    1.44    0.68
   1  -5   2    2.41    0.57
  -1   5  -1   20.95    1.24
  -1   5  -1   17.58    1.30
  -1   5  -1   19.47    1.23
   1  -5   1   13.35    1.15
   1  -5   1   14.15    1.13
  -1   5   0   23.67    1.37
  -1   5   0   25.13    1.37
  -1   5   0   22.81    1.38
   1  -5   0   23.32    1.40
   1  -5   0   24.27    0.83
   1  -5   0   28.32    1.38
   1  -5   0   23.19    1.30
  -1   5   1   14.72    1.03
  -1   5   1   16.30    1.16
  -1   5   1   16.07    1.13
  -1   5   1   15.83    1.25
  -1   5   1   16.46    1.17
   1  -5  -1   19.58    1.20
   1  -5  -1   18.85    1.13
   1  -5  -1   17.37    1.21
   1  -5  -1   19.68    1.12
   1  -5  -1   18.70    1.17
  -1   5   2    3.86    0.68
  -1   5   2    2.30    0.58
  -1   5   2    3.78    0.68
  -1   5   2    3.89    0.69
  -1   5   2    3.57    0.69
  -1   5   2    3.18    0.63
   1  -5  -2    3.13    0.68
   1  -5  -2    3.57    0.63
   1  -5  -2    3.41    0.62
   1  -5  -2    3.72    0.65
   1  -5  -2    3.59    0.72
  -1   5   3   35.88    1.84
  -1   5   3   31.79    1.69
  -1   5   3   35.88    1.60
  -1   5   3   35.11    1.62
  -1   5   3   34.54    1.81
  -1   5   3   33.95    1.60
   1  -5  -3   35.67    1.62
   1  -5  -3   33.99    1.76
   1  -5  -3   36.67    1.78
   1  -5  -3   34.55    1.30
   1  -5  -3   34.65    1.71
   1  -5  -3   36.83    1.78
  -1   5   4  317.86    9.89
  -1   5   4  319.35    9.33
  -1   5   4  319.08    9.88
  -1   5   4  305.27    9.80
  -1   5   4  322.74    9.94
   1  -5  -4  325.34    9.86
   1  -5  -4  324.11    9.45
   1  -5  -4  324.08    9.66
   1  -5  -4  315.60    9.89
  -1   5   5   14.33    1.38
  -1   5   5   15.75    1.42
  -1   5   5   13.97    1.09
  -1   5   5   13.93    1.31
  -1   5   5   16.24    0.99
   1  -5  -5   14.95    1.33
   1  -5  -5   15.18    1.05
  -1   5   6    3.23    0.54
  -1   5   6    2.88    0.86
  -1   5   6    4.37    0.92
  -1   5   6    3.91    0.94
  -1   5   6    4.66    0.66
   1  -5  -6    3.40    0.65
   1  -5  -6    4.69    0.91
  -1   5   7   35.42    2.19
  -1   5   7   31.00    2.12
  -1   5   7   32.61    1.31
  -1   5   7   29.69    1.90
  -1   5   7   34.79    1.56
  -1   5   7   31.16    1.28
   1  -5  -7   33.27    1.76
   1  -5  -7   33.68    1.96
  -1   5   8   -0.27    0.77
  -1   5   8    0.70    0.46
  -1   5   8    0.58    0.87
  -1   5   8    0.71    0.51
  -1   5   8    0.96    0.89
   1  -5  -8   -0.13    0.62
   1  -5  -8   -0.31    0.87
  -1   5   9    6.87    1.36
  -1   5   9    7.10    1.38
  -1   5   9    8.37    0.81
  -1   5   9    6.90    1.25
  -1   5   9    6.26    0.72
   1  -5  -9    8.51    1.12
   1  -5  -9    6.99    1.31
  -1   5  10   14.02    1.90
  -1   5  10   15.30    1.91
  -1   5  10   16.78    1.81
   1  -5 -10   13.63    1.54
   1  -5 -10   17.68    1.91
  -1   5  11    0.07    1.09
  -1   5  11    2.03    1.24
  -1   5  11   -0.87    1.01
   1  -5 -11    0.23    0.89
   1  -5 -11    2.18    1.23
  -1   5  12   29.47    2.88
  -1   5  12   29.63    2.36
  -1   5  12   20.16    2.44
   1  -5 -12   25.87    2.47
  -1   5  13   -0.37    1.27
  -1   5  13   -1.25    1.24
  -1   5  13    1.82    1.28
   1  -5 -13   -2.62    1.19
  -1   5  14    0.88    1.44
  -1   5  14   -1.69    1.34
  -1   5  14   -0.54    1.28
   1  -5 -14    0.40    1.41
  -1   5  15    3.92    1.92
  -1   5  15    0.30    1.55
   1  -5 -15    1.43    1.58
   1  -4  15    0.76    1.50
   1  -4  15    1.70    1.64
   1  -4  14    1.71    1.24
   1  -4  14    1.83    1.57
   1  -4  14    1.68    1.40
  -1   4 -13    3.19    1.26
   1  -4  13    2.99    1.45
   1  -4  13    3.09    1.22
   1  -4  13    1.84    1.38
   1  -4  13    2.65    1.16
  -1   4 -12   43.46    2.57
   1  -4  12   44.61    2.65
   1  -4  12   40.73    2.83
   1  -4  12   43.78    2.61
  -1   4 -11   14.47    1.21
  -1   4 -11   16.98    1.63
   1  -4  11   14.10    1.77
   1  -4  11   12.87    1.53
   1  -4  11   16.31    1.66
  -1   4 -10   16.73    1.53
  -1   4 -10   17.78    1.33
   1  -4  10   18.10    1.70
   1  -4  10   14.71    1.73
   1  -4  10   18.16    1.71
  -1   4  -9   10.89    1.11
  -1   4  -9   11.42    1.24
   1  -4   9    9.86    1.29
   1  -4   9   10.82    1.39
   1  -4   9   11.46    1.29
  -1   4  -8  141.71    4.71
  -1   4  -8  139.26    4.91
   1  -4   8  144.68    4.91
   1  -4   8  149.58    5.30
  -1   4  -7   10.54    1.05
  -1   4  -7    9.02    0.99
   1  -4   7    9.33    0.96
   1  -4   7    7.41    1.04
  -1   4  -6    4.04    0.88
  -1   4  -6    5.51    0.81
  -1   4  -6    7.33    0.90
   1  -4   6    6.13    0.78
   1  -4   6   10.02    1.08
  -1   4  -5    5.04    0.77
  -1   4  -5    4.07    0.71
  -1   4  -5    3.10    0.80
   1  -4   5    4.07    0.64
   1  -4   5    3.76    0.79
  -1   4  -4  408.40   11.64
  -1   4  -4  399.59   11.93
  -1   4  -4  391.13   11.77
   1  -4   4  394.75   11.88
   1  -4   4  395.59   11.75
  -1   4  -3  258.52    7.64
  -1   4  -3  252.79    7.57
  -1   4  -3  253.43    7.75
   1  -4   3  252.80    7.60
   1  -4   3  257.41    7.73
   1  -4   3  254.69    7.99
   1  -4   3  236.93    8.04
  -1   4  -2   25.62    1.41
  -1   4  -2   25.57    1.37
   1  -4   2   27.70    1.30
   1  -4   2   26.68    1.50
   1  -4   2   28.75    1.41
  -1   4  -1   13.23    0.96
  -1   4  -1   12.19    0.95
  -1   4  -1   12.22    1.02
   1  -4   1    8.71    0.87
  -1   4   0  383.04   11.99
  -1   4   0  415.48   11.85
  -1   4   0  452.28   12.58
   1  -4   0  395.13   11.99
   1  -4   0  402.69   11.48
   1  -4   0  418.41   12.53
  -1   4   1    5.75    0.66
  -1   4   1    7.04    0.76
  -1   4   1    6.90    0.67
  -1   4   1    6.41    0.71
  -1   4   1    7.57    0.74
   1  -4  -1   12.50    0.93
   1  -4  -1    9.78    0.78
   1  -4  -1   10.99    0.86
   1  -4  -1   12.69    0.88
   1  -4  -1   11.87    0.82
   1  -4  -1   11.54    0.83
  -1   4   2   29.05    1.29
  -1   4   2   27.23    1.44
  -1   4   2   28.47    1.27
  -1   4   2   27.58    1.32
  -1   4   2   26.88    1.46
  -1   4   2   30.11    1.39
  -1   4   2   28.28    1.44
   1  -4  -2   28.03    1.42
   1  -4  -2   24.75    1.41
   1  -4  -2   25.50    1.35
   1  -4  -2   24.03    1.23
   1  -4  -2   25.51    1.34
  -1   4   3  255.02    7.48
  -1   4   3  260.46    7.92
  -1   4   3  246.63    7.77
  -1   4   3  249.53    7.43
  -1   4   3  241.17    7.82
  -1   4   3  249.44    7.83
   1  -4  -3  253.53    7.48
   1  -4  -3  260.56    7.82
   1  -4  -3  253.44    7.87
   1  -4  -3  263.22    7.66
   1  -4  -3  257.78    7.77
   1  -4  -3  259.06    7.68
  -1   4   4  406.62   12.28
  -1   4   4  403.15   12.16
  -1   4   4  403.94   11.64
  -1   4   4  396.16   12.19
  -1   4   4  397.21   11.54
  -1   4   4  392.99   12.23
   1  -4  -4  423.99   12.27
   1  -4  -4  417.82   12.20
   1  -4  -4  404.70   12.08
  -1   4   5    4.10    0.81
  -1   4   5    2.82    0.76
  -1   4   5    2.87    0.79
  -1   4   5    4.84    0.52
  -1   4   5    3.45    0.56
  -1   4   5    4.37    0.48
   1  -4  -5    6.24    0.70
   1  -4  -5    5.00    0.85
  -1   4   6    6.12    0.99
  -1   4   6    6.91    0.99
  -1   4   6    6.01    0.77
  -1   4   6    7.30    1.09
  -1   4   6    7.68    0.70
  -1   4   6    6.03    0.50
  -1   4   6    5.78    0.62
   1  -4  -6    4.92    0.73
   1  -4  -6    7.04    0.97
  -1   4   7   11.14    1.37
  -1   4   7   11.36    1.10
  -1   4   7   13.26    1.48
  -1   4   7    9.25    0.80
  -1   4   7   10.90    1.27
   1  -4  -7    9.34    1.01
   1  -4  -7   10.38    1.28
   1  -4  -7   11.51    1.29
  -1   4   8  138.19    5.26
  -1   4   8  135.88    5.29
  -1   4   8  135.64    4.48
  -1   4   8  135.52    5.08
   1  -4  -8  137.22    4.90
   1  -4  -8  150.43    5.17
  -1   4   9   11.40    1.58
  -1   4   9   12.19    1.55
  -1   4   9    9.60    0.81
  -1   4   9   12.76    1.49
   1  -4  -9   11.17    1.27
   1  -4  -9   10.34    1.41
  -1   4  10   15.21    1.02
  -1   4  10   17.11    1.95
  -1   4  10   16.39    1.76
  -1   4  10   14.29    1.85
   1  -4 -10   16.99    1.64
   1  -4 -10   18.45    1.84
  -1   4  11   12.77    1.96
  -1   4  11   15.88    1.78
  -1   4  11   12.23    1.78
   1  -4 -11   12.40    1.56
   1  -4 -11   12.32    1.74
  -1   4  12   36.37    2.97
  -1   4  12   50.15    3.20
  -1   4  12   45.35    2.80
   1  -4 -12   42.04    2.82
  -1   4  13    3.05    1.50
  -1   4  13    1.87    1.21
  -1   4  13    3.88    1.60
   1  -4 -13    3.05    1.42
  -1   4  14    5.13    1.71
  -1   4  14    2.65    1.60
  -1   4  14    3.25    1.43
   1  -4 -14    3.91    1.64
  -1   4  15    0.61    1.44
  -1   4  15    3.12    1.73
  -1   4  15    0.69    1.59
   1  -4 -15    1.17    1.44
   1  -3  16    4.24    1.77
   1  -3  16    3.38    1.87
   1  -3  15    1.06    1.57
   1  -3  15   -0.26    1.55
   1  -3  14    7.52    1.74
   1  -3  14    4.23    1.36
   1  -3  14    5.26    1.70
  -1   3 -13    6.42    1.36
   1  -3  13    4.91    1.55
   1  -3  13    3.55    1.39
   1  -3  13    3.52    1.27
  -1   3 -12   -0.43    0.94
   1  -3  12   -1.26    0.81
   1  -3  12   -0.66    0.98
   1  -3  12   -1.08    1.05
   1  -3  12    0.73    1.12
  -1   3 -11   64.79    2.95
   1  -3  11   66.41    3.55
   1  -3  11   64.17    3.41
   1  -3  11   65.17    3.12
   1  -3  11   67.49    3.05
  -1   3 -10    0.09    0.53
  -1   3 -10    1.13    0.87
   1  -3  10    1.52    0.94
   1  -3  10   -0.17    0.85
   1  -3  10    0.91    0.80
  -1   3  -9    0.57    0.74
  -1   3  -9    3.03    0.65
   1  -3   9    0.66    0.79
   1  -3   9    3.14    0.93
  -1   3  -8   31.36    1.73
  -1   3  -8   33.01    1.54
   1  -3   8   30.84    1.69
   1  -3   8   29.66    1.76
   1  -3   8   30.43    1.98
  -1   3  -7   32.90    1.57
  -1   3  -7   33.35    1.72
   1  -3   7   38.62    1.79
   1  -3   7   33.80    1.81
  -1   3  -6   68.63    2.71
  -1   3  -6   75.61    2.63
   1  -3   6   76.95    2.74
  -1   3  -5   85.30    3.09
  -1   3  -5   90.12    3.07
  -1   3  -5   94.24    3.33
   1  -3   5   95.06    3.29
   1  -3   5   92.65    3.11
  -1   3  -4   69.16    2.41
  -1   3  -4   68.16    2.56
  -1   3  -4   63.38    2.36
   1  -3   4   68.67    2.36
   1  -3   4   70.07    2.54
   1  -3   4   68.78    2.76
  -1   3  -3  419.23   12.57
  -1   3  -3  431.14   12.27
  -1   3  -3  433.36   12.47
   1  -3   3  429.38   12.46
   1  -3   3  424.78   12.55
  -1   3  -2  154.99    4.79
  -1   3  -2  160.25    4.92
  -1   3  -2  153.20    4.79
   1  -3   2  164.18    5.07
   1  -3   2  157.53    4.78
   1  -3   2  158.49    4.91
  -1   3  -1   88.14    2.93
  -1   3  -1   90.55    2.91
   1  -3   1   89.13    3.08
   1  -3   1   91.62    2.94
  -1   3   0   11.49    0.79
  -1   3   0   13.49    0.78
   1  -3   0   16.55    0.86
   1  -3   0   11.41    0.75
  -1   3   1   90.27    2.79
  -1   3   1   90.74    2.85
  -1   3   1   90.97    2.88
  -1   3   1   89.64    2.96
  -1   3   1   90.36    2.84
  -1   3   1   90.05    2.89
   1  -3  -1   90.59    2.97
   1  -3  -1   88.97    2.87
   1  -3  -1   86.77    2.78
   1  -3  -1   83.40    2.93
   1  -3  -1   90.73    2.89
   1  -3  -1   93.12    2.84
  -1   3   2  159.59    4.96
  -1   3   2  163.34    4.75
  -1   3   2  161.81    4.73
  -1   3   2  169.69    4.98
  -1   3   2  163.00    4.98
  -1   3   2  166.23    5.05
   1  -3  -2  156.26    5.01
   1  -3  -2  159.46    4.95
   1  -3  -2  155.72    4.95
   1  -3  -2  152.29    4.89
   1  -3  -2  160.16    4.92
   1  -3  -2  149.28    4.72
  -1   3   3  433.20   12.35
  -1   3   3  436.92   13.01
  -1   3   3  444.18   13.09
  -1   3   3  445.08   12.92
  -1   3   3  439.38   13.12
  -1   3   3  436.95   12.84
  -1   3   3  436.28   12.32
   1  -3  -3  434.62   12.81
   1  -3  -3  432.43   12.90
   1  -3  -3  448.00   13.01
   1  -3  -3  428.76   12.88
  -1   3   4   69.71    2.43
  -1   3   4   69.05    2.73
  -1   3   4   64.55    2.30
  -1   3   4   70.13    2.63
  -1   3   4   70.01    2.15
  -1   3   4   68.50    2.53
   1  -3  -4   70.81    2.45
   1  -3  -4   70.44    2.68
   1  -3  -4   65.82    2.60
  -1   3   5   87.43    3.41
  -1   3   5   90.15    3.20
  -1   3   5   86.97    3.36
  -1   3   5   88.75    3.32
  -1   3   5   93.61    3.15
  -1   3   5   85.74    2.90
  -1   3   5   86.95    2.63
   1  -3  -5   93.52    3.16
   1  -3  -5   90.45    3.39
   1  -3  -5   88.57    3.28
  -1   3   6   74.81    2.85
  -1   3   6   76.79    3.14
  -1   3   6   73.55    2.99
  -1   3   6   73.91    3.14
   1  -3  -6   75.33    2.85
   1  -3  -6   72.84    2.95
   1  -3  -6   73.57    3.02
  -1   3   7   37.38    1.89
  -1   3   7   34.30    2.10
  -1   3   7   34.99    1.94
  -1   3   7   36.16    2.17
   1  -3  -7   34.59    1.87
   1  -3  -7   34.66    1.95
   1  -3  -7   34.63    2.01
  -1   3   8   33.91    2.22
  -1   3   8   32.69    2.00
  -1   3   8   33.31    2.19
   1  -3  -8   33.95    2.09
   1  -3  -8   34.07    1.95
   1  -3  -8   37.58    2.10
  -1   3   9    1.97    0.92
  -1   3   9    2.30    1.01
  -1   3   9    1.58    0.95
   1  -3  -9    1.88    0.82
   1  -3  -9    3.70    1.07
  -1   3  10    0.36    0.94
  -1   3  10    0.40    0.99
  -1   3  10    1.90    1.04
   1  -3 -10    0.39    0.92
   1  -3 -10    0.10    0.78
  -1   3  11   62.75    3.54
  -1   3  11   61.72    3.16
  -1   3  11   58.39    3.44
   1  -3 -11   65.12    3.24
  -1   3  12    0.10    1.11
  -1   3  12    0.56    1.16
  -1   3  12    0.03    1.07
   1  -3 -12   -0.21    1.07
  -1   3  13    4.87    1.43
  -1   3  13    4.06    1.57
  -1   3  13    3.84    1.55
   1  -3 -13    3.90    1.48
  -1   3  14    1.69    1.52
  -1   3  14    2.68    1.61
  -1   3  14    7.01    1.58
   1  -3 -14    8.37    1.71
  -1   3  15   -1.39    1.43
  -1   3  15    1.28    1.59
  -1   3  15    2.68    1.55
   1  -3 -15    2.22    1.57
  -1   3  16    1.15    1.74
  -1   3  16    4.25    2.00
   1  -2  16    8.75    2.03
   1  -2  16    5.07    1.98
   1  -2  15   -0.66    1.57
   1  -2  15    0.47    1.44
   1  -2  14    4.52    1.55
   1  -2  14    7.32    1.51
   1  -2  14    5.84    1.74
  -1   2 -13    0.99    1.03
   1  -2  13    0.48    1.24
   1  -2  13    1.87    1.36
   1  -2  13    1.44    1.06
  -1   2 -12   -0.07    0.94
   1  -2  12    0.00    1.06
   1  -2  12    0.33    1.12
   1  -2  12    0.91    1.01
   1  -2  12    0.05    0.79
  -1   2 -11    0.76    0.91
   1  -2  11   -0.14    1.02
   1  -2  11    0.14    0.95
   1  -2  11    2.55    0.83
   1  -2  11    1.64    0.93
  -1   2 -10    9.52    1.22
   1  -2  10    9.30    1.47
   1  -2  10    7.51    1.18
   1  -2  10    7.59    1.39
  -1   2  -9    2.18    0.80
   1  -2   9    1.47    0.83
   1  -2   9   -0.58    0.71
  -1   2  -8   40.65    1.62
  -1   2  -8   38.03    2.29
  -1   2  -8   38.26    1.98
   1  -2   8   41.62    2.28
   1  -2   8   41.52    2.03
  -1   2  -7    5.19    1.00
  -1   2  -7    6.65    0.68
  -1   2  -7    5.82    0.84
   1  -2   7    7.33    1.02
   1  -2   7    6.82    0.81
   1  -2   7    4.89    0.87
  -1   2  -6   34.19    1.42
  -1   2  -6   33.84    1.66
  -1   2  -6   34.13    1.99
   1  -2   6   35.67    1.89
   1  -2   6   34.61    1.74
   1  -2   6   36.01    1.69
   1  -2   6   37.18    1.63
  -1   2  -5    2.41    0.56
  -1   2  -5    1.95    0.68
  -1   2  -5    2.48    0.52
   1  -2   5    3.33    0.65
   1  -2   5    2.46    0.52
  -1   2  -4    0.93    0.42
  -1   2  -4    1.15    0.45
  -1   2  -4    0.88    0.56
   1  -2   4    2.17    0.57
   1  -2   4    2.10    0.45
   1  -2   4    4.71    0.64
  -1   2  -3   21.31    0.97
  -1   2  -3   19.95    1.26
  -1   2  -3   20.77    1.15
  -1   2  -3   21.57    1.01
   1  -2   3   21.21    1.11
   1  -2   3   22.08    1.28
   1  -2   3   20.38    1.03
   1  -2   3   22.37    0.97
  -1   2  -2   72.05    2.37
  -1   2  -2   68.93    2.47
  -1   2  -2   68.78    2.21
  -1   2  -2   66.96    2.26
   1  -2   2   71.72    2.27
   1  -2   2   70.48    2.20
   1  -2   2   73.04    2.49
   1  -2   2   70.13    2.35
  -1   2  -1    6.78    0.52
  -1   2  -1    6.85    0.52
  -1   2  -1    6.62    0.51
   1  -2   1    7.67    0.53
   1  -2   1    7.50    0.55
   1  -2   1    6.52    0.53
   1  -2   1    6.57    0.41
   1  -2   0  178.73    5.29
   1  -2   0  181.74    5.23
   1  -2   0  182.45    5.36
  -1   2   1    7.75    0.49
  -1   2   1    7.19    0.53
  -1   2   1    7.32    0.52
  -1   2   1    7.70    0.52
  -1   2   1    7.52    0.46
  -1   2   1    8.61    0.49
  -1   2   1    7.33    0.54
   1  -2  -1    7.88    0.44
   1  -2  -1    6.24    0.48
   1  -2  -1    6.56    0.41
   1  -2  -1    6.56    0.54
   1  -2  -1    6.36    0.46
   1  -2  -1    7.05    0.51
   1  -2  -1    6.60    0.54
  -1   2   2   67.12    2.24
  -1   2   2   72.27    2.21
  -1   2   2   72.28    2.42
  -1   2   2   72.15    2.15
  -1   2   2   69.03    2.38
  -1   2   2   73.78    2.22
  -1   2   2   73.19    2.42
  -1   2   2   72.50    2.29
   1  -2  -2   67.06    2.39
   1  -2  -2   71.14    2.42
   1  -2  -2   66.44    2.23
   1  -2  -2   69.13    2.14
   1  -2  -2   70.35    2.22
   1  -2  -2   69.17    2.21
  -1   2   3   21.87    1.02
  -1   2   3   21.35    1.31
  -1   2   3   21.62    0.81
  -1   2   3   23.87    0.87
  -1   2   3   22.51    1.18
   1  -2  -3   22.56    1.04
   1  -2  -3   21.84    1.18
   1  -2  -3   22.63    1.29
  -1   2   4    2.88    0.66
  -1   2   4    2.40    0.62
  -1   2   4    4.46    0.71
  -1   2   4    4.43    0.55
   1  -2  -4    0.94    0.43
   1  -2  -4    0.26    0.55
   1  -2  -4    1.16    0.51
   1  -2  -4    1.29    0.55
  -1   2   5    4.07    0.79
  -1   2   5    2.61    0.72
  -1   2   5    3.33    0.60
  -1   2   5    3.67    0.77
   1  -2  -5    2.12    0.66
   1  -2  -5    2.43    0.56
   1  -2  -5    2.40    0.65
   1  -2  -5    3.28    0.69
  -1   2   6   39.41    2.04
  -1   2   6   35.29    1.76
  -1   2   6   35.08    1.94
  -1   2   6   38.54    1.87
   1  -2  -6   33.80    1.81
   1  -2  -6   29.98    1.80
   1  -2  -6   32.21    1.76
  -1   2   7    6.74    1.08
  -1   2   7    5.91    1.06
  -1   2   7    6.53    1.03
   1  -2  -7    7.12    1.01
   1  -2  -7    7.25    1.06
   1  -2  -7    7.87    0.99
  -1   2   8   45.87    2.47
  -1   2   8   40.16    2.38
  -1   2   8   41.65    2.16
   1  -2  -8   43.07    2.20
   1  -2  -8   35.62    2.08
   1  -2  -8   41.31    2.26
  -1   2   9    1.64    0.97
  -1   2   9    1.18    0.86
  -1   2   9    1.95    0.94
  -1   2   9    0.54    0.58
   1  -2  -9    1.85    0.88
  -1   2  10   10.71    1.61
  -1   2  10    7.08    1.35
  -1   2  10    8.52    1.33
   1  -2 -10   10.88    1.45
  -1   2  11    1.84    1.18
  -1   2  11    1.45    0.51
  -1   2  11    2.55    1.17
  -1   2  11    0.55    1.05
   1  -2 -11    0.33    1.05
  -1   2  12   -0.53    1.07
  -1   2  12    1.09    1.18
  -1   2  12    0.33    1.10
   1  -2 -12   -0.71    1.13
  -1   2  13    2.27    1.40
  -1   2  13    0.42    1.14
  -1   2  13    1.63    1.34
   1  -2 -13    0.58    1.26
  -1   2  14    6.11    1.76
  -1   2  14    7.28    1.57
  -1   2  14    2.80    1.60
   1  -2 -14    5.78    1.59
  -1   2  15    0.16    1.51
  -1   2  15    0.73    1.56
  -1   2  15    0.83    1.35
   1  -2 -15    0.66    1.41
  -1   2  16    1.94    1.75
  -1   2  16    3.55    1.86
   1  -1  16    3.47    1.86
   1  -1  16    5.11    1.88
   1  -1  15   29.79    3.05
   1  -1  15   24.46    2.96
   1  -1  14    8.84    1.87
   1  -1  14   11.79    2.12
   1  -1  14    9.74    1.64
  -1   1 -13    2.72    1.17
   1  -1  13    2.68    1.36
   1  -1  13    3.95    1.56
   1  -1  13    4.00    1.18
  -1   1 -12    6.63    1.26
   1  -1  12    5.77    1.01
   1  -1  12    5.92    1.56
   1  -1  12    8.31    1.42
   1  -1  12    5.34    1.50
  -1   1 -11   12.52    1.44
   1  -1  11   10.94    1.74
   1  -1  11   13.19    1.50
   1  -1  11   12.60    1.70
  -1   1 -10   -0.10    0.77
  -1   1 -10    1.55    0.96
   1  -1  10    1.98    0.98
   1  -1  10    1.73    0.95
   1  -1  10    1.08    0.84
  -1   1  -9  102.10    4.10
  -1   1  -9   93.22    3.56
   1  -1   9   96.52    4.03
   1  -1   9   90.39    3.58
   1  -1   9   85.43    3.86
  -1   1  -8  133.52    5.01
  -1   1  -8  132.20    4.53
   1  -1   8  129.46    4.85
   1  -1   8  130.20    4.91
   1  -1   8  131.12    4.61
  -1   1  -7  241.37    7.42
  -1   1  -7  244.94    7.96
   1  -1   7  235.80    7.69
   1  -1   7  233.92    7.71
   1  -1   7  230.96    7.47
  -1   1  -6   16.87    1.18
  -1   1  -6   17.18    1.49
   1  -1   6   15.53    1.08
   1  -1   6   17.81    1.43
   1  -1   6   18.43    1.24
  -1   1  -5   14.38    1.02
  -1   1  -5   14.02    1.20
  -1   1  -5   13.74    0.77
   1  -1   5   13.62    1.11
   1  -1   5   14.99    1.14
   1  -1   5   13.87    1.19
   1  -1   5   14.34    0.99
  -1   1  -4   23.72    0.97
  -1   1  -4   22.78    1.08
  -1   1  -4   18.88    1.32
   1  -1   4   22.84    1.11
   1  -1   4   23.09    1.12
   1  -1   4   23.77    1.36
   1  -1   4   19.47    1.19
   1  -1   4   21.01    0.93
  -1   1  -3  239.40    7.60
  -1   1  -3  246.74    7.03
  -1   1  -3  248.59    7.23
   1  -1   3  248.75    7.34
   1  -1   3  243.41    7.02
   1  -1   3  245.03    7.28
   1  -1   3  251.30    7.23
   1  -1   3  247.54    7.61
  -1   1  -2   10.85    0.54
  -1   1  -2   11.01    0.78
  -1   1  -2   11.41    0.58
   1  -1   2   11.90    0.59
   1  -1   2   10.16    0.75
   1  -1   2   10.43    0.65
   1  -1   2   10.02    0.52
  -1   1   0   -0.33    0.06
  -1   1   0   -0.14    0.08
  -1   1   0   -0.25    0.07
  -1   1   0   -0.29    0.04
  -1   1   0   -0.22    0.07
   1  -1   0   -0.25    0.07
   1  -1   0   -0.25    0.02
   1  -1   0   -0.27    0.01
   1  -1   0   -0.29    0.05
   1  -1   0   -0.27    0.04
  -1   1   2   10.87    0.74
  -1   1   2   11.08    0.64
  -1   1   2   11.60    0.72
   1  -1  -2   12.17    0.76
   1  -1  -2   11.85    0.77
   1  -1  -2   11.94    0.74
  -1   1   3  239.04    7.38
  -1   1   3  244.45    7.37
  -1   1   3  246.44    7.40
   1  -1  -3  247.98    7.40
   1  -1  -3  242.34    7.40
   1  -1  -3  246.49    7.37
  -1   1   4   21.72    1.21
  -1   1   4   24.53    1.38
  -1   1   4   22.79    1.25
   1  -1  -4   24.09    1.31
   1  -1  -4   22.31    1.21
   1  -1  -4   19.74    1.23
  -1   1   5   15.01    1.12
  -1   1   5   13.31    1.13
  -1   1   5   16.34    1.30
   1  -1  -5   13.01    1.06
   1  -1  -5   13.32    1.11
   1  -1  -5   14.12    1.14
  -1   1   6   16.45    1.28
  -1   1   6   16.20    1.25
  -1   1   6   18.47    1.49
  -1   1   6   16.59    1.47
  -1   1   6   18.47    1.06
   1  -1  -6   16.04    1.28
   1  -1  -6   17.82    1.33
   1  -1  -6   16.66    1.24
  -1   1   7  221.25    7.48
  -1   1   7  230.13    7.61
  -1   1   7  234.24    7.65
  -1   1   7  237.22    7.08
   1  -1  -7  234.78    7.45
  -1   1   8  138.39    4.88
  -1   1   8  135.81    5.05
  -1   1   8  132.35    5.03
  -1   1   8  133.83    4.43
   1  -1  -8  130.01    4.79
  -1   1   9  100.95    3.35
  -1   1   9   96.52    3.47
  -1   1   9   89.94    3.84
  -1   1   9  100.42    4.15
  -1   1   9   95.26    4.09
   1  -1  -9   93.30    3.83
  -1   1  10    0.93    0.88
  -1   1  10    0.44    0.90
  -1   1  10    0.53    0.51
  -1   1  10    1.57    0.98
   1  -1 -10    0.41    0.95
  -1   1  11   11.82    1.66
  -1   1  11   11.17    1.69
  -1   1  11   15.66    1.12
  -1   1  11   14.09    1.96
   1  -1 -11   14.25    1.70
  -1   1  12    7.91    1.64
  -1   1  12    7.62    1.48
  -1   1  12    5.35    1.49
   1  -1 -12    6.28    1.34
  -1   1  13    3.56    1.44
  -1   1  13    3.03    1.47
  -1   1  13    3.72    1.40
   1  -1 -13    3.92    1.37
  -1   1  14    9.36    1.77
  -1   1  14    9.27    1.95
  -1   1  14    7.76    1.88
   1  -1 -14   10.04    1.77
  -1   1  15   28.29    2.61
  -1   1  15   30.86    3.15
  -1   1  15   24.91    2.99
  -1   1  16    5.74    2.04
  -1   1  16    2.08    1.72
   1   0  16   -1.32    1.48
   1   0  16    3.06    1.93
   1   0  15   30.89    3.07
   1   0  15   27.14    3.05
   1   0  14    6.77    1.80
   1   0  14    5.61    1.79
   1   0  14   11.04    1.68
  -1   0 -13    3.42    1.23
   1   0  13    2.12    1.41
   1   0  13    2.18    1.44
   1   0  13    3.50    1.15
  -1   0 -12    8.38    1.36
   1   0  12    5.95    1.30
   1   0  12    6.38    1.50
   1   0  12    7.23    1.61
  -1   0 -11   13.20    1.72
  -1   0 -11   14.53    1.53
   1   0  11   15.73    1.93
   1   0  11   13.43    1.54
   1   0  11   13.96    1.81
  -1   0 -10    0.84    0.92
  -1   0 -10    1.00    0.85
   1   0  10    0.78    0.94
   1   0  10    0.46    0.82
   1   0  10    0.31    0.83
  -1   0  -9   95.93    3.58
  -1   0  -9   93.80    3.96
   1   0   9   93.57    3.64
   1   0   9   91.92    3.98
   1   0   9   89.65    3.94
  -1   0  -8  132.60    4.99
  -1   0  -8  130.66    4.59
   1   0   8  131.42    4.62
   1   0   8  128.91    4.95
   1   0   8  135.81    4.94
  -1   0  -7  236.38    7.72
  -1   0  -7  224.80    7.27
   1   0   7  228.64    7.33
   1   0   7  235.88    7.61
   1   0   7  235.08    7.60
  -1   0  -6   17.08    1.37
  -1   0  -6   17.18    1.20
   1   0   6   15.49    1.13
   1   0   6   14.73    1.28
   1   0   6   16.49    1.39
  -1   0  -5   14.78    0.99
  -1   0  -5   14.55    1.04
  -1   0  -5   13.38    1.16
  -1   0  -5   12.90    1.08
   1   0   5   13.73    1.16
   1   0   5   13.69    0.64
   1   0   5   13.22    1.13
   1   0   5   10.88    0.90
   1   0   5   13.67    1.13
  -1   0  -4   22.61    1.12
  -1   0  -4   22.40    1.13
  -1   0  -4   22.61    1.39
  -1   0  -4   23.47    1.30
   1   0   4   22.59    1.35
   1   0   4   23.72    1.34
   1   0   4   21.11    0.84
   1   0   4   21.97    1.10
   1   0   4   21.54    1.32
  -1   0  -3  246.64    7.28
  -1   0  -3  240.74    7.49
  -1   0  -3  252.28    7.21
   1   0   3  244.37    7.50
   1   0   3  240.00    7.19
   1   0   3  246.27    7.30
   1   0   3  233.95    7.26
  -1   0  -2   11.32    0.73
  -1   0  -2   11.51    0.73
  -1   0  -2   12.35    0.58
  -1   0  -2   11.24    0.69
   1   0   2   11.58    0.56
   1   0   2   11.93    0.71
   1   0   2    9.71    0.72
   1   0   2   11.70    0.72
  -1   0  -1  186.51    5.60
  -1   0   0   -0.27    0.06
  -1   0   0   -0.32    0.07
  -1   0   0   -0.32    0.06
   1   0   0   -0.18    0.06
   1   0   0   -0.23    0.05
   1   0   0   -0.25    0.07
  -1   0   2   11.21    0.56
  -1   0   2   10.79    0.56
  -1   0   2    9.55    0.68
   1   0  -2   10.75    0.54
   1   0  -2   10.95    0.54
   1   0  -2   10.59    0.72
  -1   0   3  244.73    7.21
  -1   0   3  242.18    7.56
  -1   0   3  249.04    7.51
  -1   0   3  245.49    7.45
  -1   0   3  245.76    7.43
   1   0  -3  252.34    7.46
   1   0  -3  253.85    7.22
  -1   0   4   23.54    1.27
  -1   0   4   21.89    1.28
  -1   0   4   22.67    1.28
  -1   0   4   20.94    1.02
  -1   0   4   23.00    1.05
   1   0  -4   22.52    1.23
  -1   0   5   12.66    1.11
  -1   0   5   13.91    1.13
  -1   0   5   11.89    1.09
  -1   0   5   12.26    0.86
  -1   0   5   14.25    0.92
  -1   0   5   14.53    1.11
   1   0  -5   15.20    1.19
  -1   0   6   17.08    1.39
  -1   0   6   18.24    1.32
  -1   0   6   17.74    1.01
  -1   0   6   15.09    1.22
  -1   0   6   14.45    1.33
  -1   0   6   17.91    1.08
   1   0  -6   15.24    1.25
   1   0  -6   15.61    0.74
  -1   0   7  230.36    7.25
  -1   0   7  224.07    7.09
  -1   0   7  242.98    7.66
  -1   0   7  221.93    7.50
   1   0  -7  234.15    7.43
   1   0  -7  235.92    6.57
  -1   0   8  136.41    4.87
  -1   0   8  132.75    4.48
  -1   0   8  135.45    5.07
  -1   0   8  136.46    4.49
   1   0  -8  132.38    4.80
  -1   0   9   91.59    4.01
  -1   0   9   97.64    4.12
  -1   0   9   94.96    3.83
  -1   0   9   90.14    3.32
   1   0  -9   97.95    3.78
  -1   0  10    0.14    0.86
  -1   0  10    0.94    0.96
  -1   0  10    1.02    0.59
  -1   0  10    0.44    0.89
   1   0 -10   -1.04    0.89
  -1   0  11   12.85    1.75
  -1   0  11   11.44    1.60
  -1   0  11   15.06    1.87
  -1   0  11   11.15    1.07
   1   0 -11   14.05    1.65
  -1   0  12    5.08    1.51
  -1   0  12    7.42    1.60
  -1   0  12    4.55    1.32
   1   0 -12    4.84    1.30
  -1   0  13    0.93    1.24
  -1   0  13    2.42    1.40
  -1   0  13    4.31    1.50
   1   0 -13    3.07    1.28
  -1   0  14    6.41    1.83
  -1   0  14    8.54    1.68
  -1   0  14   10.66    1.96
   1   0 -14    6.93    1.60
  -1   0  15   28.89    3.04
  -1   0  15   23.64    2.98
  -1   0  15   25.46    2.53
  -1   0  16   -0.18    1.66
  -1   0  16    6.87    2.05
   1   1  16    2.91    1.66
   1   1  16    1.14    1.73
   1   1  15   -0.74    1.52
   1   1  15    1.18    1.47
  -1  -1 -14    7.43    1.61
   1   1  14    5.96    1.50
   1   1  14    7.29    1.94
   1   1  14    7.73    1.83
  -1  -1 -13    1.00    1.10
   1   1  13    0.06    1.01
   1   1  13    0.38    1.33
   1   1  13    0.98    1.27
  -1  -1 -12    0.55    1.06
  -1  -1 -12    0.80    1.16
   1   1  12    1.32    1.05
   1   1  12   -0.41    1.05
   1   1  12    1.03    1.14
  -1  -1 -11    0.90    1.02
  -1  -1 -11    3.35    1.20
   1   1  11    2.28    1.20
   1   1  11    1.31    1.11
   1   1  11    2.25    1.01
  -1  -1 -10    9.19    1.42
  -1  -1 -10    7.99    1.24
   1   1  10    7.46    1.17
   1   1  10    9.33    1.48
   1   1  10    7.67    1.43
  -1  -1  -9   -0.28    0.71
  -1  -1  -9    0.18    0.80
   1   1   9    0.93    0.81
   1   1   9   -0.18    0.76
   1   1   9    1.12    0.86
  -1  -1  -8   43.06    2.09
  -1  -1  -8   42.45    2.32
  -1  -1  -8   42.08    2.06
   1   1   8   39.11    2.36
   1   1   8   39.13    2.02
   1   1   8   43.28    2.43
  -1  -1  -7    6.57    0.94
  -1  -1  -7    9.19    0.97
  -1  -1  -7    5.79    0.96
   1   1   7    5.60    1.02
   1   1   7    7.20    0.93
   1   1   7    6.42    1.05
  -1  -1  -6   29.33    1.62
  -1  -1  -6   30.23    1.76
  -1  -1  -6   33.61    1.61
  -1  -1  -6   33.80    1.88
   1   1   6   37.32    1.96
   1   1   6   34.09    1.64
   1   1   6   35.89    1.07
   1   1   6   36.20    1.95
  -1  -1  -5    2.41    0.57
  -1  -1  -5    3.10    0.68
  -1  -1  -5    2.75    0.66
   1   1   5    2.35    0.69
   1   1   5    3.57    0.68
   1   1   5    3.92    0.75
   1   1   5    2.30    0.60
  -1  -1  -4    1.87    0.51
  -1  -1  -4    1.26    0.51
  -1  -1  -4    1.26    0.51
  -1  -1  -4    1.10    0.52
   1   1   4    3.74    0.57
   1   1   4    3.04    0.58
   1   1   4    3.29    0.64
   1   1   4    3.88    0.67
  -1  -1  -3   20.92    1.17
  -1  -1  -3   21.04    1.24
  -1  -1  -3   21.23    1.04
  -1  -1  -3   20.90    1.17
   1   1   3   21.14    1.03
   1   1   3   22.96    1.21
   1   1   3   21.22    1.17
   1   1   3   21.94    1.18
  -1  -1  -2   68.49    2.36
  -1  -1  -2   68.42    2.39
  -1  -1  -2   68.24    2.36
  -1  -1  -2   69.21    2.28
   1   1   2   70.77    2.38
   1   1   2   72.29    2.27
   1   1   2   71.90    2.37
  -1  -1  -1    6.43    0.39
  -1  -1  -1    6.49    0.47
  -1  -1  -1    6.55    0.48
   1   1   1    7.16    0.51
   1   1   1    6.37    0.51
  -1  -1   0  182.13    5.02
   1   1   0  178.06    5.16
   1   1   0  179.02    5.33
  -1  -1   1    7.64    0.56
  -1  -1   1    6.64    0.52
  -1  -1   1    6.69    0.48
   1   1  -1    6.45    0.51
   1   1  -1    5.75    0.44
   1   1  -1    7.04    0.53
  -1  -1   2   72.44    2.40
  -1  -1   2   70.30    2.37
  -1  -1   2   72.66    2.30
   1   1  -2   68.60    2.29
   1   1  -2   68.63    2.37
   1   1  -2   72.10    2.38
  -1  -1   3   26.38    1.14
  -1  -1   3   21.17    1.03
  -1  -1   3   22.37    1.13
   1   1  -3   20.14    1.20
   1   1  -3   21.48    1.02
  -1  -1   4    4.48    0.67
  -1  -1   4    4.33    0.58
  -1  -1   4    2.53    0.56
  -1  -1   4    1.80    0.48
   1   1  -4    1.58    0.56
   1   1  -4    1.30    0.48
  -1  -1   5    2.89    0.66
  -1  -1   5    2.56    0.55
  -1  -1   5    2.70    0.56
  -1  -1   5    2.91    0.69
  -1  -1   5    3.51    0.68
   1   1  -5    2.47    0.67
   1   1  -5    3.21    0.60
  -1  -1   6   35.72    1.60
  -1  -1   6   40.10    1.84
  -1  -1   6   40.00    1.93
  -1  -1   6   35.63    1.64
   1   1  -6   33.31    1.40
   1   1  -6   30.60    1.79
  -1  -1   7    6.42    0.80
  -1  -1   7    6.50    0.80
  -1  -1   7    6.71    1.05
  -1  -1   7    6.48    1.02
   1   1  -7    7.21    1.04
   1   1  -7    6.24    0.64
  -1  -1   8   40.46    2.22
  -1  -1   8   43.78    1.91
  -1  -1   8   41.17    2.35
   1   1  -8   38.95    1.54
   1   1  -8   40.55    2.23
  -1  -1   9    0.55    0.64
  -1  -1   9    1.18    0.86
  -1  -1   9    1.12    0.86
   1   1  -9    0.95    0.86
   1   1  -9    0.78    0.41
  -1  -1  10    8.96    1.45
  -1  -1  10    8.73    1.35
  -1  -1  10    6.80    0.93
   1   1 -10    9.61    1.33
  -1  -1  11    1.35    0.76
  -1  -1  11    1.13    1.07
  -1  -1  11    0.39    1.09
  -1  -1  11    2.22    1.17
   1   1 -11    1.91    1.14
  -1  -1  12   -0.81    1.03
  -1  -1  12    0.12    1.09
  -1  -1  12    0.14    1.04
   1   1 -12    0.69    1.12
  -1  -1  13   -0.19    1.17
  -1  -1  13    1.79    1.36
  -1  -1  13   -0.39    1.14
   1   1 -13    1.26    1.16
  -1  -1  14    5.93    1.84
  -1  -1  14    6.12    1.58
  -1  -1  14    8.45    1.84
   1   1 -14    4.28    1.38
  -1  -1  15   -0.95    1.46
  -1  -1  15    1.57    1.57
  -1  -1  15    0.88    1.30
  -1  -1  16    5.40    1.93
  -1  -1  16    2.84    1.88
   1   2  16    4.52    1.89
   1   2  16    1.62    1.76
   1   2  15    0.56    1.59
   1   2  15    1.16    1.56
  -1  -2 -14    0.34    1.30
   1   2  14    1.33    1.18
   1   2  14    1.02    1.45
   1   2  14    1.33    1.52
  -1  -2 -13   10.86    1.71
  -1  -2 -13   11.58    1.79
   1   2  13   10.95    1.88
   1   2  13   12.82    2.04
   1   2  13    9.76    1.58
  -1  -2 -12   -0.20    1.09
  -1  -2 -12    0.71    1.09
   1   2  12   -0.10    1.09
   1   2  12    0.34    1.04
   1   2  12   -0.66    1.17
  -1  -2 -11   31.02    2.16
  -1  -2 -11   28.30    2.27
   1   2  11   29.93    2.04
   1   2  11   27.74    2.53
   1   2  11   27.46    2.50
  -1  -2 -10    1.32    0.95
  -1  -2 -10    0.13    0.87
   1   2  10   -0.40    0.86
   1   2  10   -0.50    0.78
   1   2  10    0.94    1.01
  -1  -2  -9    0.81    0.82
  -1  -2  -9   -0.15    0.64
  -1  -2  -9   -0.22    0.80
   1   2   9   -0.38    0.75
   1   2   9   -0.38    0.79
   1   2   9   -0.44    0.75
  -1  -2  -8   25.35    1.83
  -1  -2  -8   26.37    1.78
  -1  -2  -8   23.43    1.63
   1   2   8   22.88    1.64
   1   2   8   28.29    2.06
   1   2   8   28.72    2.01
  -1  -2  -7    6.18    0.95
  -1  -2  -7    5.10    0.92
  -1  -2  -7    5.56    0.85
   1   2   7    6.52    1.09
   1   2   7    6.72    0.93
   1   2   7    5.30    1.02
  -1  -2  -6    0.62    0.59
  -1  -2  -6    0.93    0.60
   1   2   6    0.34    0.66
   1   2   6    1.52    0.71
   1   2   6    0.19    0.52
   1   2   6    0.10    0.56
  -1  -2  -5   96.51    3.49
  -1  -2  -5   95.36    3.53
  -1  -2  -5   98.68    3.38
   1   2   5   97.07    3.51
   1   2   5   97.86    3.60
   1   2   5   94.83    3.38
   1   2   5   92.70    3.53
  -1  -2  -4    0.67    0.51
  -1  -2  -4   -0.13    0.47
  -1  -2  -4    0.52    0.49
  -1  -2  -4   -0.11    0.49
   1   2   4    1.38    0.56
   1   2   4    0.25    0.55
   1   2   4    0.76    0.50
  -1  -2  -3   53.47    2.04
  -1  -2  -3   51.29    1.90
  -1  -2  -3   55.45    2.00
   1   2   3   47.69    1.89
   1   2   3   49.29    2.01
   1   2   3   45.46    1.58
   1   2   3   46.52    2.04
  -1  -2  -2   11.87    0.92
  -1  -2  -2   13.07    0.85
  -1  -2  -2   12.76    0.52
  -1  -2  -2   12.73    0.97
   1   2   2    8.93    0.79
   1   2   2    8.90    0.78
   1   2   2    7.99    0.77
  -1  -2  -1   10.25    0.81
  -1  -2  -1    9.98    0.77
   1   2   1   10.04    0.78
   1   2   1   10.98    0.77
   1   2   1   11.00    0.67
   1   2   1   10.14    0.75
  -1  -2   0   91.93    2.80
  -1  -2   0   91.99    2.99
  -1  -2   0   91.19    2.79
  -1  -2   0   92.80    3.11
   1   2   0   92.05    3.00
   1   2   0   89.97    2.78
   1   2   0   88.97    2.78
   1   2   0   98.20    3.12
  -1  -2   1    9.00    0.77
  -1  -2   1   11.92    0.78
  -1  -2   1    9.95    0.74
   1   2  -1   10.50    0.74
   1   2  -1    9.51    0.76
   1   2  -1    8.27    0.70
  -1  -2   2    8.61    0.74
  -1  -2   2    8.29    0.75
  -1  -2   2   11.91    0.91
   1   2  -2   11.35    0.81
   1   2  -2   14.15    0.94
  -1  -2   3   51.39    1.97
  -1  -2   3   50.90    2.03
  -1  -2   3   49.15    1.98
   1   2  -3   54.79    2.07
   1   2  -3   52.13    1.97
   1   2  -3   52.91    2.03
  -1  -2   4    1.35    0.58
  -1  -2   4    0.75    0.51
  -1  -2   4    0.95    0.52
   1   2  -4    0.04    0.53
   1   2  -4    0.24    0.49
  -1  -2   5  101.90    3.47
  -1  -2   5   97.99    3.36
  -1  -2   5   95.25    3.45
   1   2  -5   96.40    3.47
   1   2  -5   95.60    3.35
  -1  -2   6    1.39    0.61
  -1  -2   6    0.29    0.51
  -1  -2   6    1.36    0.60
   1   2  -6    0.66    0.63
   1   2  -6    0.72    0.57
  -1  -2   7    6.20    0.88
  -1  -2   7    4.09    0.94
  -1  -2   7    5.79    0.83
   1   2  -7    7.02    0.77
   1   2  -7    7.69    1.00
  -1  -2   8   27.90    1.57
  -1  -2   8   28.00    1.84
   1   2  -8   24.97    1.31
   1   2  -8   23.98    1.71
  -1  -2   9    0.24    0.77
  -1  -2   9    0.50    0.68
  -1  -2   9    0.18    0.85
   1   2  -9    0.75    0.82
   1   2  -9    0.63    0.54
  -1  -2  10    0.68    0.94
  -1  -2  10    0.43    0.88
  -1  -2  10   -0.36    0.69
   1   2 -10    0.77    0.53
   1   2 -10    1.26    0.91
  -1  -2  11   27.00    1.85
  -1  -2  11   31.14    2.21
  -1  -2  11   30.15    2.57
   1   2 -11   29.82    2.19
   1   2 -11   29.99    1.36
  -1  -2  12    0.17    0.85
  -1  -2  12    3.25    1.28
  -1  -2  12    3.23    1.31
   1   2 -12   -0.42    0.99
  -1  -2  13   11.32    1.92
  -1  -2  13   14.11    2.09
  -1  -2  13   10.04    1.70
   1   2 -13   12.00    1.78
  -1  -2  14    1.01    1.36
  -1  -2  14    0.18    1.27
  -1  -2  14    1.88    1.56
   1   2 -14    1.62    1.36
  -1  -2  15   -0.57    1.36
  -1  -2  15    0.25    1.52
  -1  -2  15   -0.13    1.27
  -1  -2  16    1.43    1.78
  -1  -2  16   -0.94    1.51
   1   3  15    0.65    1.52
   1   3  15    2.36    1.72
  -1  -3 -14    1.43    1.33
   1   3  14    0.17    1.41
   1   3  14   -0.90    1.44
   1   3  14   -0.93    1.12
  -1  -3 -13    3.64    1.30
  -1  -3 -13    4.10    1.40
   1   3  13    5.69    1.42
   1   3  13    6.81    1.65
   1   3  13    2.72    1.53
  -1  -3 -12   31.56    2.53
  -1  -3 -12   29.15    2.34
   1   3  12   29.70    2.81
   1   3  12   33.25    2.96
   1   3  12   30.20    2.20
  -1  -3 -11    3.70    1.15
  -1  -3 -11    1.64    1.07
   1   3  11    4.22    1.15
   1   3  11    3.55    1.33
   1   3  11    0.66    1.15
  -1  -3 -10   13.76    1.63
  -1  -3 -10   15.25    1.61
   1   3  10   16.98    1.89
   1   3  10   15.06    1.58
   1   3  10   18.43    2.05
  -1  -3  -9    0.97    0.85
  -1  -3  -9   -0.03    0.69
  -1  -3  -9    1.14    0.79
   1   3   9   -0.06    0.89
   1   3   9   -0.10    0.73
   1   3   9    1.28    0.97
  -1  -3  -8   73.45    3.17
  -1  -3  -8   71.50    3.19
  -1  -3  -8   72.05    3.06
   1   3   8   72.83    3.44
   1   3   8   76.93    3.15
   1   3   8   80.59    3.49
  -1  -3  -7   73.01    2.93
  -1  -3  -7   74.09    3.07
   1   3   7   70.69    2.94
   1   3   7   73.44    3.25
   1   3   7   69.83    3.20
  -1  -3  -6    7.72    0.96
  -1  -3  -6    7.25    0.95
   1   3   6    6.34    0.92
   1   3   6    5.66    0.99
   1   3   6    7.36    1.14
  -1  -3  -5    4.83    0.78
  -1  -3  -5    3.87    0.76
  -1  -3  -5    3.96    0.80
   1   3   5    2.76    0.71
   1   3   5    1.90    0.72
   1   3   5    2.53    0.74
  -1  -3  -4  322.19    9.54
  -1  -3  -4  296.74    9.57
  -1  -3  -4  317.56    9.48
   1   3   4  309.79    9.56
   1   3   4  311.97    9.54
  -1  -3  -3    0.99    0.53
  -1  -3  -3    0.88    0.50
  -1  -3  -3    0.90    0.52
   1   3   3    1.62    0.57
   1   3   3    1.32    0.58
   1   3   3    1.87    0.64
  -1  -3  -2   13.65    1.04
  -1  -3  -2   14.71    1.08
  -1  -3  -2   15.73    1.12
   1   3   2   13.10    1.04
   1   3   2   14.00    1.02
   1   3   2   11.71    0.99
  -1  -3  -1   83.25    2.62
  -1  -3  -1   80.68    2.66
   1   3   1   72.41    2.42
   1   3   1   71.80    2.76
   1   3   1   76.39    2.57
  -1  -3   0  145.32    4.39
  -1  -3   0  145.92    4.67
  -1  -3   0  139.41    4.81
  -1  -3   0  147.66    4.35
   1   3   0  148.60    4.35
   1   3   0  144.69    4.37
   1   3   0  151.29    4.64
   1   3   0  147.02    4.83
  -1  -3   1   73.85    2.45
  -1  -3   1   72.01    2.65
  -1  -3   1   67.32    2.74
  -1  -3   1   73.44    2.62
   1   3  -1   79.11    2.70
   1   3  -1   79.55    2.64
   1   3  -1   77.28    2.73
  -1  -3   2   13.00    1.05
  -1  -3   2   13.51    1.05
  -1  -3   2   14.25    1.03
   1   3  -2   13.17    1.05
   1   3  -2   16.08    1.11
   1   3  -2   11.77    0.99
  -1  -3   3    2.43    0.68
  -1  -3   3    2.33    0.58
  -1  -3   3    1.57    0.55
   1   3  -3    0.97    0.58
   1   3  -3    2.66    0.64
   1   3  -3    1.49    0.62
  -1  -3   4  317.11    9.13
  -1  -3   4  296.07    9.16
  -1  -3   4  292.20    9.47
   1   3  -4  304.07    9.22
   1   3  -4  298.95    9.10
  -1  -3   5    2.63    0.71
  -1  -3   5    2.17    0.65
  -1  -3   5    2.58    0.66
   1   3  -5    4.12    0.77
   1   3  -5    2.96    0.77
  -1  -3   6    5.50    0.89
   1   3  -6    7.68    1.01
   1   3  -6    7.45    0.97
  -1  -3   7   72.92    2.96
   1   3  -7   71.47    2.69
   1   3  -7   70.43    2.90
   1   3  -7   69.21    2.95
  -1  -3   8   75.37    3.11
   1   3  -8   74.91    2.77
   1   3  -8   72.61    3.12
  -1  -3   9    0.13    0.84
  -1  -3   9    0.56    0.79
   1   3  -9    0.12    0.63
   1   3  -9    0.96    0.87
  -1  -3  10   15.48    1.75
  -1  -3  10   17.00    1.76
  -1  -3  10   16.04    1.53
   1   3 -10   17.35    1.73
   1   3 -10   14.94    1.22
  -1  -3  11    2.77    1.23
  -1  -3  11    1.57    0.94
  -1  -3  11    1.72    1.13
   1   3 -11    1.70    0.73
   1   3 -11    2.53    1.14
  -1  -3  12   30.03    2.38
  -1  -3  12   31.61    2.54
  -1  -3  12   30.17    2.08
   1   3 -12   28.48    2.34
  -1  -3  13    5.40    1.54
  -1  -3  13    4.83    1.43
   1   3 -13    3.76    1.44
  -1  -3  14   -1.49    1.28
  -1  -3  14    1.77    1.37
  -1  -3  14   -0.20    1.25
   1   3 -14    1.27    1.36
  -1  -3  15    0.29    1.47
  -1  -3  15    0.16    1.55
   1   4  15    2.09    1.68
   1   4  15    4.24    1.89
  -1  -4 -14    1.68    1.47
  -1  -4 -14    3.79    1.46
   1   4  14    1.46    1.58
   1   4  14    3.39    1.66
  -1  -4 -13    2.13    1.21
  -1  -4 -13    0.98    1.30
   1   4  13    0.05    1.16
   1   4  13    0.67    1.38
   1   4  13    0.59    1.29
  -1  -4 -12    5.66    1.43
  -1  -4 -12    7.07    1.53
   1   4  12    4.53    1.36
   1   4  12    7.93    1.74
   1   4  12    4.63    1.55
  -1  -4 -11   14.50    1.75
  -1  -4 -11   11.28    1.54
   1   4  11   12.57    1.91
   1   4  11   11.96    1.62
   1   4  11   14.92    2.03
  -1  -4 -10    3.87    1.17
  -1  -4 -10    5.70    1.22
   1   4  10    5.85    1.42
   1   4  10    5.95    1.21
   1   4  10    4.32    1.30
  -1  -4  -9   -1.33    0.70
  -1  -4  -9    1.42    0.91
   1   4   9   -0.77    0.81
   1   4   9   -0.14    0.79
   1   4   9   -1.24    0.83
  -1  -4  -8   17.71    1.55
  -1  -4  -8   18.50    1.62
   1   4   8   18.12    1.82
   1   4   8   17.06    1.75
   1   4   8   16.82    0.88
   1   4   8   17.00    1.56
  -1  -4  -7   57.79    2.67
  -1  -4  -7   56.68    2.59
   1   4   7   55.24    2.85
   1   4   7   58.66    2.89
   1   4   7   62.50    2.69
  -1  -4  -6   36.73    1.88
  -1  -4  -6   31.21    1.73
   1   4   6   33.03    2.09
   1   4   6   30.92    1.79
   1   4   6   31.89    2.00
  -1  -4  -5   49.99    2.29
  -1  -4  -5   50.80    2.24
   1   4   5   51.63    2.31
   1   4   5   56.53    2.51
   1   4   5   52.82    2.52
  -1  -4  -4    7.15    0.89
  -1  -4  -4    5.92    0.77
  -1  -4  -4    4.27    0.78
   1   4   4    5.48    0.87
   1   4   4    5.91    0.84
   1   4   4    6.26    0.92
  -1  -4  -3   63.57    2.48
  -1  -4  -3   61.06    1.96
  -1  -4  -3   58.29    2.49
   1   4   3   63.93    2.52
   1   4   3   62.80    2.60
   1   4   3   61.74    2.53
   1   4   3   60.15    2.39
  -1  -4  -2   58.96    2.35
  -1  -4  -2   61.62    2.45
  -1  -4  -2   63.87    2.44
   1   4   2   62.33    2.33
   1   4   2   61.01    2.42
   1   4   2   62.61    2.52
   1   4   2   61.39    2.13
  -1  -4  -1   21.20    1.39
  -1  -4  -1   20.77    1.27
  -1  -4  -1   20.40    1.29
  -1  -4  -1   19.65    1.01
   1   4   1   23.96    1.01
   1   4   1   22.47    1.25
   1   4   1   26.78    1.46
  -1  -4   0    7.11    0.77
  -1  -4   0    6.49    0.58
  -1  -4   0    8.15    0.93
  -1  -4   0    7.18    0.82
   1   4   0    5.86    0.56
   1   4   0    8.29    0.89
   1   4   0    5.57    0.79
   1   4   0    5.93    0.67
  -1  -4   1   22.27    1.09
  -1  -4   1   24.60    1.43
  -1  -4   1   23.52    1.35
  -1  -4   1   21.69    1.37
   1   4  -1   20.79    1.40
   1   4  -1   22.41    1.43
   1   4  -1   21.42    1.36
  -1  -4   2   62.09    2.48
  -1  -4   2   61.42    2.44
  -1  -4   2   67.46    2.64
   1   4  -2   57.67    2.43
   1   4  -2   62.67    2.49
   1   4  -2   67.42    2.61
  -1  -4   3   64.87    2.64
  -1  -4   3   59.54    2.50
  -1  -4   3   64.36    2.49
   1   4  -3   62.68    2.49
   1   4  -3   63.41    2.52
   1   4  -3   62.97    2.59
  -1  -4   4    7.86    0.93
  -1  -4   4    5.97    0.90
  -1  -4   4    6.93    0.87
   1   4  -4    5.06    0.84
   1   4  -4    7.15    0.93
   1   4  -4    7.27    0.91
  -1  -4   5   55.78    2.52
  -1  -4   5   57.76    2.42
   1   4  -5   52.62    2.40
   1   4  -5   55.81    2.38
  -1  -4   6   34.96    1.97
   1   4  -6   35.69    1.96
   1   4  -6   36.57    1.91
  -1  -4   7   63.37    2.83
   1   4  -7   56.12    2.63
   1   4  -7   58.99    2.50
   1   4  -7   63.74    2.77
  -1  -4   8   18.14    1.63
   1   4  -8   19.26    1.65
   1   4  -8   18.15    1.39
   1   4  -8   19.43    1.56
  -1  -4   9    0.14    0.73
   1   4  -9   -0.24    0.84
   1   4  -9   -0.29    0.71
  -1  -4  10    5.24    1.17
  -1  -4  10    6.50    1.31
   1   4 -10    5.75    1.01
   1   4 -10    6.48    1.29
  -1  -4  11   12.13    1.55
  -1  -4  11   12.61    1.79
  -1  -4  11   12.58    1.71
   1   4 -11   13.47    1.28
   1   4 -11   12.40    1.71
  -1  -4  12    6.74    1.48
  -1  -4  12    8.07    1.67
  -1  -4  12    7.12    1.37
   1   4 -12    4.77    1.41
  -1  -4  13   -0.76    1.14
  -1  -4  13    2.23    1.36
   1   4 -13   -0.17    1.19
  -1  -4  14    2.14    1.47
  -1  -4  14    3.75    1.59
  -1  -4  15    4.09    1.91
  -1  -4  15    3.13    1.63
   1   5  15    7.24    2.10
   1   5  15    8.92    2.19
  -1  -5 -14    2.64    1.44
  -1  -5 -14    6.52    1.65
   1   5  14    3.97    1.80
   1   5  14    4.73    1.78
  -1  -5 -13    1.25    1.26
  -1  -5 -13    1.46    1.35
   1   5  13    0.89    1.41
   1   5  13   -0.22    1.12
   1   5  13    1.67    1.53
  -1  -5 -12    2.77    1.37
  -1  -5 -12    4.78    1.33
   1   5  12    2.49    1.23
   1   5  12    3.56    1.49
   1   5  12    3.51    1.48
  -1  -5 -11    5.82    1.33
  -1  -5 -11    5.74    1.40
   1   5  11    3.91    1.42
   1   5  11    5.49    1.53
   1   5  11    6.43    1.34
  -1  -5 -10    1.13    1.11
  -1  -5 -10    4.02    1.11
   1   5  10    2.97    1.24
   1   5  10    2.35    1.20
   1   5  10    2.67    1.09
  -1  -5  -9   14.71    1.58
   1   5   9   13.89    0.84
   1   5   9   16.84    1.87
   1   5   9   14.22    1.78
   1   5   9   11.67    1.45
  -1  -5  -8   -0.29    0.69
   1   5   8    0.58    0.48
   1   5   8   -0.71    0.64
   1   5   8   -0.37    0.76
   1   5   8    0.33    0.83
   1   5   8   -0.06    0.84
  -1  -5  -7   38.38    2.12
  -1  -5  -7   37.15    2.03
   1   5   7   38.29    2.34
   1   5   7   33.96    2.26
   1   5   7   37.76    2.01
   1   5   7   35.70    2.06
  -1  -5  -6   52.10    2.44
  -1  -5  -6   59.32    2.58
   1   5   6   53.32    2.70
   1   5   6   52.68    2.73
   1   5   6   52.76    2.45
  -1  -5  -5   -0.09    0.53
  -1  -5  -5    0.61    0.69
   1   5   5    0.47    0.69
   1   5   5    0.10    0.66
   1   5   5   -0.60    0.60
  -1  -5  -4    0.05    0.61
   1   5   4    0.97    0.64
   1   5   4    0.01    0.63
   1   5   4   -0.06    0.61
  -1  -5  -3   96.42    3.48
  -1  -5  -3   92.73    3.41
  -1  -5  -3   93.63    3.39
   1   5   3   83.98    3.43
   1   5   3   94.52    3.52
  -1  -5  -2   60.48    2.51
  -1  -5  -2   62.32    2.42
   1   5   2   54.58    2.05
   1   5   2   57.11    2.47
  -1  -5  -1   30.67    1.60
  -1  -5  -1   30.28    1.73
  -1  -5  -1   29.78    1.28
  -1  -5  -1   33.23    1.63
   1   5   1   32.55    1.30
   1   5   1   33.09    1.71
   1   5   1   30.82    1.59
   1   5   1   33.40    1.77
  -1  -5   0    0.93    0.44
  -1  -5   0    0.78    0.61
  -1  -5   0    0.45    0.59
  -1  -5   0    0.15    0.54
   1   5   0    1.78    0.67
   1   5   0    0.94    0.38
   1   5   0    0.24    0.63
  -1  -5   1   32.92    1.69
  -1  -5   1   33.82    1.56
  -1  -5   1   31.57    1.69
  -1  -5   1   31.09    1.39
  -1  -5   1   31.51    1.80
   1   5  -1   30.62    1.67
   1   5  -1   32.60    1.80
  -1  -5   2   56.87    2.42
  -1  -5   2   57.49    2.58
   1   5  -2   58.26    2.44
   1   5  -2   58.25    2.51
  -1  -5   3   93.94    3.46
  -1  -5   3   91.37    3.57
   1   5  -3   90.45    3.42
   1   5  -3   90.40    3.41
  -1  -5   4    0.80    0.72
   1   5  -4   -0.18    0.72
   1   5  -4    0.15    0.64
  -1  -5   5    1.74    0.80
   1   5  -5    0.79    0.71
   1   5  -5    1.29    0.81
  -1  -5   6   50.88    2.58
   1   5  -6   56.03    2.54
   1   5  -6   52.14    2.43
  -1  -5   7   39.17    2.22
   1   5  -7   31.65    2.03
   1   5  -7   38.90    2.14
   1   5  -7   35.84    1.95
  -1  -5   8   -1.28    0.76
   1   5  -8    0.31    0.79
   1   5  -8   -0.72    0.84
   1   5  -8    0.15    0.73
  -1  -5   9   14.12    1.61
   1   5  -9   13.20    1.52
   1   5  -9   14.73    1.46
   1   5  -9   15.35    1.64
  -1  -5  10    3.64    1.20
   1   5 -10    1.30    1.05
   1   5 -10    2.26    0.94
  -1  -5  11    8.43    1.51
  -1  -5  11    6.65    1.37
   1   5 -11    8.29    1.49
   1   5 -11    7.50    1.21
  -1  -5  12    2.42    1.30
  -1  -5  12    1.37    1.25
  -1  -5  12    5.11    1.34
   1   5 -12    3.72    1.38
  -1  -5  13   -0.47    1.23
  -1  -5  13    1.01    1.24
   1   5 -13    1.25    1.31
  -1  -5  14    2.95    1.46
  -1  -5  14    5.04    1.64
  -1  -5  15    7.96    2.00
   1   6  15   -2.32    1.45
   1   6  15   -1.48    1.50
  -1  -6 -14    3.42    1.63
   1   6  14    6.45    1.95
   1   6  14    1.94    1.71
  -1  -6 -13    7.03    1.82
  -1  -6 -13    7.79    1.64
   1   6  13    7.87    1.99
   1   6  13    7.48    1.90
  -1  -6 -12    3.37    1.37
  -1  -6 -12    0.46    1.13
   1   6  12   -0.05    1.13
   1   6  12    0.46    1.31
   1   6  12   -0.27    1.27
  -1  -6 -11   30.37    2.39
  -1  -6 -11   36.80    2.68
   1   6  11   36.60    2.87
   1   6  11   40.66    2.57
   1   6  11   34.54    3.10
  -1  -6 -10    2.15    1.04
   1   6  10    1.42    1.19
   1   6  10    1.99    1.17
  -1  -6  -9   -0.40    0.77
   1   6   9    0.91    1.03
   1   6   9   -0.08    0.56
   1   6   9   -1.75    0.87
  -1  -6  -8   40.06    2.27
   1   6   8   46.49    2.80
   1   6   8   49.18    2.87
   1   6   8   42.37    1.90
  -1  -6  -7    6.96    1.08
   1   6   7    6.98    1.26
   1   6   7    7.20    1.33
  -1  -6  -6    9.79    1.19
  -1  -6  -6    8.12    1.03
   1   6   6    5.50    1.11
   1   6   6    8.04    1.26
  -1  -6  -5   72.54    2.93
  -1  -6  -5   73.92    3.03
   1   6   5   65.89    3.13
   1   6   5   75.82    3.28
  -1  -6  -4    5.68    0.94
  -1  -6  -4    5.32    0.38
   1   6   4    6.24    1.03
  -1  -6  -3  119.97    4.24
  -1  -6  -3  117.65    4.32
   1   6   3  121.61    3.88
   1   6   3  121.39    4.37
  -1  -6  -2    8.80    1.08
   1   6   2    6.17    1.04
   1   6   2    9.06    0.77
  -1  -6  -1    4.07    0.57
  -1  -6  -1    4.43    0.83
  -1  -6  -1    3.10    0.88
   1   6   1    4.88    0.94
   1   6   1    3.98    0.55
  -1  -6   0   96.16    3.00
  -1  -6   0   93.83    3.67
  -1  -6   0   91.26    3.29
   1   6   0   87.87    3.47
  -1  -6   1    3.36    0.76
  -1  -6   1    4.19    0.61
  -1  -6   1    6.46    1.02
   1   6  -1    6.04    0.96
  -1  -6   2    8.56    1.15
   1   6  -2   11.41    1.18
  -1  -6   3  119.30    4.54
   1   6  -3  118.09    4.36
   1   6  -3  122.82    4.36
  -1  -6   4    4.79    1.08
   1   6  -4    5.34    0.97
   1   6  -4    5.92    1.06
  -1  -6   5   65.78    3.08
   1   6  -5   68.10    2.98
   1   6  -5   72.32    3.03
  -1  -6   6    9.35    1.32
   1   6  -6    7.58    1.21
   1   6  -6    8.42    1.23
  -1  -6   7    6.94    1.28
   1   6  -7    7.94    1.26
   1   6  -7    7.16    1.18
   1   6  -7    7.93    1.27
  -1  -6   8   46.52    2.66
   1   6  -8   43.50    2.52
   1   6  -8   48.09    2.60
   1   6  -8   50.20    2.52
  -1  -6   9   -1.47    0.88
   1   6  -9   -0.32    0.89
   1   6  -9   -0.43    0.97
   1   6  -9   -0.17    0.94
  -1  -6  10    1.98    1.14
   1   6 -10    0.86    0.95
   1   6 -10    0.11    1.01
   1   6 -10    1.25    1.17
  -1  -6  11   35.78    2.50
   1   6 -11   34.08    2.53
   1   6 -11   34.01    2.20
  -1  -6  12    0.27    1.15
  -1  -6  12    2.26    1.26
   1   6 -12    1.17    1.03
   1   6 -12   -0.95    1.22
  -1  -6  13    8.08    1.72
  -1  -6  13    4.73    1.59
   1   6 -13    8.76    1.65
  -1  -6  14    3.41    1.57
  -1  -6  14    0.80    1.37
  -1  -6  15    1.22    1.57
  -1  -7 -14   -0.58    1.62
   1   7  14    1.44    1.62
   1   7  14    0.53    1.52
  -1  -7 -13    1.41    1.21
  -1  -7 -13    0.93    1.39
   1   7  13   -0.48    1.40
   1   7  13   -1.09    1.40
  -1  -7 -12   19.54    2.01
  -1  -7 -12   16.88    2.21
   1   7  12   16.03    2.32
   1   7  12   17.55    2.42
  -1  -7 -11   -0.10    0.99
   1   7  11    2.16    1.34
   1   7  11   -1.23    1.16
  -1  -7 -10   19.42    1.86
   1   7  10   17.48    2.25
   1   7  10   19.11    2.22
  -1  -7  -9    1.93    0.91
   1   7   9    0.69    0.67
   1   7   9    1.58    1.10
   1   7   9   -1.16    0.96
  -1  -7  -8    0.34    0.79
   1   7   8    1.03    1.06
   1   7   8    1.68    0.76
   1   7   8    0.63    1.01
  -1  -7  -7    6.53    1.04
   1   7   7    5.22    1.18
   1   7   7    5.71    1.28
  -1  -7  -6   10.03    1.20
   1   7   6   10.96    1.42
   1   7   6   12.64    1.52
   1   7   5    2.38    0.91
  -1  -7  -4  116.82    4.49
  -1  -7  -4  129.87    4.60
   1   7   4  121.00    4.60
   1   7   4  122.35    4.12
  -1  -7  -3    2.00    0.85
  -1  -7  -3    1.10    0.82
   1   7   3    1.30    0.54
   1   7   3    2.45    0.94
  -1  -7  -2   44.55    2.22
  -1  -7  -2   45.27    2.33
   1   7   2   44.40    1.76
   1   7   2   43.07    2.30
  -1  -7  -1   11.47    1.21
  -1  -7  -1    9.89    1.28
   1   7   1   11.19    1.29
   1   7   1    9.15    0.74
  -1  -7   0    2.93    0.77
  -1  -7   0    1.93    0.91
  -1  -7   0    2.12    0.54
   1   7   0    3.68    0.93
  -1  -7   1    7.09    1.12
  -1  -7   1    9.87    1.11
  -1  -7   1   11.47    0.90
   1   7  -1    9.71    1.21
  -1  -7   2   42.71    2.36
  -1  -7   2   41.22    1.84
   1   7  -2   46.67    2.30
  -1  -7   3    1.48    0.91
   1   7  -3    0.51    0.84
   1   7  -3    1.92    0.88
  -1  -7   4  117.99    4.68
   1   7  -4  119.71    4.53
   1   7  -4  119.17    4.52
  -1  -7   5    1.03    0.93
   1   7  -5    0.79    0.85
   1   7  -5    1.62    0.88
  -1  -7   6   11.98    1.53
   1   7  -6   12.14    1.50
   1   7  -6   13.36    1.50
  -1  -7   7    6.28    1.34
   1   7  -7    4.49    1.14
   1   7  -7    6.09    1.26
   1   7  -7    7.40    1.29
  -1  -7   8    0.64    1.06
   1   7  -8   -0.75    0.88
   1   7  -8    1.64    1.06
   1   7  -8    1.23    0.98
  -1  -7   9    0.06    1.11
   1   7  -9   -0.02    1.02
   1   7  -9   -0.40    1.02
   1   7  -9    0.69    1.06
  -1  -7  10   21.57    2.18
   1   7 -10   21.53    2.13
   1   7 -10   20.20    2.07
   1   7 -10   18.63    1.85
  -1  -7  11    0.13    1.24
   1   7 -11    1.21    1.10
   1   7 -11   -0.02    1.14
  -1  -7  12   18.26    2.18
  -1  -7  12   18.72    2.21
   1   7 -12   18.81    2.15
   1   7 -12   18.72    1.91
  -1  -7  13    0.60    1.35
  -1  -7  13   -1.21    1.27
   1   7 -13   -1.28    1.32
  -1  -7  14   -0.46    1.37
  -1  -7  14    0.77    1.44
  -1  -8 -14    0.91    1.66
   1   8  14   -1.38    1.44
   1   8  14    3.18    1.87
  -1  -8 -13    4.71    1.68
   1   8  13    4.43    1.74
   1   8  13    4.40    1.88
  -1  -8 -12   -0.66    1.02
  -1  -8 -12   -0.78    1.43
   1   8  12    1.42    1.50
   1   8  12    1.36    1.46
  -1  -8 -11   12.96    1.68
   1   8  11   11.60    2.07
   1   8  11    7.71    1.81
  -1  -8 -10   -1.18    0.89
   1   8  10    0.20    1.18
   1   8  10    1.32    1.18
  -1  -8  -9   12.41    1.52
   1   8   9   14.63    1.32
   1   8   9   16.63    2.05
   1   8   9   15.03    2.01
  -1  -8  -8   32.32    2.06
   1   8   8   33.55    2.56
   1   8   8   30.46    2.46
   1   8   8   29.05    1.87
  -1  -8  -7    4.65    0.99
   1   8   7    4.63    1.22
  -1  -8  -6    6.41    1.01
   1   8   6    5.24    1.19
   1   8   5   30.94    2.23
  -1  -8  -4    4.54    1.12
   1   8   4    6.60    0.85
   1   8   4    4.79    1.14
   1   8   4    3.82    0.98
  -1  -8  -3   42.60    2.27
   1   8   3   34.39    1.66
   1   8   3   37.89    2.22
  -1  -8  -2    4.44    1.01
  -1  -8  -2    4.69    1.11
   1   8   2    3.84    1.03
   1   8   2    4.58    0.64
  -1  -8  -1    4.00    1.01
  -1  -8  -1    2.45    0.87
   1   8   1    1.56    0.50
   1   8   1    1.44    0.84
  -1  -8   0  116.33    4.14
  -1  -8   0  112.02    3.65
  -1  -8   0  114.13    4.56
   1   8   0  114.80    4.39
  -1  -8   1    0.77    0.72
  -1  -8   1    1.80    0.55
  -1  -8   1    1.88    0.98
   1   8  -1    2.31    0.88
  -1  -8   2    4.51    0.75
  -1  -8   2    3.25    0.85
  -1  -8   2    4.57    1.14
   1   8  -2    3.86    1.01
  -1  -8   3   37.11    2.39
   1   8  -3   41.33    2.30
  -1  -8   4    4.65    1.24
   1   8  -4    6.49    1.22
   1   8  -4    6.21    1.21
  -1  -8   5   32.68    2.29
   1   8  -5   30.16    2.09
   1   8  -5   31.63    2.12
  -1  -8   6    5.60    1.34
   1   8  -6    5.17    1.23
   1   8  -6    6.87    1.32
  -1  -8   7    7.86    1.50
   1   8  -7    5.22    1.25
   1   8  -7    4.97    1.25
   1   8  -7    4.90    1.25
  -1  -8   8   33.16    2.50
   1   8  -8   32.10    2.27
   1   8  -8   32.82    2.35
   1   8  -8   30.45    2.21
  -1  -8   9   12.27    1.81
   1   8  -9   15.10    1.81
   1   8  -9   13.79    1.74
   1   8  -9   13.77    1.81
  -1  -8  10   -0.41    1.21
   1   8 -10   -0.44    1.05
   1   8 -10   -0.57    1.11
   1   8 -10    0.45    1.15
  -1  -8  11   11.03    1.83
   1   8 -11   10.52    1.68
   1   8 -11   12.11    1.81
   1   8 -11   10.82    1.85
  -1  -8  12    0.75    1.34
   1   8 -12    1.65    1.43
   1   8 -12    1.26    1.23
  -1  -8  13    2.24    1.55
  -1  -8  13    1.64    1.51
  -1  -8  14    1.12    1.46
  -1  -8  14    1.84    1.51
  -1  -9 -14    1.00    1.70
   1   9  14    1.13    1.73
   1   9  14    2.29    1.82
  -1  -9 -13    1.71    1.71
   1   9  13   -0.97    1.45
   1   9  13    0.31    1.55
   1   9  12    2.16    1.57
   1   9  12    0.48    1.48
  -1  -9 -11    2.02    1.12
   1   9  11   -0.48    1.33
   1   9  11    0.87    1.37
  -1  -9 -10    4.51    1.13
   1   9  10    3.23    1.45
   1   9  10    1.69    1.32
  -1  -9  -9   13.76    1.54
   1   9   9   10.29    1.89
   1   9   9   13.42    1.41
   1   9   9   11.74    1.90
  -1  -9  -8   -0.03    0.85
   1   9   8   -0.15    0.91
   1   9   8    0.16    1.04
  -1  -9  -7   80.67    3.48
   1   9   7   82.08    4.04
   1   9   7   82.16    3.48
   1   9   6    5.17    1.26
  -1  -9  -5   10.25    0.61
   1   9   5   11.03    1.52
   1   9   5    9.93    1.47
  -1  -9  -4   17.87    1.83
   1   9   4   19.09    1.88
   1   9   4   17.69    1.27
  -1  -9  -3    7.31    1.25
   1   9   3    6.31    0.76
   1   9   3    3.51    1.15
  -1  -9  -2    2.31    0.97
  -1  -9  -2    1.61    1.11
   1   9   2    1.23    0.96
   1   9   2    1.53    0.52
  -1  -9  -1   86.54    3.50
  -1  -9  -1   86.32    3.84
   1   9   1   84.05    3.68
  -1  -9   0    1.90    0.54
  -1  -9   0    2.78    1.10
  -1  -9   0    1.72    0.91
   1   9   0    2.66    0.99
  -1  -9   1   95.86    3.14
  -1  -9   1   86.75    3.97
  -1  -9   1   86.58    3.53
   1   9  -1   89.58    3.83
  -1  -9   2    0.71    0.98
  -1  -9   2    0.83    0.64
  -1  -9   2    1.85    0.86
   1   9  -2    3.31    1.05
  -1  -9   3    5.65    0.88
  -1  -9   3    4.78    1.29
   1   9  -3    6.64    1.28
  -1  -9   4   19.89    2.01
   1   9  -4   15.21    1.75
  -1  -9   5   13.01    1.74
   1   9  -5   10.93    1.53
   1   9  -5   12.42    1.63
  -1  -9   6    8.12    1.56
   1   9  -6    6.67    1.37
   1   9  -6    6.73    1.42
  -1  -9   7   82.04    4.04
   1   9  -7   82.72    3.90
   1   9  -7   78.37    3.78
   1   9  -7   89.84    3.94
  -1  -9   8   -0.69    1.23
   1   9  -8    1.09    1.19
   1   9  -8    1.39    1.14
   1   9  -8    0.66    1.21
  -1  -9   9   12.02    1.92
   1   9  -9   14.67    1.95
   1   9  -9   11.51    1.78
   1   9  -9   10.54    1.72
  -1  -9  10    4.51    1.55
   1   9 -10    4.48    1.48
   1   9 -10    4.98    1.44
   1   9 -10    3.90    1.48
  -1  -9  11   -0.76    1.33
   1   9 -11   -0.29    1.26
   1   9 -11    0.93    1.35
   1   9 -11   -0.06    1.28
  -1  -9  12   -0.21    1.36
   1   9 -12    2.07    1.50
   1   9 -12    0.11    1.46
   1   9 -12    1.47    1.26
  -1  -9  13   -0.52    1.41
  -1  -9  14   -1.59    1.36
  -1 -10 -13    1.39    1.74
   1  10  13   -2.01    1.38
   1  10  13   -0.01    1.66
   1  10  12    1.33    1.51
   1  10  11    3.16    1.55
  -1 -10 -10    2.89    1.15
   1  10  10    2.01    1.34
  -1 -10  -9    1.10    0.94
   1  10   9   -0.50    0.93
   1  10   9    0.05    1.19
  -1 -10  -8   23.85    1.93
   1  10   8   25.43    1.99
   1  10   8   27.03    2.36
   1  10   8   22.75    2.40
  -1 -10  -7    3.80    1.04
   1  10   7    4.38    1.37
   1  10   7    1.98    1.12
   1  10   7    4.62    1.34
   1  10   6   13.39    1.71
   1  10   6   11.46    1.74
  -1 -10  -5    3.29    1.28
   1  10   5    1.05    1.08
  -1 -10  -4    1.99    1.11
   1  10   4    2.68    1.13
   1  10   4    1.82    0.68
  -1 -10  -3   26.23    1.99
   1  10   3   21.51    1.27
   1  10   3   19.75    1.94
  -1 -10  -2   19.09    1.84
  -1 -10  -2   18.11    1.92
   1  10   2   15.18    1.05
   1  10   2   16.74    1.80
  -1 -10  -1    5.39    1.18
  -1 -10  -1    7.25    1.45
   1  10   1    6.33    1.33
  -1 -10   0   51.41    2.64
  -1 -10   0   44.90    2.83
  -1 -10   0   50.77    1.97
   1  10   0   48.29    2.75
  -1 -10   1    7.59    1.25
  -1 -10   1    8.44    1.50
  -1 -10   1    6.84    0.86
   1  10  -1    6.50    1.30
  -1 -10   2   17.04    1.29
  -1 -10   2   19.22    1.79
  -1 -10   2   20.23    2.07
   1  10  -2   16.31    1.84
  -1 -10   3   24.00    1.51
  -1 -10   3   22.34    2.13
  -1 -10   3   20.59    1.80
   1  10  -3   17.65    1.92
  -1 -10   4    0.55    1.11
  -1 -10   4    1.08    0.75
   1  10  -4    0.90    1.03
  -1 -10   5    3.65    1.31
   1  10  -5    2.61    1.18
  -1 -10   6   12.28    1.89
   1  10  -6   12.54    1.77
   1  10  -6   10.74    1.72
  -1 -10   7    4.40    1.58
   1  10  -7    5.37    1.43
   1  10  -7    6.40    1.50
   1  10  -7    2.90    1.31
  -1 -10   8   28.04    2.73
   1  10  -8   24.30    2.39
   1  10  -8   20.74    2.33
   1  10  -8   26.05    2.44
  -1 -10   9   -0.68    1.26
   1  10  -9   -2.03    1.14
   1  10  -9   -1.20    1.19
   1  10  -9   -1.80    1.15
  -1 -10  10    1.04    1.50
   1  10 -10    3.42    1.38
   1  10 -10    3.85    1.50
   1  10 -10   -0.18    1.27
  -1 -10  11    2.42    1.61
   1  10 -11    2.24    1.38
   1  10 -11    0.90    1.44
   1  10 -11    0.85    1.43
  -1 -10  12   -0.01    1.50
   1  10 -12   -0.91    1.44
   1  10 -12   -0.20    1.42
   1  10 -12   -1.89    1.18
  -1 -10  13    1.85    1.76
   1  11  13    4.23    1.86
   1  11  12   15.56    2.49
   1  11  11    2.25    1.46
   1  11  11   -1.39    1.23
   1  11  10    9.23    1.89
   1  11  10    7.22    1.76
  -1 -11  -9    3.41    1.15
   1  11   9    1.42    1.43
   1  11   9    4.66    1.53
   1  11   9    1.91    1.15
  -1 -11  -8    6.39    1.29
   1  11   8    4.66    1.49
   1  11   8    5.72    1.45
   1  11   8    4.51    1.53
  -1 -11  -7   17.31    1.74
   1  11   7   20.40    2.00
   1  11   7   18.54    2.15
   1  11   7   13.10    1.96
   1  11   6    0.54    1.21
   1  11   6    3.14    1.39
  -1 -11  -5    3.15    1.33
   1  11   5    4.59    1.41
  -1 -11  -4   86.80    3.94
   1  11   4   85.69    3.97
   1  11   4   84.47    3.09
  -1 -11  -3    1.71    1.10
   1  11   3    2.83    1.21
   1  11   3    0.83    0.54
  -1 -11  -2   13.08    1.61
   1  11   2   14.19    1.83
  -1 -11  -1   16.02    1.93
  -1 -11  -1   17.17    1.83
   1  11   1   17.78    1.95
  -1 -11   0   42.27    1.81
  -1 -11   0   43.75    2.55
  -1 -11   0   43.53    2.81
   1  11   0   43.30    2.68
  -1 -11   1   15.19    1.19
  -1 -11   1   13.54    1.89
  -1 -11   1   16.54    1.77
   1  11  -1   13.92    1.79
  -1 -11   2   14.02    1.85
  -1 -11   2   13.97    1.64
  -1 -11   2   12.64    1.16
   1  11  -2   13.04    1.75
  -1 -11   3   -0.12    1.04
  -1 -11   3    3.25    1.07
  -1 -11   3    0.09    0.72
   1  11  -3    2.47    1.20
  -1 -11   4   93.81    3.96
  -1 -11   4   93.22    4.42
  -1 -11   4   90.08    3.52
   1  11  -4   84.60    4.12
  -1 -11   5    2.87    0.98
  -1 -11   5    3.30    1.46
   1  11  -5    1.74    1.27
  -1 -11   6   -0.72    1.21
   1  11  -6    0.46    1.25
   1  11  -6   -1.02    1.05
  -1 -11   7   19.45    2.38
   1  11  -7   19.14    2.27
   1  11  -7   18.25    2.21
  -1 -11   8    3.12    1.52
   1  11  -8    6.91    1.68
   1  11  -8    7.06    1.74
  -1 -11   9    4.06    1.70
   1  11  -9    2.49    1.48
   1  11  -9    0.77    1.47
   1  11  -9    0.83    1.39
  -1 -11  10    8.34    2.00
   1  11 -10    8.56    1.81
   1  11 -10   10.90    1.95
   1  11 -10    7.91    1.73
  -1 -11  11    0.17    1.65
   1  11 -11   -1.94    1.34
   1  11 -11    0.88    1.47
   1  11 -11    1.70    1.40
  -1 -11  12    7.36    2.10
   1  11 -12   10.07    2.08
   1  11 -12    8.87    1.84
   1  11 -12    6.42    1.96
  -1 -11  13    4.19    1.87
   1  12  12   -0.11    1.36
   1  12  11   17.83    2.52
   1  12  11   20.65    2.51
   1  12  10    0.50    1.44
   1  12  10   -0.01    1.31
  -1 -12  -9   -0.41    0.97
   1  12   9    0.01    1.30
   1  12   9   -0.69    1.18
   1  12   9    1.16    1.35
  -1 -12  -8    5.92    1.30
   1  12   8    6.95    1.53
   1  12   8    8.23    1.82
   1  12   8    6.53    1.66
  -1 -12  -7    1.45    0.98
   1  12   7    0.88    1.24
   1  12   7    1.16    1.36
   1  12   6    3.87    1.46
   1  12   6    4.64    1.54
  -1 -12  -5   27.39    2.60
   1  12   5   27.51    2.55
  -1 -12  -4   -1.16    1.09
   1  12   4   -0.25    1.10
  -1 -12  -3   54.75    3.09
   1  12   3   48.90    3.11
  -1 -12  -2    1.06    1.11
   1  12   2   -0.30    1.11
  -1 -12  -1   -0.03    1.23
  -1 -12  -1    3.10    1.18
   1  12   1    1.71    1.20
  -1 -12   0   11.67    0.98
  -1 -12   0   12.73    1.72
  -1 -12   0   11.99    1.91
   1  12   0    9.41    1.63
  -1 -12   1    0.73    1.24
  -1 -12   1   -0.04    0.98
  -1 -12   1   -0.14    0.60
   1  12  -1    0.89    1.17
  -1 -12   2    1.42    1.14
  -1 -12   2    2.02    0.74
  -1 -12   2    1.48    1.25
   1  12  -2    1.83    1.22
  -1 -12   3   50.65    2.38
  -1 -12   3   54.38    2.94
  -1 -12   3   54.49    3.37
   1  12  -3   52.45    3.14
  -1 -12   4    1.30    1.35
  -1 -12   4   -0.90    0.86
  -1 -12   4    0.60    0.83
   1  12  -4    1.15    1.18
  -1 -12   5   21.61    1.87
  -1 -12   5   21.74    2.49
   1  12  -5   23.44    2.48
   1  12  -5   23.56    2.43
  -1 -12   6    7.58    1.81
   1  12  -6    4.61    1.52
   1  12  -6    4.54    1.54
  -1 -12   7    0.40    1.40
   1  12  -7    1.65    1.43
   1  12  -7    2.15    1.38
  -1 -12   8    6.96    1.94
   1  12  -8    4.66    1.59
   1  12  -8    5.81    1.68
  -1 -12   9   -1.00    1.46
   1  12  -9    1.06    1.43
   1  12  -9    2.08    1.57
  -1 -12  10    1.09    1.70
   1  12 -10    0.57    1.42
   1  12 -10    0.62    1.59
  -1 -12  11   18.36    2.70
   1  12 -11   12.28    2.23
   1  12 -11   19.85    2.50
  -1 -12  12   -0.20    1.69
   1  12 -12    1.02    1.70
   1  12 -12   -0.58    1.59
   1  13  11   -0.39    1.51
   1  13  10    1.98    1.54
   1  13  10    1.56    1.55
   1  13   9    3.77    1.68
   1  13   9    3.65    1.64
  -1 -13  -8    6.07    1.37
   1  13   8    5.49    1.72
   1  13   8    7.96    1.74
   1  13   7    2.80    1.56
   1  13   7    2.27    1.41
   1  13   6    5.07    1.61
   1  13   6    6.61    1.63
  -1 -13  -5   -1.49    1.25
   1  13   5    0.29    1.33
   1  13   5    2.04    1.37
  -1 -13  -4   14.51    2.03
   1  13   4   15.75    2.08
   1  13   4   13.07    2.04
  -1 -13  -3    1.94    1.32
   1  13   3    2.65    1.39
  -1 -13  -2   11.79    1.82
   1  13   2   12.32    1.94
  -1 -13  -1    0.63    1.18
  -1 -13  -1    1.08    1.48
   1  13   1    1.11    1.35
  -1 -13   0   10.06    1.69
  -1 -13   0   13.65    2.08
   1  13   0   10.86    1.81
  -1 -13   1    0.85    0.64
  -1 -13   1    0.70    1.13
  -1 -13   1    1.34    1.44
   1  13  -1    0.72    1.25
  -1 -13   2   11.91    1.74
  -1 -13   2   11.53    1.16
  -1 -13   2   16.62    2.29
   1  13  -2   14.11    2.00
  -1 -13   3    2.63    1.49
  -1 -13   3    1.79    1.20
  -1 -13   3    2.73    0.89
   1  13  -3    2.12    1.46
   1  13  -3    0.89    1.25
  -1 -13   4   12.64    1.40
  -1 -13   4    9.37    1.71
  -1 -13   4   10.86    2.06
   1  13  -4   10.39    1.96
   1  13  -4    9.76    1.87
  -1 -13   5    0.44    1.45
  -1 -13   5    1.14    0.97
  -1 -13   5   -0.08    1.04
   1  13  -5    0.98    1.38
   1  13  -5    2.95    1.50
  -1 -13   6    8.02    1.38
  -1 -13   6    7.87    1.92
   1  13  -6    8.28    1.91
   1  13  -6    3.13    1.59
  -1 -13   7    3.30    1.77
  -1 -13   7    0.78    1.17
   1  13  -7    0.38    1.50
   1  13  -7    2.61    1.53
  -1 -13   8    4.91    1.84
   1  13  -8    8.15    1.89
   1  13  -8    6.07    1.84
  -1 -13   9    3.14    1.88
   1  13  -9    3.06    1.80
   1  13  -9    3.64    1.78
  -1 -13  10    3.45    1.83
   1  13 -10    2.95    1.69
   1  13 -10    3.44    1.75
  -1 -13  11   -1.87    1.63
   1  13 -11   -0.56    1.52
   1  13 -11    2.92    1.76
   1  14  10   -1.49    1.46
   1  14   9    4.88    1.85
   1  14   8    9.35    1.87
   1  14   8   12.77    2.22
   1  14   7   22.11    2.67
   1  14   7   19.51    2.37
   1  14   6    1.56    1.47
   1  14   6    0.55    1.50
  -1 -14  -5   -0.35    1.35
   1  14   5    3.23    1.61
   1  14   5   -2.15    1.35
  -1 -14  -4   -1.15    1.28
   1  14   4   -0.21    1.27
   1  14   4    0.58    1.37
  -1 -14  -3    1.67    1.41
   1  14   3    0.31    1.42
   1  14   3    2.85    1.48
  -1 -14  -2    0.20    1.26
   1  14   2   -0.17    1.31
   1  14   2   -0.46    1.24
  -1 -14  -1   18.47    2.45
  -1 -14  -1   20.81    2.30
   1  14   1   19.08    2.44
   1  14   1   22.56    2.51
  -1 -14   0   38.27    2.72
  -1 -14   0   40.37    3.13
   1  14   0   37.34    2.92
   1  14   0   37.54    2.97
  -1 -14   1   23.71    2.71
  -1 -14   1   19.16    2.32
   1  14  -1   18.21    2.38
   1  14  -1   21.20    2.49
  -1 -14   2   -0.36    1.12
  -1 -14   2   -0.39    0.73
  -1 -14   2    0.66    1.41
   1  14  -2   -0.38    1.36
   1  14  -2    1.07    1.35
  -1 -14   3    0.24    1.43
  -1 -14   3   -0.07    1.27
  -1 -14   3    1.92    0.87
   1  14  -3    2.17    1.59
   1  14  -3    0.61    1.35
  -1 -14   4    0.51    0.90
  -1 -14   4    0.28    1.45
  -1 -14   4    1.64    1.31
   1  14  -4    0.91    1.35
   1  14  -4    0.52    1.38
  -1 -14   5    0.32    1.17
  -1 -14   5   -0.23    1.48
  -1 -14   5   -0.68    0.96
   1  14  -5    2.36    1.51
   1  14  -5   -0.82    1.37
  -1 -14   6    2.11    1.71
  -1 -14   6   -0.56    0.99
  -1 -14   6    4.08    1.45
   1  14  -6    1.21    1.64
   1  14  -6    1.33    1.43
  -1 -14   7   18.00    2.00
  -1 -14   7   22.48    2.86
   1  14  -7   20.68    2.61
   1  14  -7   19.37    2.57
  -1 -14   8   11.32    2.43
  -1 -14   8   11.69    1.80
   1  14  -8   14.47    2.26
   1  14  -8    8.94    2.11
  -1 -14   9    4.87    2.08
   1  14  -9    5.79    2.01
   1  14  -9    6.37    2.02
  -1 -14  10   -2.36    1.61
   1  14 -10    0.51    1.61
   1  14 -10   -0.59    1.73
   1  15   9    5.06    1.90
   1  15   8    7.33    2.06
   1  15   8    7.31    1.86
   1  15   7   25.32    2.96
   1  15   7   31.13    2.98
   1  15   6    0.61    1.64
   1  15   6    0.61    1.61
  -1 -15  -5    1.14    1.54
   1  15   5    0.79    1.57
   1  15   5   -0.21    1.39
  -1 -15  -4   12.19    2.08
   1  15   4   16.63    2.43
   1  15   4   10.38    2.06
  -1 -15  -3    2.35    1.53
   1  15   3    3.98    1.73
   1  15   3    4.97    1.77
  -1 -15  -2    3.69    1.59
   1  15   2    2.28    1.65
   1  15   2    1.78    1.48
  -1 -15  -1   31.75    2.86
   1  15   1   32.67    3.08
   1  15   1   30.90    3.02
  -1 -15   0   11.83    2.21
  -1 -15   0   12.18    1.96
   1  15   0    9.82    1.99
   1  15   0    8.97    1.98
  -1 -15   1   37.09    3.37
  -1 -15   1   34.19    2.93
   1  15  -1   28.44    2.97
   1  15  -1   26.24    2.89
  -1 -15   2    0.62    1.59
  -1 -15   2    2.49    1.52
   1  15  -2    4.97    1.74
   1  15  -2    0.77    1.48
  -1 -15   3    3.79    1.71
  -1 -15   3    3.08    1.56
   1  15  -3    2.70    1.65
   1  15  -3    4.16    1.69
  -1 -15   4   12.17    2.33
  -1 -15   4   13.95    2.01
   1  15  -4   13.70    2.21
   1  15  -4   12.77    2.28
  -1 -15   5    0.71    1.39
  -1 -15   5    1.48    1.69
   1  15  -5    0.70    1.64
   1  15  -5   -0.54    1.42
  -1 -15   6    1.69    1.68
  -1 -15   6    2.50    1.43
   1  15  -6    0.63    1.57
   1  15  -6    3.19    1.80
  -1 -15   7   29.38    3.27
  -1 -15   7   24.76    2.61
   1  15  -7   23.56    2.91
   1  15  -7   29.46    3.20
  -1 -15   8    9.05    1.94
  -1 -15   8   10.74    2.43
   1  15  -8    9.72    2.35
   1  15  -8    9.05    2.15
  -1 -15   9    5.64    2.19
   1  15  -9    4.47    2.05
   1  15  -9    5.65    1.99
   1  16   8    6.84    2.12
   1  16   7    1.26    1.76
   1  16   7    1.15    1.63
   1  16   6    5.81    1.99
   1  16   6    9.62    2.17
  -1 -16  -5    3.15    1.80
   1  16   5    1.77    1.80
   1  16   5    2.02    1.68
  -1 -16  -4    0.39    1.53
   1  16   4   -1.08    1.43
   1  16   4   -1.26    1.49
  -1 -16  -3    3.17    1.65
   1  16   3    0.95    1.60
   1  16   3    0.40    1.56
  -1 -16  -2    1.97    1.49
   1  16   2    0.71    1.62
   1  16   2    2.53    1.71
  -1 -16  -1    0.61    1.42
   1  16   1   -1.91    1.36
   1  16   1   -0.49    1.50
  -1 -16   0   40.43    3.67
  -1 -16   0   42.47    3.09
   1  16   0   37.40    3.48
   1  16   0   33.95    3.36
  -1 -16   1    0.90    1.46
  -1 -16   1    0.33    1.62
   1  16  -1    1.39    1.71
   1  16  -1   -1.31    1.44
  -1 -16   2   -0.61    1.44
  -1 -16   2    2.36    1.83
   1  16  -2    0.02    1.50
   1  16  -2    1.78    1.63
  -1 -16   3   -0.59    1.56
  -1 -16   3    2.25    1.43
   1  16  -3    2.18    1.67
   1  16  -3    0.61    1.63
  -1 -16   4    1.73    1.47
  -1 -16   4   -0.86    1.68
   1  16  -4    1.59    1.63
   1  16  -4   -2.36    1.31
  -1 -16   5    3.82    1.62
  -1 -16   5    1.71    1.86
   1  16  -5   -0.22    1.59
   1  16  -5    1.51    1.71
  -1 -16   6    6.93    2.22
  -1 -16   6    5.71    1.80
   1  16  -6    6.39    1.94
   1  16  -6   11.57    2.35
  -1 -16   7    2.64    1.97
  -1 -16   7    1.95    1.57
   1  16  -7    1.49    1.76
   1  16  -7    1.74    1.78
  -1 -16   8    6.37    1.89
  -1 -16   8    8.26    2.37
   1  16  -8    8.74    2.16
   1  16  -8    6.38    2.15
   1  17   6    2.82    1.89
   1  17   6    4.11    2.01
  -1 -17  -5    4.08    2.02
   1  17   5    9.58    2.27
   1  17   5    8.41    2.20
  -1 -17  -4   -0.12    1.54
   1  17   4   -0.20    1.61
   1  17   4   -1.23    1.74
  -1 -17  -3    9.37    2.09
   1  17   3    7.61    2.15
   1  17   3    5.45    2.00
  -1 -17  -2    1.15    1.62
   1  17   2    5.32    2.04
   1  17   2   -0.85    1.59
  -1 -17  -1    0.18    1.57
   1  17   1   -0.15    1.60
   1  17   1    1.06    1.63
  -1 -17   0    7.56    1.94
   1  17   0    7.03    2.11
   1  17   0    8.82    2.21
  -1 -17   1   -1.21    1.75
  -1 -17   1    1.11    1.52
   1  17  -1    0.00    1.60
   1  17  -1   -1.90    1.37
  -1 -17   2    2.49    2.01
  -1 -17   2    2.09    1.70
   1  17  -2   -0.32    1.64
   1  17  -2    3.43    1.80
  -1 -17   3    7.88    1.91
  -1 -17   3    2.92    2.00
   1  17  -3    4.66    1.96
   1  17  -3    4.72    1.85
  -1 -17   4   -1.44    1.44
  -1 -17   4    1.23    1.90
   1  17  -4    1.11    1.68
   1  17  -4   -0.58    1.68
  -1 -17   5   10.23    2.14
  -1 -17   5   13.56    2.65
   1  17  -5   10.54    2.36
   1  17  -5    9.39    2.36
  -1 -17   6    1.57    1.99
  -1 -17   6    4.20    1.73
   1  17  -6    3.67    1.96
   1  17  -6    1.34    1.87
  -1 -17   7   -1.65    1.84
   1  17  -7    2.53    1.91
  -1 -18  -4   25.87    3.12
   1  18   4   30.60    3.36
   1  18   4   23.20    3.09
  -1 -18  -3    0.34    1.63
   1  18   3   -0.50    1.72
   1  18   3   -0.56    1.78
  -1 -18  -2   -1.64    1.67
   1  18   2    3.20    1.96
   1  18   2    2.15    1.91
  -1 -18  -1   10.21    2.25
   1  18   1    7.93    2.24
   1  18   1    2.22    1.96
  -1 -18   0   19.37    2.68
   1  18   0   15.15    2.68
   1  18   0   23.10    3.04
  -1 -18   1    5.88    1.93
   1  18  -1    3.84    2.05
   1  18  -1    1.88    1.95
  -1 -18   2    1.81    2.03
  -1 -18   2    1.51    1.60
   1  18  -2    2.88    1.89
   1  18  -2    0.81    1.85
  -1 -18   3    0.76    1.91
  -1 -18   3    2.38    1.82
   1  18  -3   -0.04    1.74
   1  18  -3    0.01    1.70
  -1 -18   4   31.51    3.66
  -1 -18   4   28.28    3.09
   1  18  -4   23.95    3.27
   1  18  -4   27.15    3.33
   2 -20   3   -0.90    1.98
  -2  20  -2   -0.29    1.71
  -2  20  -2    2.06    1.88
   2 -20   2   -0.85    1.60
   2 -20   2   -1.85    1.97
  -2  20  -1   13.16    2.64
  -2  20  -1    9.15    2.43
   2 -20   1   11.15    2.36
   2 -20   1   11.43    2.76
  -2  20   0   11.24    2.44
  -2  20   0    8.91    2.37
   2 -20   0    4.97    2.02
   2 -20   0   10.63    2.55
  -2  20   1   10.60    2.47
  -2  20   1   10.36    2.54
   2 -20  -1    8.62    2.19
   2 -20  -1    8.12    2.48
  -2  20   2    0.87    2.00
  -2  20   2   -0.95    1.87
   2 -20  -2    1.37    1.84
  -2  19  -5   -2.36    1.58
  -2  19  -5   -1.43    1.56
   2 -19   5    2.36    1.67
   2 -19   5    0.04    1.85
  -2  19  -4   10.32    2.44
  -2  19  -4   10.11    2.51
   2 -19   4    8.17    2.31
   2 -19   4   12.05    2.25
  -2  19  -3   -0.77    1.61
  -2  19  -3    1.03    1.75
   2 -19   3   -2.25    1.44
   2 -19   3   -2.98    1.69
  -2  19  -2    6.23    2.19
  -2  19  -2    4.45    1.97
   2 -19   2    6.46    1.96
   2 -19   2    5.15    2.19
  -2  19  -1    0.47    1.79
  -2  19  -1   -1.37    1.74
   2 -19   1   -0.81    1.72
   2 -19   1    2.22    1.69
  -2  19   0   -0.94    1.61
  -2  19   0    2.25    1.73
   2 -19   0    3.62    1.75
   2 -19   0    0.42    1.97
  -2  19   1    1.23    1.72
  -2  19   1    0.26    1.63
   2 -19  -1    1.09    1.68
   2 -19  -1   -0.44    1.74
  -2  19   2    4.82    2.12
  -2  19   2    8.37    2.29
   2 -19  -2    7.05    2.20
   2 -19  -2    8.20    2.07
  -2  19   3    1.92    1.89
  -2  19   3    2.84    1.89
   2 -19  -3    2.03    1.84
  -2  19   4   10.49    2.42
  -2  19   4    9.04    2.35
   2 -19  -4   13.63    2.38
  -2  19   5    0.09    1.78
  -2  19   5    3.39    1.97
   2 -19  -5    2.56    1.90
  -2  18  -7    6.14    2.11
  -2  18  -7    4.90    2.01
   2 -18   7    2.43    1.68
   2 -18   7    5.76    2.14
  -2  18  -6    0.71    1.76
  -2  18  -6    5.42    2.10
   2 -18   6    2.61    1.60
   2 -18   6    3.75    2.03
  -2  18  -5   13.18    2.45
  -2  18  -5   15.14    2.54
   2 -18   5   12.75    2.47
   2 -18   5   17.98    2.43
  -2  18  -4   -0.36    1.69
  -2  18  -4   -0.95    1.51
   2 -18   4    0.39    1.74
   2 -18   4    0.43    1.55
  -2  18  -3   56.74    3.88
  -2  18  -3   51.37    3.68
   2 -18   3   50.33    3.43
   2 -18   3   48.49    3.83
  -2  18  -2   -1.29    1.54
  -2  18  -2    1.03    1.69
   2 -18   2    1.54    1.75
   2 -18   2   -1.13    1.35
  -2  18  -1    5.40    1.88
  -2  18  -1    1.83    1.70
   2 -18   1    3.83    1.63
   2 -18   1    2.07    1.79
  -2  18   0   16.91    2.61
  -2  18   0   14.97    2.39
   2 -18   0   18.55    2.51
   2 -18   0   14.60    2.66
  -2  18   1    5.76    2.06
  -2  18   1    4.07    1.84
   2 -18  -1    1.98    1.55
   2 -18  -1    3.65    1.92
  -2  18   2   -0.58    1.50
  -2  18   2    1.56    1.64
   2 -18  -2    2.19    1.57
   2 -18  -2    0.16    1.71
  -2  18   3   50.37    3.83
  -2  18   3   53.01    3.71
   2 -18  -3   56.18    3.85
   2 -18  -3   48.18    3.53
  -2  18   4    1.18    1.76
  -2  18   4   -1.99    1.46
   2 -18  -4    2.08    1.64
  -2  18   5   18.77    2.75
  -2  18   5   20.22    2.79
   2 -18  -5   19.41    2.74
  -2  18   6    1.24    1.63
  -2  18   6    3.50    1.84
   2 -18  -6    6.12    2.17
  -2  18   7    5.13    1.95
  -2  18   7    9.88    2.32
  -2  17  -9    2.18    1.85
  -2  17  -9    2.34    1.93
   2 -17   9    1.95    1.99
  -2  17  -8    6.85    2.21
  -2  17  -8   10.33    2.29
   2 -17   8   11.57    2.50
  -2  17  -7    5.69    1.96
  -2  17  -7    1.57    1.79
   2 -17   7    3.53    1.94
  -2  17  -6    0.73    1.63
  -2  17  -6   -0.94    1.49
   2 -17   6    0.30    1.65
   2 -17   6   -1.19    1.28
  -2  17  -5    5.83    1.86
  -2  17  -5    5.53    1.92
   2 -17   5    7.01    1.78
   2 -17   5    3.96    1.89
  -2  17  -4   37.52    3.46
  -2  17  -4   45.26    3.49
   2 -17   4   47.19    3.25
   2 -17   4   49.22    3.77
  -2  17  -3    1.43    1.56
  -2  17  -3    3.36    1.73
   2 -17   3    1.63    1.67
   2 -17   3    1.03    1.45
  -2  17  -2    6.14    1.88
  -2  17  -2    5.66    1.79
   2 -17   2    2.50    1.56
   2 -17   2    5.81    1.88
  -2  17  -1   10.60    2.06
  -2  17  -1    5.54    1.85
   2 -17   1    9.42    2.15
   2 -17   1    7.76    1.92
  -2  17   0   32.35    3.22
  -2  17   0   37.11    3.32
   2 -17   0   41.51    3.44
   2 -17   0   40.05    2.99
  -2  17   1    3.68    1.76
  -2  17   1    9.88    2.14
   2 -17  -1    7.17    1.82
   2 -17  -1    9.83    2.16
  -2  17   2    6.77    1.88
  -2  17   2    3.57    1.79
   2 -17  -2    6.34    1.77
   2 -17  -2    3.34    1.72
  -2  17   3    3.01    1.61
  -2  17   3   -0.58    1.46
   2 -17  -3    0.66    1.67
   2 -17  -3   -0.16    1.37
  -2  17   4   45.89    3.50
  -2  17   4   43.09    3.40
   2 -17  -4   54.98    3.48
  -2  17   5    3.87    1.76
  -2  17   5    5.18    1.84
   2 -17  -5    3.43    1.77
  -2  17   6   -4.22    1.36
  -2  17   6    1.78    1.62
   2 -17  -6   -0.77    1.49
  -2  17   7    5.68    1.90
  -2  17   7    6.01    1.83
  -2  17   8    9.66    2.09
  -2  16 -10    3.38    1.88
  -2  16 -10    4.36    1.89
   2 -16  10    4.81    2.10
  -2  16  -9    8.03    2.10
  -2  16  -9    3.47    1.86
   2 -16   9    3.04    1.98
  -2  16  -8    5.09    1.94
  -2  16  -8    2.67    1.67
   2 -16   8    1.49    1.77
  -2  16  -7   -0.17    1.48
  -2  16  -7   -0.56    1.44
   2 -16   7    0.39    1.66
  -2  16  -6    7.51    1.96
  -2  16  -6    3.77    1.73
   2 -16   6    5.94    1.95
  -2  16  -5   -1.02    1.34
  -2  16  -5   -0.20    1.41
   2 -16   5    1.42    1.35
   2 -16   5   -0.56    1.46
  -2  16  -4    1.49    1.46
  -2  16  -4    2.16    1.56
   2 -16   4    1.12    1.48
   2 -16   4    4.22    1.52
  -2  16  -3    2.08    1.55
  -2  16  -3    1.87    1.48
   2 -16   3    2.40    1.35
   2 -16   3    2.53    1.59
  -2  16  -2   16.10    2.30
  -2  16  -2   20.78    2.47
   2 -16   2   15.52    2.37
   2 -16   2   16.81    2.17
  -2  16  -1    2.63    1.49
  -2  16  -1    1.24    1.45
   2 -16   1    4.06    1.64
   2 -16   1    4.00    1.48
  -2  16   0   -0.38    1.32
  -2  16   0   -2.26    1.22
   2 -16   0    0.81    1.25
   2 -16   0    0.98    1.60
  -2  16   1    0.10    1.43
  -2  16   1    1.90    1.54
   2 -16  -1    2.61    1.61
   2 -16  -1   -0.82    1.19
  -2  16   2   17.20    2.36
  -2  16   2   18.82    2.39
   2 -16  -2   16.23    2.42
   2 -16  -2   15.83    2.16
  -2  16   3    1.07    1.61
  -2  16   3    0.53    1.50
   2 -16  -3    0.91    1.54
   2 -16  -3    0.71    1.28
  -2  16   4    1.04    1.48
  -2  16   4    2.08    1.51
   2 -16  -4    2.00    1.50
  -2  16   5    0.35    1.49
  -2  16   5    2.15    1.54
   2 -16  -5    2.57    1.50
  -2  16   6    3.81    1.67
  -2  16   6    8.91    1.88
   2 -16  -6    3.27    1.70
  -2  16   7    0.69    1.43
  -2  16   7    2.01    1.54
  -2  16   8    0.56    1.44
  -2  16   8    3.05    1.57
  -2  16   9    6.31    1.82
  -2  16  10    2.48    1.77
  -2  15 -11    2.83    1.82
  -2  15 -11    0.24    1.75
   2 -15  11   -0.47    1.79
  -2  15 -10   10.59    2.18
  -2  15 -10    8.83    2.12
   2 -15  10   11.06    2.35
  -2  15  -9    3.26    1.69
  -2  15  -9   -0.47    1.51
   2 -15   9    3.45    1.94
  -2  15  -8    9.02    2.03
  -2  15  -8    8.15    2.00
   2 -15   8    7.45    2.08
  -2  15  -7    0.77    1.43
  -2  15  -7    1.68    1.54
   2 -15   7    2.09    1.69
  -2  15  -6   -1.10    1.24
  -2  15  -6    0.11    1.43
   2 -15   6   -1.06    1.38
  -2  15  -5    0.31    1.39
  -2  15  -5   -1.27    1.20
   2 -15   5    1.13    1.47
   2 -15   5    1.02    0.88
  -2  15  -4   48.80    3.33
   2 -15   4   56.03    3.23
   2 -15   4   52.18    3.51
   2 -15   4   50.47    2.30
  -2  15  -3    7.50    1.76
  -2  15  -3    6.24    1.69
   2 -15   3    8.81    1.72
   2 -15   3   10.24    2.02
  -2  15  -2    2.50    1.42
  -2  15  -2    1.97    1.40
   2 -15   2    2.54    1.47
   2 -15   2    1.51    1.27
  -2  15  -1    2.43    1.40
  -2  15  -1    1.66    1.37
   2 -15   1    0.43    1.33
   2 -15   1    0.95    1.18
  -2  15   0    3.84    1.64
  -2  15   0    9.19    1.90
   2 -15   0   10.04    1.78
   2 -15   0   10.55    1.95
  -2  15   1   -0.30    1.27
  -2  15   1   -0.60    1.37
   2 -15  -1    1.05    1.34
   2 -15  -1    0.22    1.21
  -2  15   2    1.91    1.35
  -2  15   2    2.65    1.43
   2 -15  -2    2.76    1.49
   2 -15  -2    3.37    1.41
  -2  15   3   11.91    2.01
  -2  15   3   10.93    1.85
   2 -15  -3   11.13    1.86
   2 -15  -3   10.41    1.97
  -2  15   4   47.22    3.15
  -2  15   4   51.03    3.34
   2 -15  -4   60.75    3.39
   2 -15  -4   49.22    3.36
  -2  15   5    1.21    1.40
  -2  15   5    0.58    1.38
   2 -15  -5    0.45    1.36
  -2  15   6   -0.19    1.30
  -2  15   6   -0.39    1.32
   2 -15  -6    0.52    1.41
  -2  15   7    0.23    1.25
  -2  15   7    0.49    1.36
  -2  15   8    8.81    1.75
  -2  15   8    7.17    1.81
  -2  15   9    1.45    1.47
  -2  15   9    3.13    1.61
  -2  15  10    7.57    1.95
  -2  15  11    0.02    1.57
  -2  14 -11   29.87    3.18
  -2  14 -11   25.42    2.83
   2 -14  11   25.58    3.16
  -2  14 -10    0.45    1.53
  -2  14 -10    0.93    1.49
   2 -14  10    2.44    1.78
  -2  14  -9   -1.27    1.37
  -2  14  -9    2.79    1.62
   2 -14   9    1.50    1.63
  -2  14  -8    4.20    1.65
  -2  14  -8    5.49    1.80
   2 -14   8    6.31    1.96
  -2  14  -7    6.93    1.75
  -2  14  -7    6.56    1.82
   2 -14   7    6.42    1.89
  -2  14  -6    1.23    1.35
  -2  14  -6    0.03    1.34
   2 -14   6    2.28    1.56
  -2  14  -5   34.94    3.09
  -2  14  -5   39.16    2.85
   2 -14   5   38.45    3.02
  -2  14  -4    0.94    1.22
  -2  14  -4    2.13    1.35
   2 -14   4    1.02    0.76
   2 -14   4   -2.06    1.16
  -2  14  -3   62.98    3.68
  -2  14  -3   70.84    3.75
   2 -14   3   63.70    3.79
   2 -14   3   71.01    2.63
   2 -14   3   73.06    3.56
  -2  14  -2    0.35    1.21
  -2  14  -2    0.80    1.19
   2 -14   2    0.65    0.52
   2 -14   2    0.70    1.26
   2 -14   2    1.02    1.08
  -2  14  -1    5.43    1.53
  -2  14  -1    5.25    1.52
   2 -14   1    6.88    1.47
   2 -14   1    6.06    1.61
  -2  14   0    8.45    1.73
  -2  14   0   13.49    1.89
   2 -14   0   10.82    1.87
   2 -14   0    9.71    1.64
  -2  14   1    7.34    1.65
  -2  14   1    5.36    1.55
   2 -14  -1    5.44    1.43
   2 -14  -1    5.21    1.52
  -2  14   2    0.26    1.18
  -2  14   2    0.35    1.22
   2 -14  -2   -0.31    1.24
   2 -14  -2    0.51    1.11
  -2  14   3   71.27    3.71
  -2  14   3   66.09    3.60
   2 -14  -3   73.05    3.80
   2 -14  -3   74.24    3.66
  -2  14   4    1.08    1.26
  -2  14   4    1.23    1.26
   2 -14  -4   -0.12    1.16
   2 -14  -4    2.57    1.38
  -2  14   5   38.95    2.81
  -2  14   5   40.78    2.85
   2 -14  -5   38.96    2.77
  -2  14   6    0.15    1.25
  -2  14   6   -1.21    1.16
   2 -14  -6   -1.71    1.15
  -2  14   7    7.86    1.72
  -2  14   7    9.49    1.80
  -2  14   7    8.32    1.63
  -2  14   8    3.05    1.52
  -2  14   8    8.89    1.59
  -2  14   8    4.70    1.51
  -2  14   9    1.48    1.40
  -2  14   9    0.26    1.33
  -2  14  10    2.67    1.53
  -2  14  11   22.63    2.90
  -2  13 -12    6.46    2.01
   2 -13  12    3.93    1.95
  -2  13 -11    2.36    1.67
  -2  13 -11    0.92    1.56
   2 -13  11    3.43    1.86
  -2  13 -10    4.01    1.69
  -2  13 -10    7.14    1.73
   2 -13  10    5.17    1.93
  -2  13  -9   -1.34    1.31
  -2  13  -9    0.76    1.47
   2 -13   9    0.93    1.50
  -2  13  -8    0.66    1.44
  -2  13  -8   -0.65    1.24
   2 -13   8   -0.76    1.34
  -2  13  -7    0.56    1.26
  -2  13  -7    2.64    1.42
   2 -13   7   -0.26    1.29
  -2  13  -6   11.39    1.85
  -2  13  -6   12.20    1.94
   2 -13   6   10.46    2.02
  -2  13  -5    0.45    1.23
  -2  13  -5    1.02    1.19
   2 -13   5   -0.14    1.28
  -2  13  -4   25.37    2.52
  -2  13  -4   27.23    2.47
   2 -13   4   29.81    2.76
  -2  13  -3    7.64    1.60
  -2  13  -3    7.61    1.61
   2 -13   3    5.64    1.57
   2 -13   3    9.05    0.96
  -2  13  -2    2.90    1.25
  -2  13  -2    4.99    1.36
   2 -13   2    4.74    1.22
   2 -13   2    3.56    0.63
   2 -13   2    1.56    1.24
  -2  13  -1    2.58    1.29
  -2  13  -1    1.31    1.12
   2 -13   1    1.66    0.34
   2 -13   1    1.41    1.06
   2 -13   1    3.11    1.32
  -2  13   0    2.90    1.26
  -2  13   0    4.45    1.35
   2 -13   0    1.13    1.16
   2 -13   0    2.63    1.18
  -2  13   1    0.64    1.11
  -2  13   1    3.43    1.24
   2 -13  -1    2.62    1.17
   2 -13  -1    2.41    1.25
  -2  13   2    1.80    1.16
  -2  13   2    4.15    1.36
   2 -13  -2    1.83    1.16
   2 -13  -2    3.71    1.32
  -2  13   3    8.74    1.62
  -2  13   3    8.35    1.51
   2 -13  -3    8.63    1.54
   2 -13  -3    7.84    1.61
  -2  13   4   29.60    2.53
  -2  13   4   30.96    2.55
   2 -13  -4   29.33    2.51
   2 -13  -4   30.50    2.36
  -2  13   5   -0.03    1.12
  -2  13   5   -0.70    1.01
   2 -13  -5    0.07    1.14
  -2  13   6   11.15    1.75
  -2  13   6    8.29    1.54
  -2  13   6   10.47    1.68
   2 -13  -6   10.77    1.83
  -2  13   7   -1.05    1.08
  -2  13   7    0.21    1.09
  -2  13   7    1.54    1.22
   2 -13  -7    0.51    0.70
  -2  13   8   -0.42    1.10
  -2  13   8    1.20    1.21
  -2  13   8    0.01    1.06
  -2  13   9    0.26    1.23
  -2  13   9   -1.22    1.23
  -2  13  10    4.93    1.73
  -2  13  11    2.09    1.58
  -2  13  12    5.91    2.00
   2 -12  13    1.25    1.79
  -2  12 -12    3.49    1.52
   2 -12  12    2.73    1.67
  -2  12 -11   -1.47    1.28
  -2  12 -11    0.33    1.54
   2 -12  11    0.54    1.62
  -2  12 -10    2.04    1.40
  -2  12 -10    1.21    1.50
   2 -12  10    0.31    1.42
  -2  12  -9    4.16    1.60
  -2  12  -9    7.60    1.76
   2 -12   9    8.58    1.88
  -2  12  -8    7.57    1.70
  -2  12  -8    8.36    1.71
   2 -12   8    7.71    1.78
  -2  12  -7   21.06    2.30
  -2  12  -7   20.59    2.26
   2 -12   7   21.71    2.41
  -2  12  -6    4.38    1.45
  -2  12  -6    4.12    1.44
   2 -12   6    7.36    1.67
  -2  12  -5    9.79    1.68
  -2  12  -5   11.77    1.75
   2 -12   5   14.34    2.03
  -2  12  -4   11.15    1.67
  -2  12  -4   17.64    2.02
   2 -12   4   19.56    2.18
  -2  12  -3    2.21    1.16
  -2  12  -3    0.47    1.00
   2 -12   3    3.25    1.24
  -2  12  -2    5.05    1.31
  -2  12  -2    6.41    1.36
   2 -12   2    7.36    1.52
   2 -12   2    4.01    1.11
   2 -12   2    5.11    0.67
  -2  12  -1   38.48    2.62
  -2  12  -1   34.83    2.48
   2 -12   1   46.67    2.79
   2 -12   1   42.17    1.47
   2 -12   1   47.73    2.57
  -2  12   0   25.62    2.28
  -2  12   0   27.39    2.27
   2 -12   0   24.16    2.26
   2 -12   0   24.33    2.07
  -2  12   1   41.76    2.62
  -2  12   1   41.95    2.65
   2 -12  -1   43.17    2.68
   2 -12  -1   46.19    2.56
  -2  12   2    3.32    1.16
  -2  12   2    5.46    1.34
   2 -12  -2    6.20    1.37
   2 -12  -2    7.10    1.36
  -2  12   3    1.86    1.10
  -2  12   3    1.16    1.06
   2 -12  -3    2.91    1.14
   2 -12  -3    2.65    1.12
  -2  12   4   19.21    1.95
  -2  12   4   18.49    1.89
  -2  12   4   16.03    0.83
   2 -12  -4   16.68    1.85
   2 -12  -4   16.70    1.91
  -2  12   5   13.86    1.73
  -2  12   5   15.18    1.84
  -2  12   5   11.59    1.64
   2 -12  -5   10.60    1.65
  -2  12   6    5.05    1.35
  -2  12   6    6.34    1.31
  -2  12   6    4.96    1.27
   2 -12  -6    6.71    1.60
  -2  12   7   22.62    2.36
  -2  12   7   28.80    2.26
  -2  12   7   22.24    2.00
   2 -12  -7   19.08    1.51
  -2  12   8   10.02    1.84
  -2  12   8   10.44    1.61
  -2  12   8    8.76    1.43
   2 -12  -8    6.39    1.00
  -2  12   9    5.61    1.66
  -2  12   9    7.71    1.31
  -2  12   9    4.23    1.49
  -2  12   9    9.32    1.57
  -2  12  10    1.86    1.27
  -2  12  10    0.01    1.35
  -2  12  10    0.21    1.31
  -2  12  11   -0.34    1.28
  -2  12  11    1.09    1.47
  -2  12  12    3.01    1.74
  -2  12  12    1.20    1.61
   2 -12 -12    1.92    1.83
  -2  12  13    2.24    1.73
  -2  12  13    0.28    1.59
   2 -12 -13    4.78    1.96
   2 -11  13    0.93    1.73
  -2  11 -12    1.35    1.39
   2 -11  12    0.96    1.60
  -2  11 -11    6.60    1.64
   2 -11  11    9.15    1.98
  -2  11 -10   -2.46    1.13
  -2  11 -10    2.44    1.43
   2 -11  10    0.77    1.39
  -2  11  -9   14.83    2.02
  -2  11  -9   17.16    2.03
   2 -11   9   13.62    2.05
  -2  11  -8   19.07    2.16
  -2  11  -8   24.18    2.44
   2 -11   8   19.61    2.38
  -2  11  -7   86.34    4.01
  -2  11  -7   84.18    4.04
   2 -11   7   81.40    4.18
  -2  11  -6   16.53    1.94
  -2  11  -6   12.87    1.77
   2 -11   6   11.63    1.81
  -2  11  -5    1.87    1.12
  -2  11  -5    1.28    1.09
   2 -11   5    4.25    1.34
  -2  11  -4    1.06    1.04
  -2  11  -4    0.50    1.01
   2 -11   4    2.20    1.17
  -2  11  -3   31.25    2.23
  -2  11  -3   30.34    2.27
   2 -11   3   35.33    2.45
  -2  11  -2    6.08    1.24
  -2  11  -2    5.68    1.24
   2 -11   2    7.16    0.72
   2 -11   2    8.48    1.38
  -2  11  -1  111.64    4.55
  -2  11  -1  103.89    4.43
   2 -11   1  111.42    4.29
   2 -11   1  114.15    3.40
   2 -11   1  115.21    4.74
  -2  11   0   48.42    2.68
  -2  11   0   43.38    2.56
   2 -11   0   44.98    2.67
   2 -11   0   46.83    2.49
  -2  11   1  109.26    4.48
  -2  11   1  110.72    4.48
   2 -11  -1  117.35    4.36
   2 -11  -1  111.86    4.62
  -2  11   2    5.20    1.24
  -2  11   2    7.86    1.34
   2 -11  -2    5.37    1.22
   2 -11  -2    6.99    1.30
  -2  11   3   31.25    2.18
  -2  11   3   33.09    2.16
   2 -11  -3   30.69    2.15
   2 -11  -3   32.69    2.15
  -2  11   4    2.63    0.95
  -2  11   4    3.04    1.07
  -2  11   4    2.77    0.48
  -2  11   4    2.78    1.06
   2 -11  -4    2.03    1.07
   2 -11  -4    1.70    0.98
  -2  11   5    3.35    1.08
  -2  11   5    1.13    1.01
  -2  11   5    3.14    1.09
   2 -11  -5    2.15    0.59
   2 -11  -5    0.47    1.10
  -2  11   6   13.34    1.52
  -2  11   6   13.61    1.82
  -2  11   6   13.42    1.61
   2 -11  -6   11.30    1.13
   2 -11  -6   11.99    1.75
  -2  11   7   79.33    3.62
  -2  11   7   81.71    4.09
  -2  11   7   83.93    3.51
  -2  11   7   80.99    4.07
   2 -11  -7   80.69    3.17
  -2  11   8   23.23    2.43
  -2  11   8   22.19    1.81
  -2  11   8   18.51    2.19
  -2  11   8   18.42    1.85
   2 -11  -8   19.67    1.47
  -2  11   9   17.34    1.77
  -2  11   9   12.35    1.92
  -2  11   9   13.90    1.46
  -2  11   9   14.49    2.11
   2 -11  -9   14.67    1.34
  -2  11  10    0.35    1.25
  -2  11  10   -1.37    1.18
  -2  11  10    2.14    1.15
  -2  11  11    9.18    1.94
  -2  11  11    9.96    2.05
  -2  11  12    0.34    1.51
  -2  11  12    1.09    1.53
   2 -11 -12   -0.30    1.49
  -2  11  13    0.82    1.61
  -2  11  13   -1.34    1.48
   2 -11 -13    0.72    1.70
   2 -10  14    1.81    1.49
   2 -10  13    1.68    1.35
   2 -10  13    1.13    1.62
  -2  10 -12    0.28    1.26
   2 -10  12   -1.07    1.36
  -2  10 -11    1.84    1.32
  -2  10 -11    0.24    1.15
   2 -10  11    0.52    1.38
  -2  10 -10   -0.81    1.10
  -2  10 -10   -1.78    1.06
   2 -10  10    0.38    1.34
  -2  10  -9    1.89    1.16
  -2  10  -9    0.48    1.13
   2 -10   9    0.68    1.25
  -2  10  -8   57.41    3.25
  -2  10  -8   59.20    3.16
   2 -10   8   61.59    3.50
  -2  10  -7    4.40    1.27
  -2  10  -7    3.47    1.26
   2 -10   7    5.79    1.47
  -2  10  -6   16.18    1.84
  -2  10  -6   15.64    1.82
   2 -10   6   13.48    1.80
  -2  10  -5    4.09    1.18
  -2  10  -5    6.06    1.29
   2 -10   5    6.55    1.40
  -2  10  -4   14.04    1.64
  -2  10  -4   10.82    1.49
   2 -10   4    8.76    1.46
  -2  10  -3   19.08    1.79
  -2  10  -3   16.31    1.78
   2 -10   3   15.92    1.78
  -2  10  -2    7.60    1.26
  -2  10  -2   11.14    1.49
   2 -10   2   12.29    1.58
  -2  10  -1   12.37    1.52
  -2  10  -1   11.63    1.43
   2 -10   1   12.83    1.59
   2 -10   1    9.57    1.24
   2 -10   1   10.14    0.69
  -2  10   0  111.68    4.45
  -2  10   0  110.40    4.41
   2 -10   0  124.17    4.73
   2 -10   0  116.57    4.29
  -2  10   1    8.06    1.32
  -2  10   1   12.00    1.40
   2 -10  -1   11.49    1.43
   2 -10  -1   10.80    1.33
  -2  10   2    9.49    1.39
  -2  10   2   12.38    1.42
   2 -10  -2   10.56    1.34
   2 -10  -2   10.82    1.39
  -2  10   3   19.22    0.82
  -2  10   3   21.93    1.79
  -2  10   3   19.16    1.79
   2 -10  -3   18.88    1.59
   2 -10  -3   20.84    1.81
  -2  10   4   12.79    1.48
  -2  10   4   13.39    1.49
  -2  10   4   11.96    1.42
   2 -10  -4    9.41    1.31
   2 -10  -4   12.05    1.49
  -2  10   5    7.33    1.20
  -2  10   5    6.47    1.26
  -2  10   5    5.66    1.12
   2 -10  -5    6.71    1.30
   2 -10  -5    6.84    0.68
  -2  10   6   14.04    1.54
  -2  10   6   14.29    1.71
  -2  10   6   14.25    1.50
  -2  10   6   10.09    1.57
   2 -10  -6   15.84    1.76
   2 -10  -6   15.39    1.19
  -2  10   7    4.62    1.06
  -2  10   7    7.65    1.23
  -2  10   7    4.92    1.33
  -2  10   7    6.47    1.37
   2 -10  -7    5.78    0.87
  -2  10   8   55.84    3.29
  -2  10   8   56.53    3.35
  -2  10   8   57.31    2.86
  -2  10   8   61.30    2.63
   2 -10  -8   54.28    2.46
  -2  10   9   -0.49    1.07
  -2  10   9    0.82    1.15
  -2  10   9   -0.58    0.97
  -2  10   9    1.01    0.80
   2 -10  -9    0.09    0.65
  -2  10  10   -1.41    0.93
  -2  10  10    1.43    1.24
  -2  10  10    0.43    1.21
  -2  10  11   -0.63    1.22
  -2  10  11   -0.55    1.26
   2 -10 -11   -0.23    1.49
  -2  10  12    1.58    1.45
  -2  10  12   -1.17    1.28
   2 -10 -12   -0.14    1.38
  -2  10  13   -0.02    1.46
  -2  10  13   -0.65    1.45
   2 -10 -13    1.64    1.63
  -2  10  14    4.51    1.93
  -2  10  14    3.37    1.84
   2 -10 -14    5.35    2.10
   2  -9  14    1.89    1.40
   2  -9  13    3.72    1.54
   2  -9  13    4.89    1.66
   2  -9  13    2.40    1.40
  -2   9 -12    5.58    1.40
   2  -9  12    2.55    1.56
  -2   9 -11    1.99    1.26
  -2   9 -11    3.15    1.25
   2  -9  11    0.39    1.33
  -2   9 -10    2.32    1.19
  -2   9 -10    3.43    1.13
   2  -9  10    1.93    1.34
  -2   9  -9   10.72    1.57
  -2   9  -9   11.15    1.77
  -2   9  -9   13.44    1.53
   2  -9   9   11.44    1.83
  -2   9  -8   -0.70    0.86
  -2   9  -8    0.23    0.94
  -2   9  -8    0.66    1.04
   2  -9   8   -0.50    0.99
  -2   9  -7    3.15    1.15
  -2   9  -7    1.48    1.05
   2  -9   7    0.56    1.06
  -2   9  -6    2.90    1.08
  -2   9  -6    2.34    1.06
   2  -9   6    2.03    1.09
  -2   9  -5   18.60    1.85
  -2   9  -5   19.19    1.84
   2  -9   5   24.44    1.96
  -2   9  -4   40.89    2.41
  -2   9  -4   39.64    2.31
   2  -9   4   40.73    2.49
  -2   9  -3   13.38    1.50
  -2   9  -3   14.02    1.55
   2  -9   3   15.68    1.67
  -2   9  -2    9.52    1.33
  -2   9  -2    9.73    1.28
   2  -9   2   11.42    1.44
  -2   9  -1    1.88    0.88
  -2   9  -1    1.10    0.85
   2  -9   1    0.47    0.33
   2  -9   1   -1.22    0.71
  -2   9   0   18.09    1.64
  -2   9   0   18.95    1.61
   2  -9   0   17.32    1.52
   2  -9   0   17.98    1.66
  -2   9   1    0.35    0.76
  -2   9   1    0.87    0.82
   2  -9  -1   -0.15    0.78
   2  -9  -1    0.04    0.62
  -2   9   2   11.01    1.31
  -2   9   2   13.80    1.42
   2  -9  -2   11.78    1.31
   2  -9  -2   10.76    1.28
  -2   9   3   16.07    0.85
  -2   9   3   16.91    1.50
  -2   9   3   17.97    1.53
  -2   9   3   17.51    1.55
   2  -9  -3   15.70    1.51
   2  -9  -3   17.78    1.59
  -2   9   4   38.13    2.25
  -2   9   4   39.25    2.08
  -2   9   4   41.02    2.15
   2  -9  -4   37.05    2.06
   2  -9  -4   35.17    2.14
  -2   9   5   19.19    1.80
  -2   9   5   21.71    1.56
  -2   9   5   19.18    1.82
  -2   9   5   22.84    1.60
   2  -9  -5   25.01    2.00
   2  -9  -5   20.01    1.03
  -2   9   6   -0.01    0.83
  -2   9   6   -0.15    0.85
  -2   9   6    0.56    0.75
  -2   9   6    1.41    0.85
   2  -9  -6    2.27    0.61
  -2   9   7    2.14    0.92
  -2   9   7    3.06    1.09
  -2   9   7    1.33    1.01
  -2   9   7    2.05    0.80
   2  -9  -7    2.93    0.68
  -2   9   8   -0.66    0.79
  -2   9   8   -0.04    0.97
  -2   9   8    0.49    0.71
  -2   9   8   -0.57    0.95
  -2   9   8   -0.56    0.95
   2  -9  -8   -0.10    0.59
  -2   9   9    9.82    1.75
  -2   9   9   11.36    1.82
  -2   9   9   14.07    1.50
  -2   9   9   12.30    1.11
  -2   9   9    9.38    1.66
   2  -9  -9   11.11    1.17
  -2   9  10    2.28    1.35
  -2   9  10   -0.12    1.13
  -2   9  10    1.22    1.22
  -2   9  10    1.88    1.00
   2  -9 -10    2.43    0.87
  -2   9  11    3.81    1.54
  -2   9  11    5.27    1.57
  -2   9  11    3.59    1.37
   2  -9 -11    3.09    1.53
  -2   9  12    1.86    1.53
  -2   9  12    3.53    1.69
  -2   9  12    3.79    1.58
   2  -9 -12    4.35    1.70
  -2   9  13    0.80    1.47
  -2   9  13    2.75    1.65
  -2   9  13    3.64    1.60
   2  -9 -13   -0.26    1.50
  -2   9  14   -0.85    1.52
  -2   9  14    0.33    1.52
  -2   9  14    1.52    1.61
   2  -9 -14    0.44    1.74
   2  -8  15    1.47    1.51
   2  -8  14    2.35    1.43
   2  -8  13    9.52    1.62
   2  -8  13    7.89    1.67
   2  -8  13    7.44    1.79
  -2   8 -12   15.00    1.73
   2  -8  12   11.58    1.87
   2  -8  12   13.68    1.77
   2  -8  12   12.19    1.79
  -2   8 -11    6.59    1.29
  -2   8 -11    6.22    1.38
   2  -8  11    5.96    1.56
  -2   8 -10   11.82    1.49
  -2   8 -10   16.00    1.74
   2  -8  10   13.20    1.84
  -2   8  -9    4.18    1.18
  -2   8  -9    3.53    1.03
  -2   8  -9    2.87    1.25
   2  -8   9    2.00    1.19
  -2   8  -8   38.48    2.12
  -2   8  -8   33.81    2.32
  -2   8  -8   33.39    2.19
   2  -8   8   34.17    2.46
  -2   8  -7    3.37    1.07
  -2   8  -7    4.25    1.16
  -2   8  -7    3.59    0.97
   2  -8   7    5.64    1.27
  -2   8  -6    3.00    1.03
  -2   8  -6    4.24    1.09
   2  -8   6    5.72    1.15
  -2   8  -5   25.87    1.90
  -2   8  -5   26.70    1.85
   2  -8   5   22.58    1.97
  -2   8  -4  123.93    4.76
  -2   8  -4  132.13    4.72
   2  -8   4  132.66    5.03
  -2   8  -3   39.87    2.16
  -2   8  -3   35.75    2.04
   2  -8   3   37.99    2.23
  -2   8  -2    2.46    0.82
  -2   8  -2    2.62    0.89
   2  -8   2    2.45    0.91
  -2   8  -1    6.74    1.06
  -2   8  -1    6.78    1.08
   2  -8   1    6.22    1.07
  -2   8   0   76.85    3.15
  -2   8   0   76.76    3.09
   2  -8   0   72.56    2.93
   2  -8   0   79.14    3.25
  -2   8   1    6.50    1.02
  -2   8   1    5.70    1.01
   2  -8  -1    6.51    0.87
   2  -8  -1    6.18    0.97
   2  -8  -1    7.92    1.09
   2  -8  -1    7.02    0.94
  -2   8   2    1.55    0.68
  -2   8   2    2.70    0.83
  -2   8   2    2.23    0.80
   2  -8  -2    2.40    0.80
   2  -8  -2    4.15    0.88
   2  -8  -2    2.10    0.80
  -2   8   3   40.05    2.11
  -2   8   3   40.86    1.99
  -2   8   3   37.77    1.98
   2  -8  -3   42.84    2.15
   2  -8  -3   35.43    1.90
   2  -8  -3   37.00    2.02
  -2   8   4  135.11    4.87
  -2   8   4  132.56    4.61
  -2   8   4  134.32    4.74
  -2   8   4  130.44    4.87
  -2   8   4  139.40    4.60
   2  -8  -4  129.41    4.69
   2  -8  -4  133.81    4.67
   2  -8  -4  128.83    4.33
  -2   8   5   25.74    1.91
  -2   8   5   24.79    1.61
  -2   8   5   24.68    1.86
  -2   8   5   23.52    1.59
  -2   8   5   25.63    1.61
   2  -8  -5   24.19    1.08
   2  -8  -5   24.34    1.81
   2  -8  -5   24.23    1.30
  -2   8   6    2.77    0.97
  -2   8   6    5.18    0.86
  -2   8   6    2.23    0.83
  -2   8   6    5.41    1.11
  -2   8   6    3.95    1.07
  -2   8   6    3.56    0.80
   2  -8  -6    2.55    0.60
  -2   8   7    4.17    1.11
  -2   8   7    5.11    0.85
  -2   8   7    3.69    1.13
  -2   8   7    5.35    0.86
  -2   8   7    6.25    1.23
  -2   8   7    5.91    0.99
   2  -8  -7    4.28    0.73
  -2   8   8   35.83    1.98
  -2   8   8   32.78    2.50
  -2   8   8   31.24    2.26
  -2   8   8   35.78    1.82
  -2   8   8   34.08    1.66
  -2   8   8   33.36    2.52
   2  -8  -8   33.99    1.82
  -2   8   9    0.18    1.09
  -2   8   9    2.15    0.64
  -2   8   9    2.22    1.17
  -2   8   9    1.82    1.19
   2  -8  -9    3.69    0.83
  -2   8  10   15.12    2.04
  -2   8  10   16.25    1.96
  -2   8  10   10.39    1.80
   2  -8 -10   12.37    1.92
   2  -8 -10   14.06    1.38
  -2   8  11    7.03    1.71
  -2   8  11    4.31    1.56
  -2   8  11    6.49    1.59
   2  -8 -11    4.24    1.02
   2  -8 -11    3.38    1.44
  -2   8  12   13.82    2.21
  -2   8  12   15.71    2.15
  -2   8  12   18.91    2.45
   2  -8 -12   14.15    2.21
  -2   8  13    7.28    1.91
  -2   8  13    2.97    1.65
  -2   8  13    6.15    1.64
   2  -8 -13    8.60    1.94
  -2   8  14    6.18    1.98
  -2   8  14    4.60    1.69
  -2   8  14    0.93    1.58
   2  -8 -14   -0.33    1.51
  -2   8  15    2.16    1.64
  -2   8  15    1.86    1.68
  -2   8  15    0.36    1.59
   2  -8 -15    1.94    1.95
   2  -7  15    6.60    2.04
   2  -7  15    4.64    1.69
   2  -7  14    3.32    1.47
   2  -7  13   -0.65    1.21
   2  -7  13   -1.94    1.09
   2  -7  13    1.65    1.22
  -2   7 -12    6.29    1.29
   2  -7  12    7.31    1.44
   2  -7  12    7.85    1.63
   2  -7  12    7.21    1.52
  -2   7 -11   29.38    2.07
  -2   7 -11   27.53    2.02
   2  -7  11   29.18    2.34
   2  -7  11   30.87    2.20
   2  -7  11   30.25    2.41
  -2   7 -10    6.49    1.17
  -2   7 -10    3.93    1.11
   2  -7  10    3.38    1.23
  -2   7  -9   21.03    1.81
  -2   7  -9   20.60    1.65
   2  -7   9   19.33    1.96
  -2   7  -8    5.56    1.02
  -2   7  -8    5.90    1.13
  -2   7  -8    5.90    1.26
   2  -7   8    7.46    1.35
  -2   7  -7   63.86    3.05
  -2   7  -7   62.01    2.65
  -2   7  -7   56.70    2.73
   2  -7   7   63.01    3.08
  -2   7  -6   16.01    1.62
  -2   7  -6   18.18    1.57
  -2   7  -6   17.04    1.40
   2  -7   6   17.68    1.34
   2  -7   6   16.38    1.66
  -2   7  -5    8.65    1.17
  -2   7  -5    8.55    1.20
   2  -7   5    6.97    1.20
   2  -7   5    8.06    0.95
  -2   7  -4   28.05    1.80
  -2   7  -4   28.62    1.80
   2  -7   4   29.64    1.94
   2  -7   4   29.89    1.67
  -2   7  -3  101.38    3.89
  -2   7  -3  100.14    3.84
   2  -7   3  113.92    4.16
   2  -7   3  104.22    3.68
  -2   7  -2   13.43    1.27
  -2   7  -2   14.07    1.34
   2  -7   2   10.69    1.01
   2  -7   2    9.98    1.21
  -2   7  -1  219.30    6.79
  -2   7  -1  216.07    6.82
   2  -7   1  201.93    7.09
  -2   7   0  132.07    4.53
  -2   7   0  124.28    4.49
   2  -7   0  138.54    4.37
   2  -7   0  133.94    4.75
  -2   7   1  214.98    7.02
  -2   7   1  224.85    7.01
  -2   7   1  218.31    7.36
   2  -7  -1  232.70    7.04
   2  -7  -1  211.51    7.30
   2  -7  -1  221.41    6.93
   2  -7  -1  226.64    6.84
   2  -7  -1  226.72    7.20
   2  -7  -1  228.26    6.98
  -2   7   2   13.28    1.16
  -2   7   2   12.28    1.12
  -2   7   2    9.36    1.10
  -2   7   2   10.72    1.12
   2  -7  -2   13.57    1.25
   2  -7  -2   14.24    1.17
   2  -7  -2   14.87    1.18
   2  -7  -2   14.65    1.27
  -2   7   3  104.44    3.87
  -2   7   3  104.68    3.70
  -2   7   3  106.34    3.94
  -2   7   3  108.03    3.83
  -2   7   3  101.40    3.66
   2  -7  -3  109.22    3.90
   2  -7  -3  100.88    3.89
   2  -7  -3   98.72    3.69
   2  -7  -3  109.33    3.81
  -2   7   4   24.46    1.72
  -2   7   4   32.13    1.64
  -2   7   4   23.30    1.72
  -2   7   4   27.10    1.55
  -2   7   4   30.97    1.59
  -2   7   4   27.32    1.80
   2  -7  -4   24.76    1.20
   2  -7  -4   27.51    1.53
   2  -7  -4   28.04    1.71
   2  -7  -4   29.94    1.83
  -2   7   5    6.80    1.11
  -2   7   5    8.95    0.94
  -2   7   5    8.58    1.03
  -2   7   5    6.58    0.86
  -2   7   5    7.59    1.15
  -2   7   5    8.45    1.21
   2  -7  -5    8.95    1.20
   2  -7  -5    7.14    0.73
  -2   7   6   17.67    1.21
  -2   7   6   16.15    1.64
  -2   7   6   15.10    1.17
  -2   7   6   17.07    1.66
  -2   7   6   16.61    1.32
  -2   7   6   16.11    1.63
   2  -7  -6   17.21    1.13
  -2   7   7   62.25    3.05
  -2   7   7   61.77    2.33
  -2   7   7   64.59    3.18
  -2   7   7   60.07    3.11
  -2   7   7   66.00    2.51
   2  -7  -7   61.78    2.49
  -2   7   8    6.63    0.77
  -2   7   8    4.43    1.19
  -2   7   8    5.04    1.24
  -2   7   8    4.89    0.68
  -2   7   8    6.92    1.34
   2  -7  -8    6.13    0.86
  -2   7   9   19.95    2.08
  -2   7   9   18.36    2.11
  -2   7   9   19.34    2.03
  -2   7   9   20.60    1.23
   2  -7  -9   23.28    2.17
   2  -7  -9   24.21    1.61
  -2   7  10    5.43    1.39
  -2   7  10    5.72    1.48
  -2   7  10    5.21    1.41
   2  -7 -10    6.05    1.04
   2  -7 -10    5.52    1.41
  -2   7  11   26.52    2.46
  -2   7  11   28.17    2.67
  -2   7  11   25.94    2.61
   2  -7 -11   28.35    2.62
   2  -7 -11   29.25    2.06
  -2   7  12    7.29    1.68
  -2   7  12    7.83    1.78
  -2   7  12    7.44    1.76
   2  -7 -12    7.46    1.75
  -2   7  13   -0.56    1.32
  -2   7  13   -0.18    1.35
  -2   7  13    0.76    1.31
   2  -7 -13    2.24    1.47
  -2   7  14    5.58    1.87
  -2   7  14    0.57    1.43
  -2   7  14    1.73    1.62
   2  -7 -14    3.25    1.74
  -2   7  15    5.65    2.01
  -2   7  15    4.44    2.02
  -2   7  15    6.03    1.77
   2  -7 -15    7.61    2.09
   2  -6  15    0.02    1.53
   2  -6  15    1.80    1.45
   2  -6  14   -1.03    1.34
   2  -6  14    3.83    1.51
   2  -6  13    2.01    1.19
   2  -6  13    2.49    1.34
   2  -6  13    3.59    1.38
  -2   6 -12    0.56    1.01
   2  -6  12    0.49    1.10
   2  -6  12   -1.36    0.95
   2  -6  12   -0.31    1.00
  -2   6 -11    0.53    0.90
  -2   6 -11    0.61    0.86
   2  -6  11    0.52    1.00
   2  -6  11    0.82    1.02
   2  -6  11    0.09    1.06
  -2   6 -10   -0.17    0.84
  -2   6 -10    1.90    0.88
   2  -6  10    0.64    1.01
   2  -6  10    1.01    0.91
  -2   6  -9   24.83    1.68
  -2   6  -9   23.18    1.68
   2  -6   9   22.19    2.03
  -2   6  -8   16.76    1.53
  -2   6  -8   15.69    1.33
   2  -6   8   17.65    1.74
   2  -6   8   16.33    1.32
  -2   6  -7    2.63    0.81
  -2   6  -7    2.23    0.93
  -2   6  -7    2.25    0.87
   2  -6   7    5.50    1.09
   2  -6   7    4.08    0.77
  -2   6  -6   10.06    1.27
  -2   6  -6    9.27    1.10
  -2   6  -6    8.88    0.98
   2  -6   6    7.46    1.20
   2  -6   6    8.67    0.90
  -2   6  -5    6.71    0.86
  -2   6  -5    8.22    1.08
  -2   6  -5    6.09    1.04
   2  -6   5   11.23    1.31
   2  -6   5   10.57    0.93
  -2   6  -4   28.40    1.74
  -2   6  -4   29.50    1.69
   2  -6   4   28.95    1.90
   2  -6   4   29.98    1.52
  -2   6  -3    1.81    0.75
  -2   6  -3    3.17    0.80
   2  -6   3    3.20    0.82
   2  -6   3    0.40    0.51
  -2   6  -2    5.19    0.84
  -2   6  -2    6.39    0.93
   2  -6   2    4.69    0.71
   2  -6   2    3.89    0.65
   2  -6   2    4.06    0.86
  -2   6  -1   49.67    2.13
  -2   6  -1   47.57    2.13
   2  -6   1   47.68    2.07
   2  -6   1   47.12    2.23
  -2   6   0   76.81    2.87
  -2   6   0   77.02    2.91
   2  -6   0   78.02    2.81
   2  -6   0   68.36    2.93
   2  -6   0   82.60    2.73
  -2   6   1   51.69    2.06
  -2   6   1   44.25    2.03
  -2   6   1   51.70    2.17
  -2   6   1   45.54    2.18
   2  -6  -1   52.68    2.05
   2  -6  -1   48.95    2.02
   2  -6  -1   53.35    2.16
   2  -6  -1   49.28    2.01
   2  -6  -1   50.45    2.16
   2  -6  -1   47.14    2.03
  -2   6   2    4.62    0.80
  -2   6   2    6.02    0.82
  -2   6   2    5.26    0.76
  -2   6   2    4.42    0.73
  -2   6   2    4.54    0.74
  -2   6   2    5.63    0.77
   2  -6  -2    6.43    0.79
   2  -6  -2    4.51    0.82
   2  -6  -2    5.37    0.76
   2  -6  -2    6.54    0.80
   2  -6  -2    5.52    0.81
   2  -6  -2    6.28    0.73
  -2   6   3    2.91    0.63
  -2   6   3    0.92    0.67
  -2   6   3    1.42    0.59
  -2   6   3    0.58    0.57
  -2   6   3    0.80    0.61
  -2   6   3    0.66    0.59
   2  -6  -3    4.19    0.67
   2  -6  -3    1.59    0.67
   2  -6  -3    1.98    0.69
   2  -6  -3    2.37    0.65
  -2   6   4   28.72    1.86
  -2   6   4   30.51    1.53
  -2   6   4   28.11    1.43
  -2   6   4   27.54    1.75
  -2   6   4   28.29    1.78
  -2   6   4   28.78    1.47
   2  -6  -4   27.81    1.23
   2  -6  -4   31.72    1.76
   2  -6  -4   29.28    1.45
   2  -6  -4   28.93    1.25
   2  -6  -4   31.40    1.78
  -2   6   5   11.40    0.91
  -2   6   5    9.62    0.93
  -2   6   5   10.16    1.21
  -2   6   5    9.16    0.87
  -2   6   5    9.70    1.23
  -2   6   5    9.49    1.21
   2  -6  -5    9.05    0.74
   2  -6  -5    9.35    1.17
  -2   6   6    8.89    0.80
  -2   6   6    7.74    1.20
  -2   6   6    7.25    1.15
  -2   6   6    8.74    0.79
  -2   6   6    8.16    1.15
   2  -6  -6    9.72    0.83
  -2   6   7    4.50    1.08
  -2   6   7    5.51    1.08
  -2   6   7    5.80    0.64
  -2   6   7    4.85    0.63
  -2   6   7    3.88    1.05
   2  -6  -7    1.98    0.59
  -2   6   8   18.16    1.07
  -2   6   8   19.11    1.94
  -2   6   8   17.44    1.87
  -2   6   8   17.28    1.06
  -2   6   8   16.33    1.73
   2  -6  -8   21.36    1.43
   2  -6  -8   20.22    1.92
  -2   6   9   24.18    2.19
  -2   6   9   25.57    2.34
  -2   6   9   26.97    1.35
  -2   6   9   23.58    2.21
  -2   6   9   24.26    1.18
   2  -6  -9   25.43    1.69
   2  -6  -9   24.42    2.14
  -2   6  10    0.34    1.03
  -2   6  10    0.54    1.10
  -2   6  10    1.84    1.15
   2  -6 -10    0.76    0.81
   2  -6 -10    2.06    1.23
  -2   6  11    1.30    1.25
  -2   6  11    2.18    1.24
  -2   6  11   -0.07    1.14
   2  -6 -11    2.05    1.30
  -2   6  12    0.85    1.28
  -2   6  12    0.59    1.22
  -2   6  12   -0.25    1.15
   2  -6 -12    1.82    1.36
  -2   6  13    0.98    1.39
  -2   6  13    2.61    1.53
  -2   6  13    2.35    1.60
   2  -6 -13    3.61    1.60
  -2   6  14    2.27    1.61
  -2   6  14    2.25    1.64
  -2   6  14    2.83    1.46
   2  -6 -14    0.51    1.51
  -2   6  15    2.07    1.68
  -2   6  15    4.01    1.73
  -2   6  15    3.91    1.94
   2  -6 -15    1.27    1.69
   2  -5  15    1.39    1.39
   2  -5  15    2.93    1.73
   2  -5  14    3.23    1.46
   2  -5  14    4.14    1.64
   2  -5  13    0.37    1.08
   2  -5  13    0.45    1.25
   2  -5  13    2.43    1.41
   2  -5  13    1.11    1.08
  -2   5 -12    0.18    0.96
   2  -5  12   -0.70    0.93
   2  -5  12   -1.73    0.96
   2  -5  12   -0.95    0.97
  -2   5 -11    7.94    1.07
  -2   5 -11    6.66    1.14
   2  -5  11    4.34    1.29
   2  -5  11    6.19    1.33
   2  -5  11    6.80    1.29
  -2   5 -10    1.27    0.77
  -2   5 -10    1.06    0.82
   2  -5  10    2.23    0.95
   2  -5  10    0.61    0.93
   2  -5  10   -0.49    0.82
  -2   5  -9    3.00    0.84
  -2   5  -9    1.22    0.77
   2  -5   9    3.25    0.96
   2  -5   9    3.43    1.02
   2  -5   9    2.73    0.94
  -2   5  -8   51.04    2.21
  -2   5  -8   50.00    2.23
   2  -5   8   48.25    2.19
  -2   5  -7    1.11    0.71
  -2   5  -7    0.93    0.63
   2  -5   7    1.99    0.62
  -2   5  -6    0.37    0.57
  -2   5  -6    0.79    0.70
  -2   5  -6    0.85    0.74
   2  -5   6    0.58    0.51
  -2   5  -5    3.17    0.82
  -2   5  -5    3.99    0.83
  -2   5  -5    3.63    0.68
   2  -5   5    7.02    0.73
  -2   5  -4   52.81    2.06
  -2   5  -4   51.64    2.31
  -2   5  -4   53.06    2.26
   2  -5   4   53.09    2.03
  -2   5  -3   11.05    1.04
  -2   5  -3   12.87    1.13
   2  -5   3   10.66    1.00
   2  -5   3   10.75    1.03
   2  -5   3   10.10    0.83
  -2   5  -2   16.87    1.23
  -2   5  -2   16.61    1.23
   2  -5   2   17.88    1.24
   2  -5   2   17.77    1.20
   2  -5   2   17.90    1.24
   2  -5   2   17.40    1.02
  -2   5  -1    8.43    0.90
  -2   5  -1    6.70    0.88
   2  -5   1   12.29    0.95
   2  -5   1   12.66    1.09
   2  -5   1   15.34    1.06
  -2   5   0   43.17    1.78
  -2   5   0   39.05    1.79
   2  -5   0   43.51    1.65
   2  -5   0   42.53    1.74
   2  -5   0   34.05    1.79
   2  -5   0   40.87    1.25
   2  -5   0   45.11    1.78
   2  -5  -1    8.53    0.80
   2  -5  -1    7.29    0.78
   2  -5  -1    9.00    0.88
   2  -5  -1    8.81    0.77
   2  -5  -1    8.24    0.75
   2  -5  -1    7.15    0.70
   2  -5  -1    7.91    0.80
  -2   5   2   18.87    1.26
  -2   5   2   20.69    1.16
  -2   5   2   17.46    1.15
  -2   5   2   17.92    1.07
  -2   5   2   19.55    1.28
  -2   5   2   17.23    1.13
  -2   5   2   18.74    1.29
   2  -5  -2   15.48    1.04
   2  -5  -2   15.62    1.16
   2  -5  -2   15.24    1.20
   2  -5  -2   17.61    1.00
   2  -5  -2   17.09    1.15
   2  -5  -2   14.80    1.21
  -2   5   3   12.93    0.93
  -2   5   3   10.51    0.87
  -2   5   3    9.34    0.98
  -2   5   3   11.29    1.05
  -2   5   3   10.39    1.10
  -2   5   3    9.84    0.96
  -2   5   3   11.16    0.86
   2  -5  -3   12.22    1.03
   2  -5  -3   11.21    0.77
   2  -5  -3   11.35    0.85
   2  -5  -3   12.70    1.03
   2  -5  -3   11.51    1.01
   2  -5  -3   11.10    0.66
   2  -5  -3   12.27    1.11
  -2   5   4   53.36    1.97
  -2   5   4   54.35    2.04
  -2   5   4   49.83    1.95
  -2   5   4   47.60    2.34
  -2   5   4   53.03    2.23
  -2   5   4   53.35    2.40
  -2   5   4   50.50    2.38
   2  -5  -4   54.44    1.88
   2  -5  -4   57.99    2.26
   2  -5  -4   55.82    2.40
   2  -5  -4   50.63    2.34
  -2   5   5    6.12    0.63
  -2   5   5    7.61    0.63
  -2   5   5    4.48    0.93
  -2   5   5    6.29    1.00
  -2   5   5    6.83    0.99
  -2   5   5    5.67    0.61
   2  -5  -5    3.44    0.53
   2  -5  -5    2.45    0.79
  -2   5   6   -0.02    0.69
  -2   5   6   -0.14    0.39
  -2   5   6    1.19    0.75
  -2   5   6    0.52    0.68
  -2   5   6    0.64    0.41
  -2   5   6   -0.16    0.42
   2  -5  -6   -0.38    0.70
   2  -5  -6    0.32    0.46
  -2   5   7    1.96    0.83
  -2   5   7    1.56    0.88
  -2   5   7    1.62    0.83
  -2   5   7    2.45    0.57
  -2   5   7    1.48    0.42
  -2   5   7    1.92    0.56
   2  -5  -7    0.56    0.53
   2  -5  -7    0.94    0.83
  -2   5   8   50.01    2.28
  -2   5   8   49.67    2.81
  -2   5   8   49.70    2.12
  -2   5   8   50.13    1.79
  -2   5   8   49.80    2.65
  -2   5   8   48.16    2.75
   2  -5  -8   52.36    2.72
   2  -5  -8   50.71    2.27
  -2   5   9    3.93    1.10
  -2   5   9    4.46    1.18
  -2   5   9    2.76    0.75
  -2   5   9    1.69    0.98
   2  -5  -9    1.35    1.08
   2  -5  -9    2.98    0.80
  -2   5  10   -0.08    0.96
  -2   5  10   -0.67    0.92
  -2   5  10    2.37    1.02
   2  -5 -10    0.34    1.10
  -2   5  11    7.42    1.59
  -2   5  11    7.40    1.65
  -2   5  11    4.02    1.33
   2  -5 -11    8.38    1.61
  -2   5  12   -0.86    1.20
  -2   5  12    0.35    1.19
  -2   5  12    0.52    1.30
   2  -5 -12    0.08    1.29
  -2   5  13    1.89    1.44
  -2   5  13    1.01    1.43
  -2   5  13    1.17    1.28
   2  -5 -13   -0.03    1.34
  -2   5  14    3.39    1.71
  -2   5  14    1.27    1.32
  -2   5  14    1.98    1.59
   2  -5 -14    2.46    1.58
  -2   5  15   -0.96    1.45
  -2   5  15    1.50    1.54
  -2   5  15   -0.11    1.50
   2  -5 -15    0.33    1.63
   2  -4  15    0.88    1.44
   2  -4  15   -0.24    1.51
   2  -4  14   -0.01    1.43
   2  -4  14    0.67    1.31
   2  -4  13   -0.18    1.05
   2  -4  13   -0.13    1.06
   2  -4  13    2.89    1.44
   2  -4  13    0.15    1.18
  -2   4 -12   17.25    1.64
   2  -4  12   14.75    1.72
   2  -4  12   15.87    1.94
   2  -4  12   15.52    1.68
   2  -4  12   16.63    2.14
  -2   4 -11    1.48    0.93
   2  -4  11    1.61    0.98
   2  -4  11    2.81    1.20
   2  -4  11    2.92    1.01
   2  -4  11    1.68    1.05
  -2   4 -10    5.23    0.84
  -2   4 -10    7.90    1.09
   2  -4  10    6.03    1.25
   2  -4  10    7.87    1.19
  -2   4  -9   10.90    1.06
  -2   4  -9   12.38    1.19
   2  -4   9   11.23    1.08
   2  -4   9   12.41    1.43
   2  -4   9   11.69    1.30
  -2   4  -8    0.17    0.61
  -2   4  -8    1.07    0.65
   2  -4   8    0.24    0.66
   2  -4   8   -0.08    0.65
   2  -4   8   -0.03    0.53
  -2   4  -7    1.10    0.61
  -2   4  -7    1.32    0.60
   2  -4   7    1.29    0.57
  -2   4  -6    7.65    0.82
  -2   4  -6    9.29    1.18
  -2   4  -6    7.28    0.90
   2  -4   6   12.71    0.97
  -2   4  -5    8.57    0.92
  -2   4  -5    6.33    0.96
  -2   4  -5    7.40    0.72
   2  -4   5    7.93    0.70
  -2   4  -4   53.94    2.02
  -2   4  -4   53.78    2.16
  -2   4  -4   57.56    2.50
  -2   4  -4   58.74    2.38
   2  -4   4   56.91    2.49
   2  -4   4   57.35    2.31
   2  -4   4   58.26    2.20
   2  -4   4   56.31    2.00
  -2   4  -3    9.60    0.97
  -2   4  -3   12.12    1.05
  -2   4  -3    9.94    0.76
  -2   4  -3   12.98    1.03
   2  -4   3   13.70    1.04
   2  -4   3   13.67    1.00
   2  -4   3   12.15    0.83
   2  -4   3   12.41    1.04
  -2   4  -2   30.23    1.51
  -2   4  -2   31.46    1.48
   2  -4   2   32.31    1.56
   2  -4   2   32.67    1.50
   2  -4   2   32.50    1.49
   2  -4   2   33.25    1.29
  -2   4  -1   39.86    1.65
  -2   4  -1   43.63    1.66
   2  -4   1   39.27    1.64
   2  -4   1   39.09    1.65
   2  -4   1   38.85    1.63
  -2   4   0    7.76    0.73
  -2   4   0    8.24    0.72
   2  -4   0    7.14    0.53
   2  -4   0    7.58    0.68
   2  -4   0    7.68    0.70
   2  -4   0    7.19    0.40
   2  -4   0    6.09    0.52
   2  -4   0    6.26    0.65
   2  -4   0    6.94    0.55
   2  -4   0    5.60    0.67
  -2   4   1   37.90    1.64
  -2   4   1   37.65    1.55
  -2   4   1   42.66    1.59
  -2   4   1   38.10    1.62
  -2   4   1   37.54    1.62
  -2   4   1   38.72    1.26
   2  -4  -1   39.52    1.60
   2  -4  -1   42.38    1.59
   2  -4  -1   40.22    1.62
   2  -4  -1   39.33    1.68
   2  -4  -1   41.52    1.51
   2  -4  -1   40.72    1.54
   2  -4  -1   40.65    1.59
  -2   4   2   34.38    1.55
  -2   4   2   34.08    1.41
  -2   4   2   33.75    1.60
  -2   4   2   33.16    1.32
  -2   4   2   34.15    1.55
  -2   4   2   33.61    1.39
  -2   4   2   35.65    1.43
   2  -4  -2   31.54    1.51
   2  -4  -2   33.07    1.36
   2  -4  -2   32.35    1.29
   2  -4  -2   31.68    1.49
   2  -4  -2   31.85    1.54
   2  -4  -2   30.14    1.38
   2  -4  -2   31.16    1.37
   2  -4  -2   32.59    1.39
  -2   4   3   11.63    1.00
  -2   4   3   13.07    0.83
  -2   4   3   11.90    0.81
  -2   4   3   11.78    0.93
  -2   4   3   14.27    1.13
  -2   4   3   12.97    1.03
  -2   4   3   12.62    0.84
   2  -4  -3   10.43    0.81
   2  -4  -3   10.77    0.94
   2  -4  -3    9.98    0.88
   2  -4  -3   10.25    0.79
   2  -4  -3   11.48    1.04
   2  -4  -3   11.09    0.95
   2  -4  -3   11.25    0.62
   2  -4  -3   11.41    0.78
  -2   4   4   59.84    2.10
  -2   4   4   61.72    2.28
  -2   4   4   57.18    2.02
  -2   4   4   58.55    2.46
  -2   4   4   58.85    2.00
  -2   4   4   56.28    2.00
  -2   4   4   57.97    2.45
  -2   4   4   56.59    2.48
   2  -4  -4   57.27    2.03
   2  -4  -4   57.96    2.41
  -2   4   5    7.36    0.58
  -2   4   5    7.78    0.71
  -2   4   5    7.35    0.61
  -2   4   5   10.62    1.14
  -2   4   5    7.26    0.93
  -2   4   5    8.36    1.04
  -2   4   5    9.27    0.76
  -2   4   5    7.69    1.02
   2  -4  -5    7.40    0.99
   2  -4  -5    7.49    0.71
  -2   4   6   11.77    0.96
  -2   4   6   11.42    0.64
  -2   4   6    9.25    1.23
  -2   4   6    9.39    1.17
  -2   4   6   13.24    1.36
  -2   4   6   11.45    0.92
   2  -4  -6    7.87    1.15
   2  -4  -6    9.29    0.89
   2  -4  -6    9.60    1.14
  -2   4   7    0.30    0.73
  -2   4   7    1.48    0.81
  -2   4   7    0.81    0.53
  -2   4   7    1.45    0.83
  -2   4   7    0.49    0.28
   2  -4  -7    1.02    0.56
   2  -4  -7   -0.15    0.66
   2  -4  -7   -0.12    0.74
  -2   4   8   -1.93    0.62
  -2   4   8   -0.25    0.72
  -2   4   8    1.16    0.81
   2  -4  -8    0.05    0.58
   2  -4  -8    1.51    0.84
  -2   4   9   12.61    1.63
  -2   4   9   11.50    1.50
  -2   4   9   12.07    1.61
   2  -4  -9   14.03    1.59
  -2   4  10    7.39    1.47
  -2   4  10    6.02    0.84
  -2   4  10    6.62    1.45
  -2   4  10    6.99    1.34
   2  -4 -10    6.66    1.37
  -2   4  11    3.06    1.33
  -2   4  11    1.45    1.11
  -2   4  11    2.73    1.25
   2  -4 -11    3.77    1.31
  -2   4  12   15.96    1.97
  -2   4  12   14.87    2.11
  -2   4  12   13.04    1.95
   2  -4 -12   17.40    2.07
  -2   4  13    2.27    1.42
  -2   4  13    1.21    1.30
  -2   4  13    2.28    1.38
   2  -4 -13   -1.38    1.19
  -2   4  14    1.15    1.48
  -2   4  14    1.69    1.51
  -2   4  14    1.79    1.33
   2  -4 -14    1.78    1.49
  -2   4  15    1.17    1.38
  -2   4  15   -1.50    1.48
  -2   4  15    0.10    1.50
   2  -4 -15   -0.62    1.50
   2  -3  16    2.64    1.65
   2  -3  16    0.42    1.67
   2  -3  15   -1.66    1.29
   2  -3  15    0.97    1.56
   2  -3  14   -1.47    1.16
   2  -3  14   -0.41    1.37
   2  -3  13   12.00    1.90
   2  -3  13   12.12    1.55
   2  -3  13   11.29    1.96
   2  -3  13   10.66    1.51
  -2   3 -12    0.54    0.93
   2  -3  12    1.40    1.17
   2  -3  12    0.48    0.94
   2  -3  12    0.53    1.16
   2  -3  12    0.18    0.90
  -2   3 -11   25.43    1.80
   2  -3  11   26.39    2.29
   2  -3  11   28.04    1.89
   2  -3  11   27.14    2.39
  -2   3 -10    0.56    0.73
   2  -3  10    1.26    0.93
   2  -3  10    0.81    0.79
   2  -3  10   -0.47    0.85
  -2   3  -9    1.08    0.89
  -2   3  -9    1.15    0.70
   2  -3   9    0.79    0.80
   2  -3   9   -0.11    0.67
  -2   3  -8   26.01    1.47
  -2   3  -8   26.24    1.37
  -2   3  -8   29.72    2.08
   2  -3   8   22.78    1.77
   2  -3   8   26.19    1.57
  -2   3  -7    5.53    0.77
  -2   3  -7    6.87    1.15
  -2   3  -7    5.87    0.76
   2  -3   7    6.64    0.75
   2  -3   7    6.67    0.87
   2  -3   7    5.78    0.95
  -2   3  -6    0.39    0.66
  -2   3  -6    0.51    0.51
  -2   3  -6    0.43    0.49
   2  -3   6   -0.01    0.50
   2  -3   6    0.01    0.42
  -2   3  -5   94.84    3.21
  -2   3  -5   96.98    3.16
  -2   3  -5   98.32    3.75
   2  -3   5   95.48    3.45
   2  -3   5   98.07    3.15
   2  -3   5   99.21    3.21
  -2   3  -4   -0.16    0.37
  -2   3  -4   -0.29    0.44
  -2   3  -4    0.00    0.52
   2  -3   4    0.73    0.50
   2  -3   4    0.20    0.46
   2  -3   4    0.79    0.51
   2  -3   4    0.50    0.35
  -2   3  -3   51.42    1.68
  -2   3  -3   54.05    1.91
   2  -3   3   47.11    1.85
   2  -3   3   49.28    2.12
   2  -3   3   46.08    1.65
   2  -3   3   48.80    2.01
  -2   3  -2   12.66    0.99
  -2   3  -2   13.54    0.86
  -2   3  -2   13.75    0.93
   2  -3   2    9.81    0.58
   2  -3   2    7.47    0.72
   2  -3   2   10.19    0.77
   2  -3   2    7.32    0.72
  -2   3  -1   11.83    0.80
  -2   3  -1    9.23    0.77
  -2   3  -1   10.85    0.79
   2  -3   1    9.18    0.74
   2  -3   1    9.89    0.76
   2  -3   1   10.73    0.75
  -2   3   0   88.42    2.83
  -2   3   0   89.88    2.87
  -2   3   0   89.24    2.90
  -2   3   0   90.51    2.65
  -2   3   0   89.76    2.85
  -2   3   0   90.69    2.71
   2  -3   0   88.45    2.64
   2  -3   0   90.27    2.73
   2  -3   0   89.83    2.85
   2  -3   0   90.41    2.71
   2  -3   0   89.62    2.82
   2  -3   0   90.78    2.90
   2  -3   0   91.87    2.85
  -2   3   1   10.67    0.74
  -2   3   1    8.71    0.69
  -2   3   1   11.07    0.81
  -2   3   1   10.27    0.72
  -2   3   1    9.52    0.62
   2  -3  -1   10.08    0.79
   2  -3  -1   10.45    0.63
   2  -3  -1    8.87    0.71
   2  -3  -1   10.38    0.71
   2  -3  -1    9.77    0.43
   2  -3  -1    9.84    0.68
   2  -3  -1    9.69    0.72
  -2   3   2    9.61    0.80
  -2   3   2    8.13    0.59
  -2   3   2    8.48    0.66
  -2   3   2    8.93    0.74
  -2   3   2    9.39    0.76
  -2   3   2    7.63    0.80
  -2   3   2    9.63    0.72
   2  -3  -2   13.00    0.94
   2  -3  -2   12.83    0.80
   2  -3  -2   12.35    0.88
   2  -3  -2   14.62    0.90
  -2   3   3   51.01    2.07
  -2   3   3   49.22    1.70
  -2   3   3   46.81    2.05
  -2   3   3   50.02    1.88
  -2   3   3   48.36    1.71
  -2   3   3   46.95    1.88
   2  -3  -3   51.25    1.70
   2  -3  -3   52.72    2.05
   2  -3  -3   55.07    2.11
   2  -3  -3   51.64    1.72
   2  -3  -3   53.52    1.68
  -2   3   4   -0.10    0.50
  -2   3   4    0.71    0.52
  -2   3   4    0.93    0.59
  -2   3   4   -0.62    0.47
  -2   3   4   -0.11    0.31
  -2   3   4    0.75    0.48
   2  -3  -4    0.47    0.57
   2  -3  -4   -0.21    0.46
   2  -3  -4   -0.14    0.32
   2  -3  -4    0.09    0.56
   2  -3  -4   -0.24    0.30
  -2   3   5   93.01    3.28
  -2   3   5   96.06    3.28
  -2   3   5  100.03    3.63
  -2   3   5   92.02    3.58
  -2   3   5   94.07    3.55
   2  -3  -5   95.83    3.54
   2  -3  -5   98.72    3.29
   2  -3  -5  102.14    3.62
   2  -3  -5   93.76    3.52
  -2   3   6    0.60    0.69
  -2   3   6    0.25    0.61
  -2   3   6    0.23    0.62
  -2   3   6    0.14    0.45
   2  -3  -6    0.31    0.69
   2  -3  -6    0.16    0.48
   2  -3  -6    1.02    0.70
  -2   3   7    6.75    0.86
  -2   3   7    5.59    1.01
  -2   3   7    7.60    1.16
  -2   3   7    3.06    0.92
   2  -3  -7    6.17    1.06
   2  -3  -7    7.34    1.06
  -2   3   8   25.23    1.81
  -2   3   8   22.55    1.93
  -2   3   8   28.07    1.99
   2  -3  -8   24.08    1.88
  -2   3   9   -0.48    0.82
  -2   3   9   -0.57    0.76
  -2   3   9    0.44    0.51
  -2   3   9   -0.40    0.82
   2  -3  -9    0.63    0.91
  -2   3  10    0.30    0.92
  -2   3  10   -0.95    0.84
  -2   3  10   -1.12    0.84
  -2   3  10   -0.44    0.54
   2  -3 -10    0.69    0.94
  -2   3  11   27.69    2.49
  -2   3  11   26.36    2.50
  -2   3  11   28.47    2.21
   2  -3 -11   32.24    2.40
  -2   3  12    3.14    1.37
  -2   3  12    2.92    1.28
  -2   3  12   -0.49    1.09
   2  -3 -12    1.02    1.23
  -2   3  13   10.34    1.75
  -2   3  13   11.67    2.03
  -2   3  13   11.06    2.03
   2  -3 -13   13.23    1.98
  -2   3  14    0.09    1.34
  -2   3  14   -0.47    1.38
  -2   3  14    0.97    1.42
   2  -3 -14    1.12    1.48
  -2   3  15   -1.22    1.35
  -2   3  15    0.60    1.61
  -2   3  15   -0.25    1.32
   2  -3 -15   -0.92    1.43
  -2   3  16    1.19    1.65
  -2   3  16    0.69    1.78
   2  -2  16   -0.96    1.65
   2  -2  16    2.89    1.63
   2  -2  15    7.64    1.92
   2  -2  15    6.85    1.94
   2  -2  14    2.50    1.50
   2  -2  14    1.21    1.34
  -2   2 -13    1.91    1.06
   2  -2  13    7.45    1.63
   2  -2  13    1.40    1.08
   2  -2  13    5.24    1.59
  -2   2 -12   13.79    1.50
   2  -2  12   13.41    1.54
   2  -2  12   13.24    1.84
   2  -2  12   13.20    1.92
  -2   2 -11    0.09    0.82
   2  -2  11    0.57    0.85
   2  -2  11    0.30    0.99
   2  -2  11   -0.17    1.03
  -2   2 -10   24.91    2.24
  -2   2 -10   25.02    1.67
   2  -2  10   18.11    1.91
   2  -2  10   27.60    1.71
   2  -2  10   25.51    2.22
  -2   2  -9   24.43    1.57
  -2   2  -9   25.14    2.04
   2  -2   9   23.04    1.55
   2  -2   9   25.80    1.92
   2  -2   9   25.40    1.91
  -2   2  -8   52.20    2.77
  -2   2  -8   48.17    2.18
   2  -2   8   51.76    2.63
   2  -2   8   51.54    2.24
   2  -2   8   54.60    2.54
  -2   2  -7   80.40    2.98
  -2   2  -7   87.95    3.64
   2  -2   7   86.73    3.38
   2  -2   7   82.37    3.42
   2  -2   7   86.73    3.08
  -2   2  -6    1.56    0.54
  -2   2  -6    2.01    0.73
   2  -2   6    3.79    0.74
   2  -2   6    2.13    0.51
   2  -2   6    2.85    0.63
  -2   2  -5    3.41    0.53
  -2   2  -5    2.87    0.73
  -2   2  -5    3.72    0.53
   2  -2   5    3.83    0.70
   2  -2   5    3.83    0.69
   2  -2   5    3.41    0.48
   2  -2   5    3.23    0.57
   2  -2   5    4.90    0.58
  -2   2  -4  117.54    3.59
  -2   2  -4  120.56    3.66
  -2   2  -4  114.82    4.12
   2  -2   4  118.02    4.13
   2  -2   4  117.83    3.84
   2  -2   4  117.12    3.63
   2  -2   4  114.64    3.58
  -2   2  -3    9.85    0.50
  -2   2  -3   10.46    0.89
  -2   2  -3    8.88    0.68
   2  -2   3    6.95    0.63
   2  -2   3    7.31    0.50
   2  -2   3    5.93    0.71
   2  -2   3    6.98    0.63
  -2   2  -2  120.62    4.03
  -2   2  -2  127.72    3.78
   2  -2   2  127.76    4.05
   2  -2   2  125.28    3.75
   2  -2   2  122.28    3.69
   2  -2   2  120.46    3.58
  -2   2  -1   91.28    3.00
  -2   2  -1   95.26    3.15
   2  -2   1  101.77    3.15
   2  -2   1   99.21    3.02
   2  -2   1  101.45    2.95
  -2   2   0  168.11    4.93
  -2   2   0  150.68    4.87
  -2   2   0  172.15    5.12
  -2   2   0  177.46    4.92
  -2   2   0  174.74    5.10
  -2   2   0  170.12    5.00
   2  -2   0  176.30    5.04
   2  -2   0  180.55    5.11
   2  -2   0  173.21    5.00
   2  -2   0  173.26    4.92
   2  -2   0  169.78    4.87
  -2   2   1  103.23    3.02
  -2   2   1  104.66    3.17
  -2   2   1  100.52    3.05
  -2   2   1   99.79    2.92
  -2   2   1   99.72    3.21
   2  -2  -1   95.83    3.20
   2  -2  -1   97.92    3.14
   2  -2  -1   97.39    2.99
   2  -2  -1   97.85    3.05
   2  -2  -1   96.80    2.92
   2  -2  -1   94.38    2.86
   2  -2  -1   98.98    3.15
  -2   2   2  126.23    4.08
  -2   2   2  127.52    4.00
  -2   2   2  131.48    4.07
  -2   2   2  122.76    3.68
  -2   2   2  123.76    3.95
   2  -2  -2  129.61    4.05
   2  -2  -2  121.96    3.68
   2  -2  -2  126.17    3.97
   2  -2  -2  131.32    3.75
  -2   2   3    6.83    0.55
  -2   2   3    6.52    0.74
  -2   2   3    6.95    0.78
  -2   2   3    7.87    0.69
  -2   2   3    6.35    0.72
   2  -2  -3   10.92    0.90
   2  -2  -3    9.87    0.87
   2  -2  -3   10.87    0.62
  -2   2   4  115.15    3.77
  -2   2   4  112.97    3.96
  -2   2   4  111.89    3.92
  -2   2   4  116.30    3.98
   2  -2  -4  113.66    3.96
   2  -2  -4  115.15    3.93
   2  -2  -4  119.95    3.38
  -2   2   5    3.67    0.76
  -2   2   5    5.26    0.85
  -2   2   5    3.38    0.42
  -2   2   5    4.22    0.82
  -2   2   5    3.62    0.59
   2  -2  -5    3.51    0.75
   2  -2  -5    3.65    0.32
   2  -2  -5    5.30    0.83
  -2   2   6    3.26    0.80
  -2   2   6    2.77    0.78
  -2   2   6    3.06    0.79
  -2   2   6    3.05    0.47
  -2   2   6    3.31    0.65
   2  -2  -6    1.64    0.78
   2  -2  -6    1.80    0.74
  -2   2   7   84.90    3.25
  -2   2   7   75.83    2.61
  -2   2   7   86.10    2.83
  -2   2   7   86.38    3.43
   2  -2  -7   86.13    3.36
   2  -2  -7   89.33    3.39
  -2   2   8   44.52    1.63
  -2   2   8   50.69    1.93
  -2   2   8   48.22    2.44
  -2   2   8   49.32    2.59
  -2   2   8   51.10    2.64
   2  -2  -8   49.77    2.44
  -2   2   9   25.40    1.35
  -2   2   9   22.54    0.99
  -2   2   9   23.21    1.75
  -2   2   9   25.84    2.06
  -2   2   9   27.42    2.07
   2  -2  -9   22.71    1.93
  -2   2  10   24.24    2.26
  -2   2  10   26.77    1.52
  -2   2  10   23.01    2.27
  -2   2  10   25.25    1.93
   2  -2 -10   29.68    2.14
  -2   2  11   -0.76    0.97
  -2   2  11    0.39    1.02
  -2   2  11    0.05    1.03
   2  -2 -11    0.40    1.11
  -2   2  12   14.22    1.99
  -2   2  12   12.71    1.78
  -2   2  12   12.76    1.99
   2  -2 -12   14.29    1.89
  -2   2  13    4.06    1.50
  -2   2  13    2.59    1.30
  -2   2  13    4.84    1.60
   2  -2 -13    3.82    1.46
  -2   2  14    0.66    1.43
  -2   2  14    0.43    1.28
  -2   2  14   -0.45    1.26
   2  -2 -14    0.22    1.29
  -2   2  15    6.68    1.92
  -2   2  15    6.69    1.78
  -2   2  15    4.67    1.82
   2  -2 -15    8.88    1.84
  -2   2  16   -0.92    1.58
  -2   2  16   -1.20    1.52
   2  -1  16    4.54    1.98
   2  -1  16    6.26    1.95
   2  -1  15    0.51    1.51
   2  -1  15   -0.34    1.37
   2  -1  14    7.50    1.87
   2  -1  14    7.46    1.73
  -2   1 -13    1.03    1.04
   2  -1  13    2.10    1.35
   2  -1  13    1.22    1.02
   2  -1  13   -0.37    1.16
  -2   1 -12    1.07    1.26
  -2   1 -12   -0.21    0.91
   2  -1  12    0.54    1.16
   2  -1  12    0.63    0.88
   2  -1  12   -0.13    1.12
  -2   1 -11    0.72    1.06
  -2   1 -11   -0.13    0.86
   2  -1  11   -0.99    0.86
   2  -1  11    1.76    0.94
   2  -1  11    1.59    1.15
  -2   1 -10    9.26    1.17
  -2   1 -10    8.41    1.46
   2  -1  10    9.51    1.17
   2  -1  10    9.65    1.45
   2  -1  10    7.35    1.33
  -2   1  -9    0.37    0.68
  -2   1  -9    2.15    0.98
   2  -1   9    0.47    0.77
   2  -1   9    1.16    0.84
   2  -1   9    1.52    0.76
  -2   1  -8   42.00    1.97
  -2   1  -8   37.78    2.33
   2  -1   8   40.89    1.92
   2  -1   8   44.50    2.35
   2  -1   8   39.88    2.31
  -2   1  -7    6.17    0.78
  -2   1  -7    8.21    1.15
   2  -1   7    6.27    1.02
   2  -1   7    6.71    0.59
   2  -1   7    5.93    0.80
   2  -1   7    6.68    1.00
  -2   1  -6   31.02    1.55
  -2   1  -6   35.25    2.01
   2  -1   6   37.01    1.90
   2  -1   6   39.26    1.63
   2  -1   6   36.08    1.38
   2  -1   6   40.41    1.98
  -2   1  -5    2.42    0.50
  -2   1  -5    3.83    0.77
   2  -1   5    4.00    0.71
   2  -1   5    3.15    0.68
   2  -1   5    2.75    0.64
   2  -1   5    2.92    0.46
   2  -1   5    3.39    0.55
  -2   1  -4    0.56    0.52
  -2   1  -4    0.93    0.46
   2  -1   4    2.95    0.45
   2  -1   4    3.25    0.58
   2  -1   4    3.86    0.60
   2  -1   4    2.90    0.64
   2  -1   4    3.81    0.47
  -2   1  -3   20.46    1.30
  -2   1  -3   23.44    1.11
  -2   1  -3   23.34    0.91
   2  -1   3   22.64    1.01
   2  -1   3   21.16    1.11
   2  -1   3   24.95    1.29
   2  -1   3   22.98    0.88
   2  -1   3   22.66    1.15
  -2   1  -2   69.68    2.25
  -2   1  -2   68.95    2.27
   2  -1   2   74.17    2.27
   2  -1   2   69.99    2.26
  -2   1  -1    7.19    0.41
  -2   1  -1    7.25    0.55
  -2   1  -1    7.14    0.43
  -2   1  -1    5.72    0.33
   2  -1   1    6.88    0.33
   2  -1   1    7.54    0.55
   2  -1   1    7.32    0.38
  -2   1   0  178.64    4.99
  -2   1   0  185.99    5.27
  -2   1   0  152.43    4.96
  -2   1   0  180.67    4.93
   2  -1   0  149.41    4.95
  -2   1   1    7.20    0.61
  -2   1   1    7.29    0.54
  -2   1   1    7.00    0.55
  -2   1   1    8.46    0.54
   2  -1  -1    7.22    0.58
   2  -1  -1    7.14    0.29
   2  -1  -1    7.19    0.52
  -2   1   2   70.98    2.40
  -2   1   2   71.69    2.43
   2  -1  -2   68.28    2.41
   2  -1  -2   68.39    2.42
   2  -1  -2   68.80    2.04
  -2   1   3   22.60    1.31
  -2   1   3   20.17    0.82
  -2   1   3   21.95    1.25
   2  -1  -3   22.34    1.27
   2  -1  -3   26.43    0.84
   2  -1  -3   21.40    1.23
  -2   1   4    3.90    0.57
  -2   1   4    2.14    0.32
  -2   1   4    3.86    0.72
  -2   1   4    2.37    0.62
  -2   1   4    3.13    0.65
  -2   1   4    3.14    0.38
   2  -1  -4    1.57    0.59
   2  -1  -4    0.47    0.58
  -2   1   5    2.95    0.44
  -2   1   5    2.77    0.65
  -2   1   5    3.42    0.60
  -2   1   5    1.56    0.64
  -2   1   5    3.97    0.79
  -2   1   5    2.68    0.36
   2  -1  -5    2.15    0.68
  -2   1   6   29.08    1.88
  -2   1   6   37.90    1.89
  -2   1   6   37.47    1.85
  -2   1   6   36.18    1.33
  -2   1   6   33.42    1.41
   2  -1  -6   30.72    1.83
  -2   1   7    7.49    0.73
  -2   1   7    5.96    0.56
  -2   1   7    6.61    1.05
  -2   1   7    7.97    1.15
   2  -1  -7    6.42    1.06
  -2   1   8   40.80    1.72
  -2   1   8   42.92    2.40
  -2   1   8   38.19    2.21
  -2   1   8   38.42    1.55
   2  -1  -8   36.44    2.20
  -2   1   9    0.62    0.86
  -2   1   9   -0.21    0.77
  -2   1   9    1.35    0.60
  -2   1   9    1.26    0.46
  -2   1   9   -0.57    0.76
   2  -1  -9    0.14    0.84
  -2   1  10    8.78    1.48
  -2   1  10    8.92    1.34
  -2   1  10   10.71    1.62
  -2   1  10   10.57    1.04
  -2   1  10    8.76    0.77
   2  -1 -10    9.12    1.41
  -2   1  11    1.78    0.56
  -2   1  11    1.55    1.15
  -2   1  11    1.85    1.16
  -2   1  11    1.46    1.11
   2  -1 -11    1.19    1.05
  -2   1  12   -0.32    1.05
  -2   1  12   -0.71    1.12
  -2   1  12    0.27    1.12
   2  -1 -12    0.18    1.17
  -2   1  13    1.15    1.37
  -2   1  13    0.40    1.25
  -2   1  13    0.38    1.26
   2  -1 -13   -0.36    1.30
  -2   1  14    9.56    1.93
  -2   1  14    6.68    1.87
  -2   1  14    6.58    1.64
   2  -1 -14    6.24    1.60
  -2   1  15   -0.93    1.39
  -2   1  15    0.89    1.42
  -2   1  15    2.25    1.67
   2  -1 -15    1.75    1.58
  -2   1  16    2.22    1.80
  -2   1  16    0.34    1.63
   2   0  16    2.94    1.77
   2   0  16   -1.13    1.55
   2   0  15    7.18    1.88
   2   0  15    9.24    2.18
   2   0  14    0.22    1.40
   2   0  14    2.15    1.40
  -2   0 -13    3.01    1.40
  -2   0 -13    4.63    1.24
   2   0  13    3.31    1.47
   2   0  13    5.03    1.50
   2   0  13    1.38    1.03
  -2   0 -12   14.00    1.57
  -2   0 -12   13.53    1.95
   2   0  12   13.18    1.52
   2   0  12   12.33    1.86
   2   0  12   11.37    1.87
  -2   0 -11    0.35    1.02
  -2   0 -11    0.39    0.90
   2   0  11    0.14    0.87
   2   0  11   -0.41    1.03
   2   0  11    1.31    1.09
  -2   0 -10   23.32    1.74
  -2   0 -10   24.75    2.20
   2   0  10   23.16    2.15
   2   0  10   25.79    1.71
   2   0  10   25.46    2.19
  -2   0  -9   25.95    2.04
  -2   0  -9   25.13    1.68
   2   0   9   24.81    1.56
   2   0   9   24.80    1.98
   2   0   9   24.33    1.93
  -2   0  -8   48.33    2.58
  -2   0  -8   48.05    2.20
   2   0   8   45.20    2.52
   2   0   8   52.65    2.22
   2   0   8   54.44    2.69
  -2   0  -7   81.86    3.03
  -2   0  -7   87.14    3.50
   2   0   7   84.66    3.38
   2   0   7   82.27    2.54
   2   0   7   82.22    3.40
   2   0   7   75.83    2.96
  -2   0  -6    2.43    0.67
  -2   0  -6    2.19    0.55
  -2   0  -6    1.47    0.69
  -2   0  -6    1.87    0.56
   2   0   6    3.47    0.79
   2   0   6    1.86    0.57
   2   0   6    2.57    0.42
   2   0   6    2.58    0.74
  -2   0  -5    3.96    0.58
  -2   0  -5    3.06    0.66
  -2   0  -5    2.71    0.70
  -2   0  -5    3.52    0.56
   2   0   5    3.68    0.55
   2   0   5    3.42    0.45
   2   0   5    4.44    0.76
   2   0   5    3.81    0.73
   2   0   5    3.91    0.74
  -2   0  -4  122.31    3.92
  -2   0  -4  119.47    3.68
  -2   0  -4  117.93    3.89
  -2   0  -4  114.07    4.05
   2   0   4  114.58    3.92
   2   0   4  111.35    3.90
   2   0   4  117.53    3.67
   2   0   4  119.28    4.07
  -2   0  -3   10.55    0.78
  -2   0  -3   10.50    0.76
  -2   0  -3   10.12    0.59
  -2   0  -3    7.87    0.80
   2   0   3    6.93    0.70
   2   0   3    5.95    0.72
   2   0   3    6.21    0.51
   2   0   3    6.37    0.68
  -2   0  -2  130.67    3.73
  -2   0  -2  123.34    3.85
  -2   0  -2  126.36    3.87
  -2   0  -2  124.22    4.06
   2   0   2  122.01    3.86
   2   0   2  128.41    4.07
   2   0   2  122.52    3.85
  -2   0  -1  102.56    3.23
  -2   0  -1   97.82    3.07
  -2   0  -1   97.61    3.05
   2   0   1   98.97    3.10
   2   0   1  101.60    3.05
   2   0   1  100.11    3.06
   2   0   1  104.42    3.24
  -2   0   0  174.73    4.98
  -2   0   0  162.82    5.04
  -2   0   0  180.53    5.30
   2   0   0  162.64    4.95
   2   0   0  166.39    5.04
  -2   0   1  102.64    3.19
  -2   0   1   99.43    2.78
  -2   0   1  103.72    3.13
   2   0  -1   96.61    3.17
  -2   0   2  123.84    3.73
  -2   0   2  132.47    3.99
   2   0  -2  122.54    3.95
   2   0  -2  125.42    3.91
   2   0  -2  120.10    3.71
  -2   0   3    7.89    0.61
  -2   0   3    7.30    0.75
  -2   0   3    6.51    0.55
   2   0  -3   10.85    0.64
   2   0  -3   11.10    0.90
   2   0  -3   11.17    0.69
  -2   0   4  110.87    3.73
  -2   0   4  117.94    3.61
  -2   0   4  121.08    3.98
  -2   0   4  118.28    4.00
   2   0  -4  116.35    3.94
   2   0  -4  116.04    3.61
  -2   0   5    4.46    0.84
  -2   0   5    3.30    0.51
  -2   0   5    4.37    0.55
  -2   0   5    2.81    0.68
  -2   0   5    3.10    0.62
   2   0  -5    2.09    0.72
  -2   0   6    2.39    0.80
  -2   0   6    2.86    0.56
  -2   0   6    2.98    0.53
   2   0  -6    0.89    0.72
  -2   0   7   80.38    2.87
  -2   0   7   81.32    2.88
  -2   0   7   80.35    3.35
  -2   0   7   82.83    3.43
   2   0  -7   87.56    3.36
  -2   0   8   47.13    2.61
  -2   0   8   48.35    2.46
  -2   0   8   55.65    2.12
  -2   0   8   47.88    2.01
   2   0  -8   49.45    1.71
   2   0  -8   48.66    2.51
  -2   0   9   22.31    1.34
  -2   0   9   27.58    1.92
  -2   0   9   25.80    2.01
  -2   0   9   25.21    1.46
   2   0  -9   28.08    1.92
   2   0  -9   22.85    0.95
  -2   0  10   25.60    1.97
  -2   0  10   24.76    2.22
  -2   0  10   24.27    1.41
   2   0 -10   24.91    1.98
  -2   0  11   -1.33    1.00
  -2   0  11   -0.61    0.58
  -2   0  11    0.08    1.00
  -2   0  11   -0.85    0.93
   2   0 -11    0.69    1.05
  -2   0  12   15.73    2.05
  -2   0  12   11.42    1.72
  -2   0  12   13.92    1.95
   2   0 -12   15.66    1.85
  -2   0  13    1.67    1.23
  -2   0  13    4.45    1.55
  -2   0  13    2.62    1.41
   2   0 -13    3.92    1.40
  -2   0  14    0.00    1.40
  -2   0  14    1.60    1.31
  -2   0  14   -0.68    1.29
   2   0 -14   -1.87    1.30
  -2   0  15    5.73    1.92
  -2   0  15    5.02    1.64
  -2   0  15    7.06    1.95
   2   0 -15    7.61    1.80
  -2   0  16    0.07    1.48
  -2   0  16   -1.41    1.54
   2   1  16    1.10    1.77
   2   1  16    2.77    1.85
   2   1  15    1.08    1.54
   2   1  15    1.67    1.61
   2   1  14    6.72    1.71
   2   1  14    3.26    1.65
  -2  -1 -13    6.22    1.64
  -2  -1 -13    5.61    1.30
   2   1  13    6.49    1.66
   2   1  13    4.81    1.22
   2   1  13    7.35    1.73
  -2  -1 -12    0.69    1.14
  -2  -1 -12   -1.53    0.94
   2   1  12   -0.53    1.10
   2   1  12   -1.13    1.09
   2   1  12   -0.10    0.90
  -2  -1 -11   61.07    3.44
  -2  -1 -11   66.03    3.01
   2   1  11   66.20    3.00
   2   1  11   61.21    3.39
   2   1  11   60.06    3.46
  -2  -1 -10   -0.52    0.86
  -2  -1 -10    0.58    0.82
   2   1  10    0.16    0.90
   2   1  10   -0.08    0.95
   2   1  10    0.53    0.79
  -2  -1  -9    1.82    0.74
  -2  -1  -9    0.64    0.87
  -2  -1  -9    3.38    0.90
   2   1   9    1.89    0.79
   2   1   9    2.02    0.95
   2   1   9    2.30    0.99
  -2  -1  -8   36.32    1.81
  -2  -1  -8   33.89    2.16
  -2  -1  -8   33.14    1.84
   2   1   8   32.33    2.20
   2   1   8   34.16    1.13
   2   1   8   35.17    1.80
   2   1   8   32.99    2.16
  -2  -1  -7   34.20    1.70
  -2  -1  -7   35.23    1.78
  -2  -1  -7   34.33    1.99
   2   1   7   35.01    1.26
   2   1   7   34.19    1.70
   2   1   7   33.60    2.09
   2   1   7   34.96    2.09
  -2  -1  -6   72.01    2.67
  -2  -1  -6   73.11    3.08
   2   1   6   72.56    3.04
   2   1   6   76.92    3.02
   2   1   6   71.30    2.69
  -2  -1  -5   88.96    3.06
  -2  -1  -5   90.25    3.34
  -2  -1  -5   91.15    3.42
   2   1   5   88.53    3.36
   2   1   5   91.62    3.43
   2   1   5   88.13    3.10
   2   1   5   93.53    3.39
  -2  -1  -4   73.74    2.40
  -2  -1  -4   66.09    2.61
  -2  -1  -4   69.82    2.62
  -2  -1  -4   68.23    2.69
   2   1   4   66.59    2.40
   2   1   4   69.07    2.66
   2   1   4   69.54    2.66
   2   1   4   63.85    2.63
  -2  -1  -3  442.39   12.49
  -2  -1  -3  435.36   12.49
  -2  -1  -3  425.09   12.53
  -2  -1  -3  426.38   12.90
   2   1   3  416.14   12.48
   2   1   3  420.21   12.54
  -2  -1  -2  158.03    4.88
  -2  -1  -2  153.61    4.88
   2   1   2  162.04    4.94
   2   1   2  157.47    4.89
   2   1   2  162.41    4.89
  -2  -1  -1   90.65    2.92
  -2  -1  -1   86.36    2.84
  -2  -1  -1   92.04    2.95
  -2  -1  -1   91.65    2.86
   2   1   1   87.26    2.84
   2   1   1   91.13    2.80
  -2  -1   0   11.67    0.78
  -2  -1   0   12.03    0.68
  -2  -1   0   11.14    0.69
   2   1   0   11.87    0.74
   2   1   0   10.87    0.67
   2   1   0   11.87    0.65
  -2  -1   1   93.38    2.99
  -2  -1   1   90.44    2.89
   2   1  -1   90.48    2.99
   2   1  -1   87.49    3.04
  -2  -1   2  163.69    4.88
  -2  -1   2  160.17    5.03
  -2  -1   2  166.32    5.13
   2   1  -2  156.74    4.88
   2   1  -2  154.76    5.04
   2   1  -2  164.52    5.11
  -2  -1   3  436.04   12.80
  -2  -1   3  428.84   12.53
  -2  -1   3  432.88   13.07
   2   1  -3  452.76   13.08
   2   1  -3  422.45   12.53
   2   1  -3  421.92   12.79
  -2  -1   4   64.59    2.44
  -2  -1   4   64.59    2.34
  -2  -1   4   68.86    2.59
   2   1  -4   65.78    2.45
   2   1  -4   69.58    2.61
   2   1  -4   72.27    2.38
  -2  -1   5   91.26    3.07
  -2  -1   5   97.59    3.39
  -2  -1   5   87.06    3.16
   2   1  -5   87.60    3.07
   2   1  -5   94.29    3.37
  -2  -1   6   72.67    2.67
  -2  -1   6   71.59    2.95
  -2  -1   6   76.13    2.64
   2   1  -6   72.70    2.90
   2   1  -6   66.28    2.59
  -2  -1   7   35.27    1.74
  -2  -1   7   35.80    2.05
  -2  -1   7   37.49    1.74
   2   1  -7   37.41    2.06
  -2  -1   8   35.19    1.69
  -2  -1   8   32.39    1.68
  -2  -1   8   32.27    2.00
   2   1  -8   34.07    2.02
   2   1  -8   32.78    1.45
  -2  -1   9    1.63    0.90
  -2  -1   9    1.26    0.67
  -2  -1   9    1.50    0.98
   2   1  -9    1.90    0.95
   2   1  -9    2.33    0.55
  -2  -1  10    0.56    0.68
  -2  -1  10    1.11    0.99
  -2  -1  10    1.49    0.96
   2   1 -10    0.16    0.46
   2   1 -10    0.06    0.95
  -2  -1  11   63.48    3.27
  -2  -1  11   63.37    2.67
  -2  -1  11   60.09    3.39
   2   1 -11   66.31    3.22
  -2  -1  12    0.23    1.10
  -2  -1  12   -0.45    1.13
  -2  -1  12   -0.76    1.11
   2   1 -12   -0.67    1.17
  -2  -1  13    5.96    1.73
  -2  -1  13    5.48    1.58
  -2  -1  13    5.16    1.55
   2   1 -13    5.92    1.48
  -2  -1  14    5.74    1.66
  -2  -1  14    4.31    1.48
  -2  -1  14    7.58    1.91
   2   1 -14    8.33    1.72
  -2  -1  15   -0.28    1.35
  -2  -1  15    3.35    1.77
  -2  -1  15   -2.03    1.37
  -2  -1  16    1.36    1.72
  -2  -1  16    1.50    1.69
   2   2  15    1.45    1.64
   2   2  15    1.48    1.49
  -2  -2 -14    1.18    1.46
   2   2  14    4.28    1.71
   2   2  14    3.80    1.66
  -2  -2 -13    0.90    1.14
  -2  -2 -13    1.35    1.26
   2   2  13   -0.58    1.26
   2   2  13    1.57    1.42
   2   2  13    0.03    0.99
  -2  -2 -12   20.29    1.89
  -2  -2 -12   15.87    2.06
   2   2  12   20.85    1.89
   2   2  12   15.85    2.15
   2   2  12   18.50    2.22
  -2  -2 -11    3.19    1.10
  -2  -2 -11    2.99    1.12
   2   2  11    0.73    1.14
   2   2  11    1.03    1.06
   2   2  11    3.08    1.03
  -2  -2 -10    4.01    1.16
  -2  -2 -10    6.30    1.05
  -2  -2 -10    5.06    1.14
   2   2  10    7.77    1.49
   2   2  10    7.62    1.46
   2   2  10    8.43    1.20
  -2  -2  -9   13.40    1.55
  -2  -2  -9   12.10    1.33
  -2  -2  -9   12.44    1.26
   2   2   9   11.57    1.57
   2   2   9   12.29    1.55
   2   2   9   11.13    1.27
  -2  -2  -8    0.41    0.73
  -2  -2  -8    0.27    0.64
  -2  -2  -8   -0.61    0.69
   2   2   8    0.59    0.69
   2   2   8    0.62    0.80
   2   2   8   -0.16    0.75
   2   2   8    0.32    0.29
  -2  -2  -7    0.89    0.64
  -2  -2  -7    1.40    0.76
   2   2   7    1.94    0.68
   2   2   7    1.60    0.79
   2   2   7    1.01    0.78
  -2  -2  -6    9.39    0.94
  -2  -2  -6    8.47    1.09
   2   2   6   10.45    1.18
   2   2   6    9.55    0.95
   2   2   6   10.55    1.21
  -2  -2  -5    7.95    0.83
  -2  -2  -5    6.02    0.88
  -2  -2  -5    6.20    0.88
   2   2   5    7.77    0.83
   2   2   5    7.68    0.98
   2   2   5    7.48    0.98
  -2  -2  -4   60.46    2.47
  -2  -2  -4   58.02    2.40
  -2  -2  -4   55.58    2.38
  -2  -2  -4   59.01    2.23
   2   2   4   58.29    2.46
   2   2   4   55.17    2.39
   2   2   4   63.11    2.03
  -2  -2  -3    9.35    0.87
  -2  -2  -3   11.37    0.90
  -2  -2  -3   13.12    1.04
   2   2   3   12.90    1.01
   2   2   3   13.39    0.73
   2   2   3   13.36    1.04
  -2  -2  -2   33.43    1.51
  -2  -2  -2   32.64    1.26
  -2  -2  -2   29.49    1.50
   2   2   2   33.62    1.45
   2   2   2   33.72    1.51
  -2  -2  -1   37.91    1.51
  -2  -2  -1   41.21    1.63
  -2  -2  -1   39.21    1.67
  -2  -2  -1   41.87    1.63
   2   2   1   42.82    1.55
   2   2   1   38.39    1.57
  -2  -2   0    6.96    0.63
  -2  -2   0    6.89    0.74
  -2  -2   0    7.08    0.64
   2   2   0    6.38    0.58
   2   2   0    7.15    0.78
   2   2   0    7.23    0.63
   2   2   0    5.97    0.73
  -2  -2   1   37.47    1.42
  -2  -2   1   38.53    1.52
  -2  -2   1   38.00    1.69
  -2  -2   1   39.02    1.77
   2   2  -1   40.06    1.71
   2   2  -1   40.13    1.64
   2   2  -1   42.67    1.73
  -2  -2   2   32.97    1.47
  -2  -2   2   31.81    1.54
  -2  -2   2   31.92    1.58
   2   2  -2   34.02    1.53
   2   2  -2   28.52    1.51
   2   2  -2   32.17    1.43
  -2  -2   3   13.11    1.02
  -2  -2   3   11.17    0.99
  -2  -2   3   13.61    1.00
   2   2  -3   11.20    0.89
   2   2  -3    9.99    0.91
   2   2  -3   12.43    1.06
  -2  -2   4   57.25    2.18
  -2  -2   4   55.57    2.29
  -2  -2   4   57.51    2.33
   2   2  -4   58.08    2.31
   2   2  -4   57.53    2.19
   2   2  -4   55.76    2.37
  -2  -2   5    7.32    0.92
  -2  -2   5    8.36    0.84
  -2  -2   5    7.92    0.89
   2   2  -5    5.97    0.91
   2   2  -5    6.53    0.85
  -2  -2   6   10.25    0.97
  -2  -2   6   10.39    1.01
   2   2  -6    8.20    0.93
   2   2  -6    9.64    1.14
  -2  -2   7    0.16    0.63
  -2  -2   7    0.69    0.62
   2   2  -7    1.58    0.69
   2   2  -7    1.36    0.82
  -2  -2   8   -0.18    0.64
  -2  -2   8    1.02    0.86
   2   2  -8    0.77    0.57
   2   2  -8   -0.50    0.72
  -2  -2   9   11.78    1.49
  -2  -2   9   11.93    1.21
   2   2  -9   14.63    1.53
   2   2  -9   11.55    1.03
  -2  -2  10    8.41    1.43
  -2  -2  10    7.64    1.11
  -2  -2  10    7.57    1.34
   2   2 -10    5.39    1.28
   2   2 -10    6.76    0.85
  -2  -2  11    0.75    1.06
  -2  -2  11    2.71    1.22
  -2  -2  11    3.21    0.93
   2   2 -11    2.45    1.22
   2   2 -11    1.54    0.65
  -2  -2  12   17.77    2.05
  -2  -2  12   12.98    1.93
   2   2 -12   17.80    2.00
  -2  -2  13    1.10    1.26
  -2  -2  13    0.14    1.11
   2   2 -13   -0.30    1.18
  -2  -2  14   -0.15    1.37
  -2  -2  14    1.91    1.35
  -2  -2  14    2.68    1.47
   2   2 -14    0.01    1.36
  -2  -2  15    2.24    1.46
  -2  -2  15    1.32    1.58
  -2  -2  15    2.85    1.59
  -2  -3 -15    2.85    1.60
   2   3  15    9.96    2.08
   2   3  15    1.29    1.70
  -2  -3 -14    2.30    1.46
   2   3  14   -1.67    1.21
   2   3  14    0.88    1.50
  -2  -3 -13    3.58    1.46
  -2  -3 -13    3.53    1.32
   2   3  13    0.94    1.37
   2   3  13    2.41    1.55
   2   3  13    3.44    1.27
  -2  -3 -12    2.56    1.22
  -2  -3 -12    0.71    1.15
   2   3  12    1.46    1.31
   2   3  12    3.80    1.45
   2   3  12    1.11    1.08
  -2  -3 -11    1.81    1.06
  -2  -3 -11    0.62    1.04
   2   3  11    2.18    1.28
   2   3  11   -0.47    0.88
   2   3  11    3.06    1.30
  -2  -3 -10    0.77    0.90
  -2  -3 -10    0.07    0.84
   2   3  10   -0.16    0.77
   2   3  10   -0.42    0.92
   2   3  10   -0.88    0.90
  -2  -3  -9   14.97    1.52
  -2  -3  -9   16.53    1.69
  -2  -3  -9   17.94    1.53
   2   3   9   17.93    1.89
   2   3   9   15.52    1.50
   2   3   9   15.87    1.83
   2   3   9   16.03    0.70
  -2  -3  -8   20.29    1.52
  -2  -3  -8   22.08    1.81
   2   3   8   21.27    1.88
   2   3   8   19.66    1.53
   2   3   8   17.53    1.83
  -2  -3  -7   47.27    2.42
  -2  -3  -7   45.86    2.19
   2   3   7   47.94    2.52
   2   3   7   46.04    2.56
   2   3   7   46.24    2.21
  -2  -3  -6    6.14    0.95
  -2  -3  -6    7.59    0.97
   2   3   6    7.49    1.10
   2   3   6    6.50    0.91
   2   3   6    7.20    0.56
   2   3   6    8.16    1.12
  -2  -3  -5    3.62    0.76
  -2  -3  -5    3.63    0.71
   2   3   5    2.52    0.78
   2   3   5    2.71    0.36
   2   3   5    1.28    0.70
  -2  -3  -4  176.26    5.54
  -2  -3  -4  163.06    5.53
  -2  -3  -4  166.75    5.38
   2   3   4  170.58    5.56
   2   3   4  157.11    5.47
  -2  -3  -3    3.57    0.62
  -2  -3  -3    3.22    0.67
  -2  -3  -3    3.76    0.67
  -2  -3  -3    3.39    0.40
   2   3   3    2.45    0.65
   2   3   3    2.99    0.71
  -2  -3  -2   20.69    1.26
  -2  -3  -2   21.61    1.31
  -2  -3  -2   22.08    1.30
   2   3   2   17.23    1.07
   2   3   2   19.15    1.18
   2   3   2   19.61    1.26
  -2  -3  -1   99.25    3.44
  -2  -3  -1  102.57    3.28
  -2  -3  -1   99.39    3.18
   2   3   1   98.74    3.20
   2   3   1  100.51    3.58
   2   3   1   96.97    3.24
  -2  -3   0   37.32    1.50
  -2  -3   0   36.44    1.58
  -2  -3   0   36.90    1.73
   2   3   0   38.55    1.50
   2   3   0   39.86    1.57
   2   3   0   36.64    1.81
   2   3   0   37.39    1.76
  -2  -3   1  100.57    3.23
  -2  -3   1   99.51    3.48
  -2  -3   1   98.29    3.16
  -2  -3   1   94.64    3.57
   2   3  -1  104.24    3.59
   2   3  -1   98.82    3.43
   2   3  -1  102.49    3.50
  -2  -3   2   16.66    1.28
  -2  -3   2   17.68    1.19
  -2  -3   2   17.99    1.33
   2   3  -2   20.35    1.29
   2   3  -2   20.49    1.35
   2   3  -2   21.40    1.21
  -2  -3   3    2.18    0.65
  -2  -3   3    1.77    0.61
  -2  -3   3    2.18    0.69
   2   3  -3    4.61    0.81
   2   3  -3    3.58    0.73
   2   3  -3    4.96    0.74
  -2  -3   4  167.42    5.21
  -2  -3   4  164.94    5.34
  -2  -3   4  152.33    5.42
   2   3  -4  153.76    5.39
   2   3  -4  167.75    5.22
   2   3  -4  158.39    5.33
  -2  -3   5    3.89    0.82
  -2  -3   5    2.46    0.69
   2   3  -5    3.68    0.75
   2   3  -5    2.16    0.67
   2   3  -5    3.91    0.88
  -2  -3   6   10.57    1.15
   2   3  -6    7.32    0.98
   2   3  -6    7.09    1.06
  -2  -3   7   44.39    2.21
   2   3  -7   46.66    2.16
   2   3  -7   46.30    2.39
  -2  -3   8   20.82    1.65
   2   3  -8   21.76    1.59
   2   3  -8   23.48    1.88
  -2  -3   9   14.22    1.59
  -2  -3   9   15.73    1.48
   2   3  -9   19.12    1.75
   2   3  -9   12.79    1.21
  -2  -3  10   -0.06    0.81
  -2  -3  10   -1.99    0.85
   2   3 -10   -0.66    0.97
   2   3 -10    0.07    0.71
  -2  -3  11    1.73    1.18
  -2  -3  11    1.51    1.17
  -2  -3  11   -0.06    0.91
   2   3 -11    2.30    1.17
   2   3 -11    2.03    0.78
  -2  -3  12    0.86    1.02
  -2  -3  12    0.10    1.15
  -2  -3  12    2.40    1.30
   2   3 -12    0.94    1.27
  -2  -3  13    0.16    1.23
  -2  -3  13    4.93    1.53
   2   3 -13    2.09    1.34
  -2  -3  14   -0.74    1.28
  -2  -3  14    0.64    1.30
   2   3 -14    2.54    1.49
  -2  -3  15    3.87    1.72
  -2  -3  15    6.81    1.84
  -2  -3  15    2.27    1.69
  -2  -4 -15   26.26    2.80
   2   4  15   26.92    3.11
   2   4  15   26.43    3.16
  -2  -4 -14    2.68    1.45
  -2  -4 -14    1.15    1.37
   2   4  14   -0.78    1.35
   2   4  14    3.60    1.82
  -2  -4 -13   -1.10    1.22
  -2  -4 -13    0.07    1.25
   2   4  13    1.43    1.15
   2   4  13   -2.00    1.20
   2   4  13    0.39    1.30
  -2  -4 -12   -0.20    1.02
  -2  -4 -12   -0.62    1.15
   2   4  12   -0.35    1.21
   2   4  12   -1.39    0.95
   2   4  12    0.84    1.33
  -2  -4 -11    4.20    1.24
  -2  -4 -11    3.52    1.17
   2   4  11    5.04    1.47
   2   4  11    3.85    1.11
   2   4  11    2.80    1.31
  -2  -4 -10    0.01    0.89
  -2  -4 -10    0.17    0.96
   2   4  10    0.48    1.05
   2   4  10    0.59    1.07
   2   4  10    1.17    0.89
  -2  -4  -9   36.52    2.36
   2   4   9   38.39    2.59
   2   4   9   38.70    2.20
   2   4   9   33.32    2.54
   2   4   9   39.45    1.48
  -2  -4  -8   47.89    2.39
  -2  -4  -8   48.40    2.56
   2   4   8   45.45    2.77
   2   4   8   49.19    2.42
   2   4   8   47.43    2.74
  -2  -4  -7  184.40    6.47
  -2  -4  -7  190.52    6.31
   2   4   7  189.02    6.61
   2   4   7  188.32    6.61
  -2  -4  -6   13.09    1.23
  -2  -4  -6   12.16    1.25
   2   4   6   12.03    1.36
   2   4   6    8.73    1.25
  -2  -4  -5   19.70    1.38
  -2  -4  -5   18.58    1.40
   2   4   5   19.38    1.60
   2   4   5   20.02    1.66
  -2  -4  -4    0.45    0.59
   2   4   4    0.04    0.57
   2   4   4    0.20    0.62
  -2  -4  -3    9.05    0.98
  -2  -4  -3    8.54    0.67
   2   4   3    9.86    1.05
   2   4   3    8.59    0.99
  -2  -4  -2    8.28    0.90
  -2  -4  -2   10.69    1.09
   2   4   2    9.34    0.97
   2   4   2   10.46    1.10
   2   4   2   10.51    0.84
  -2  -4  -1  259.62    7.53
  -2  -4  -1  251.23    7.90
  -2  -4  -1  245.68    7.47
   2   4   1  259.50    7.50
   2   4   1  251.90    8.18
   2   4   1  255.18    7.49
  -2  -4   0   73.76    2.55
  -2  -4   0   75.26    2.84
  -2  -4   0   76.35    2.99
  -2  -4   0   75.28    2.67
   2   4   0   76.65    2.88
   2   4   0   78.44    2.57
   2   4   0   72.23    2.98
   2   4   0   77.14    2.65
  -2  -4   1  257.10    8.31
  -2  -4   1  253.18    7.63
  -2  -4   1  260.72    7.49
  -2  -4   1  262.25    8.02
   2   4  -1  255.90    8.03
   2   4  -1  249.83    8.26
   2   4  -1  258.90    7.96
  -2  -4   2    9.78    0.90
  -2  -4   2   11.37    1.16
  -2  -4   2   11.42    1.07
  -2  -4   2   11.53    1.04
   2   4  -2    7.38    0.93
   2   4  -2    8.78    1.02
   2   4  -2    9.12    1.00
  -2  -4   3    9.62    1.02
  -2  -4   3   11.67    1.21
  -2  -4   3    7.66    1.00
   2   4  -3    8.18    1.03
   2   4  -3    9.22    1.00
   2   4  -3    8.44    1.02
  -2  -4   4    0.01    0.70
   2   4  -4    0.10    0.66
   2   4  -4   -0.42    0.63
  -2  -4   5   20.17    1.59
   2   4  -5   21.87    1.48
   2   4  -5   20.46    1.65
  -2  -4   6    9.10    1.19
   2   4  -6    8.92    1.11
   2   4  -6   12.20    1.32
  -2  -4   7  189.07    6.47
   2   4  -7  184.76    6.23
   2   4  -7  185.19    6.40
  -2  -4   8   48.58    2.51
   2   4  -8   46.65    2.57
   2   4  -8   45.96    2.34
  -2  -4   9   34.95    2.21
   2   4  -9   42.19    2.47
   2   4  -9   36.48    2.21
   2   4  -9   38.06    2.05
  -2  -4  10    0.96    1.10
  -2  -4  10    0.71    0.99
   2   4 -10    0.12    1.04
   2   4 -10    0.13    0.82
  -2  -4  11    4.13    1.17
  -2  -4  11    2.69    1.27
   2   4 -11    5.27    1.03
   2   4 -11    6.70    1.53
  -2  -4  12   -0.65    1.08
  -2  -4  12    0.23    1.17
   2   4 -12   -0.19    1.17
  -2  -4  13    2.20    1.39
  -2  -4  13    0.59    1.29
   2   4 -13    0.57    1.37
  -2  -4  14    1.91    1.39
  -2  -4  14    0.39    1.45
   2   4 -14    0.39    1.41
  -2  -4  15   25.64    2.77
  -2  -4  15   23.57    2.83
   2   5  15   -0.66    1.59
   2   5  15   -1.62    1.50
  -2  -5 -14   25.16    2.50
  -2  -5 -14   17.98    2.26
   2   5  14   21.27    2.75
   2   5  14   20.92    2.75
  -2  -5 -13   -0.31    1.16
  -2  -5 -13    0.34    1.27
   2   5  13   -0.01    1.43
   2   5  13   -0.51    1.36
  -2  -5 -12    4.19    1.43
  -2  -5 -12    6.17    1.46
   2   5  12    2.72    1.41
   2   5  12    3.77    1.58
  -2  -5 -11    0.35    1.18
  -2  -5 -11   -0.21    0.98
   2   5  11   -0.05    1.21
   2   5  11    0.15    1.22
  -2  -5 -10    2.65    1.14
   2   5  10    1.53    1.22
   2   5  10    3.30    1.29
  -2  -5  -9    0.86    0.82
   2   5   9   -0.21    0.96
   2   5   9    0.71    0.97
  -2  -5  -8  130.86    5.01
   2   5   8  139.21    5.38
   2   5   8  131.93    5.28
  -2  -5  -7    1.30    0.78
  -2  -5  -7   -0.48    0.71
   2   5   7    0.48    0.85
   2   5   7    1.38    0.85
  -2  -5  -6  104.13    4.04
  -2  -5  -6  112.41    4.04
   2   5   6  101.53    4.25
   2   5   6  107.51    4.27
  -2  -5  -5    1.87    0.77
  -2  -5  -5    2.43    0.72
   2   5   5    3.33    0.89
   2   5   5    2.11    0.87
  -2  -5  -4   69.61    2.27
  -2  -5  -4   69.18    2.87
   2   5   4   70.65    3.03
  -2  -5  -3    0.24    0.71
   2   5   3    0.85    0.65
   2   5   3    2.98    0.64
  -2  -5  -2   27.77    1.65
   2   5   2   30.15    1.41
  -2  -5  -1    7.23    0.95
  -2  -5  -1    7.57    0.75
   2   5   1    6.65    0.71
  -2  -5   0  648.97   19.87
  -2  -5   0  645.97   18.45
  -2  -5   0  641.50   18.16
   2   5   0  657.34   18.16
   2   5   0  655.42   19.08
   2   5   0  635.42   18.45
  -2  -5   1    5.60    0.99
  -2  -5   1    7.22    0.77
  -2  -5   1    6.80    0.86
   2   5  -1    6.78    1.01
   2   5  -1    6.34    0.95
  -2  -5   2   26.42    1.74
  -2  -5   2   27.86    1.41
   2   5  -2   26.48    1.72
   2   5  -2   26.98    1.62
  -2  -5   3    1.86    0.81
   2   5  -3    0.54    0.68
   2   5  -3    1.02    0.77
  -2  -5   4   66.68    2.92
   2   5  -4   62.88    2.73
   2   5  -4   64.44    2.84
  -2  -5   5    3.34    0.93
   2   5  -5    0.79    0.71
   2   5  -5    3.67    0.96
  -2  -5   6  103.94    4.05
   2   5  -6   96.17    3.78
   2   5  -6  101.67    3.95
  -2  -5   7    0.41    0.83
   2   5  -7    0.85    0.93
   2   5  -7    0.12    0.81
  -2  -5   8  142.62    5.28
   2   5  -8  131.59    5.03
   2   5  -8  138.76    5.19
  -2  -5   9    1.19    1.06
   2   5  -9    1.35    1.06
   2   5  -9   -0.46    0.93
   2   5  -9   -0.69    0.85
  -2  -5  10    4.09    1.22
   2   5 -10    3.52    1.08
   2   5 -10    3.34    1.13
   2   5 -10    4.74    1.31
  -2  -5  11    0.04    1.15
  -2  -5  11   -0.88    1.04
   2   5 -11   -0.15    1.20
   2   5 -11   -0.66    0.90
  -2  -5  12    2.95    1.44
  -2  -5  12    2.10    1.28
   2   5 -12    5.32    1.53
  -2  -5  13   -0.44    1.25
  -2  -5  13    0.64    1.32
   2   5 -13    0.29    1.44
  -2  -5  14   21.40    2.63
  -2  -5  14   20.58    2.47
   2   5 -14   21.93    2.47
  -2  -5  15    3.02    1.70
  -2  -5  15    1.06    1.48
   2   6  15    0.51    1.68
   2   6  15    0.53    1.74
  -2  -6 -14    7.38    1.83
  -2  -6 -14    5.64    1.61
   2   6  14    3.11    1.72
   2   6  14    3.31    1.80
  -2  -6 -13   12.59    1.92
  -2  -6 -13   12.79    2.02
   2   6  13    8.42    2.00
   2   6  13    9.23    1.99
  -2  -6 -12    0.26    1.29
  -2  -6 -12    0.67    1.19
   2   6  12   -0.83    1.34
   2   6  12   -0.01    1.33
  -2  -6 -11    6.26    1.42
   2   6  11   11.68    1.97
   2   6  11   10.11    1.90
  -2  -6 -10    0.42    0.96
   2   6  10    2.06    1.21
   2   6  10    0.23    1.09
  -2  -6  -9    1.81    1.01
   2   6   9    1.88    1.14
   2   6   9    2.52    1.17
  -2  -6  -8   27.37    1.92
   2   6   8   26.00    2.31
   2   6   8   21.04    2.14
  -2  -6  -7   23.77    1.75
   2   6   7   22.76    2.08
   2   6   7   18.07    1.92
  -2  -6  -6   11.95    1.27
   2   6   6   10.62    1.43
  -2  -6  -5   48.26    2.38
   2   6   5   48.20    2.57
  -2  -6  -4   -0.24    0.34
  -2  -6  -4    0.27    0.64
   2   6   4    0.21    0.63
   2   6   4    0.63    0.62
  -2  -6  -3   10.46    1.30
   2   6   3   12.80    1.04
  -2  -6  -2   10.09    1.20
   2   6   2   10.27    0.90
  -2  -6  -1   76.34    2.66
  -2  -6  -1   79.95    2.98
   2   6   1   75.74    3.14
   2   6   1   74.31    2.65
  -2  -6   0  349.18   10.01
  -2  -6   0  337.91   10.04
  -2  -6   0  333.63   11.00
   2   6   0  332.94   10.58
   2   6   0  350.52   10.02
  -2  -6   1   67.63    3.11
  -2  -6   1   72.62    2.57
  -2  -6   1   67.65    2.67
   2   6  -1   71.03    2.96
  -2  -6   2    8.41    0.93
  -2  -6   2   10.55    1.34
  -2  -6   2    7.68    0.97
   2   6  -2    9.79    1.25
   2   6  -2    8.48    1.20
  -2  -6   3   10.19    1.30
   2   6  -3   10.59    1.28
   2   6  -3   10.85    1.24
  -2  -6   4    0.23    0.89
   2   6  -4    0.85    0.82
   2   6  -4    1.60    0.83
  -2  -6   5   44.18    2.48
   2   6  -5   49.87    2.56
   2   6  -5   43.94    2.31
  -2  -6   6   11.44    1.56
   2   6  -6   11.23    1.36
   2   6  -6   13.54    1.54
  -2  -6   7   26.22    2.05
   2   6  -7   22.16    1.90
   2   6  -7   20.32    1.92
  -2  -6   8   29.83    2.18
   2   6  -8   25.28    2.11
   2   6  -8   23.48    2.02
  -2  -6   9    1.25    1.08
   2   6  -9    2.28    1.20
   2   6  -9    1.70    1.09
   2   6  -9    1.33    1.03
  -2  -6  10    1.57    1.20
   2   6 -10    0.99    1.16
   2   6 -10   -0.41    0.99
   2   6 -10    0.02    1.02
  -2  -6  11    6.60    1.47
   2   6 -11    8.39    1.43
   2   6 -11   12.22    1.69
   2   6 -11    7.47    1.61
  -2  -6  12   -1.38    1.19
  -2  -6  12    1.30    1.21
   2   6 -12    0.28    1.28
   2   6 -12   -0.89    1.01
  -2  -6  13   13.02    2.05
   2   6 -13   14.21    2.12
  -2  -6  14    3.44    1.61
  -2  -6  14    3.00    1.63
  -2  -6  15   -0.07    1.54
  -2  -6  15    0.73    1.52
  -2  -7 -14    0.94    1.67
   2   7  14    1.18    1.64
   2   7  14    2.56    1.79
  -2  -7 -13    6.14    1.70
  -2  -7 -13    1.93    1.34
   2   7  13    3.92    1.76
   2   7  13    4.22    1.81
  -2  -7 -12   43.88    3.01
  -2  -7 -12   47.45    3.19
   2   7  12   43.35    3.41
   2   7  12   47.79    3.47
  -2  -7 -11    0.62    1.17
   2   7  11   -0.33    1.30
   2   7  11    2.34    1.48
  -2  -7 -10   13.74    1.74
   2   7  10   16.82    2.19
   2   7  10   18.56    2.25
  -2  -7  -9   16.29    1.70
   2   7   9   15.10    1.99
   2   7   9   16.39    1.38
   2   7   9   14.45    1.97
  -2  -7  -8   62.24    3.02
   2   7   8   59.12    3.34
   2   7   8   61.21    3.38
  -2  -7  -7   10.55    1.31
   2   7   7    6.75    1.36
  -2  -7  -6    1.49    0.78
   2   7   6    0.95    0.86
   2   7   5   24.68    1.97
  -2  -7  -4  258.97    8.05
   2   7   4  259.31    8.55
   2   7   4  260.92    7.99
  -2  -7  -3    2.70    0.95
   2   7   3    0.35    0.56
  -2  -7  -2   47.08    2.36
   2   7   2   50.65    2.51
   2   7   2   49.51    2.02
  -2  -7  -1   39.53    2.07
  -2  -7  -1   37.54    1.68
   2   7   1   38.82    1.69
   2   7   1   40.24    2.24
  -2  -7   0  310.20    9.44
  -2  -7   0  317.72   10.39
  -2  -7   0  315.74    9.29
   2   7   0  311.85    9.96
  -2  -7   1   37.82    2.02
  -2  -7   1   41.06    1.78
  -2  -7   1   42.10    2.39
   2   7  -1   37.03    2.17
  -2  -7   2   49.73    2.67
  -2  -7   2   48.73    2.08
  -2  -7   2   48.74    2.25
   2   7  -2   48.20    2.46
  -2  -7   3    1.35    0.94
  -2  -7   3    2.82    0.76
   2   7  -3    2.73    1.00
   2   7  -3    1.25    0.87
  -2  -7   4  258.84    8.88
   2   7  -4  258.75    8.48
   2   7  -4  258.51    8.56
  -2  -7   5   25.09    2.17
   2   7  -5   25.52    1.86
   2   7  -5   24.67    2.06
  -2  -7   6    0.56    0.96
   2   7  -6    1.40    0.99
   2   7  -6    0.88    0.93
  -2  -7   7   10.32    1.63
   2   7  -7   10.39    1.55
   2   7  -7   10.98    1.53
  -2  -7   8   61.85    3.28
   2   7  -8   62.69    3.18
   2   7  -8   64.92    3.28
  -2  -7   9   15.11    1.93
   2   7  -9   15.24    1.80
   2   7  -9   12.13    1.65
   2   7  -9   16.90    1.95
  -2  -7  10   15.89    2.08
   2   7 -10   17.05    2.05
   2   7 -10   13.98    1.83
   2   7 -10   17.85    1.83
  -2  -7  11    1.77    1.31
   2   7 -11    2.91    1.42
   2   7 -11   -0.45    1.24
   2   7 -11    3.09    1.25
  -2  -7  12   49.82    3.26
   2   7 -12   46.04    3.11
   2   7 -12   45.98    2.78
  -2  -7  13    4.70    1.61
   2   7 -13    3.97    1.63
  -2  -7  14    5.01    1.79
  -2  -7  14    1.84    1.60
  -2  -8 -14    2.36    1.61
   2   8  14    2.28    1.76
   2   8  14   -1.68    1.41
  -2  -8 -13   -2.22    1.32
   2   8  13   -0.98    1.42
   2   8  13    1.16    1.68
  -2  -8 -12   11.88    1.77
   2   8  12   15.27    2.36
   2   8  12   12.57    2.29
  -2  -8 -11   33.49    2.60
   2   8  11   33.76    3.09
   2   8  11   32.18    3.05
  -2  -8 -10   11.43    1.61
   2   8  10    7.37    1.64
   2   8  10    9.96    1.88
  -2  -8  -9    2.51    1.07
   2   8   9    2.19    0.93
   2   8   9    2.52    1.25
  -2  -8  -8   -0.84    0.80
   2   8   8    1.56    1.04
  -2  -8  -7  132.47    5.08
   2   8   7  135.83    5.49
   2   8   6    1.48    0.96
  -2  -8  -5   47.39    1.61
   2   8   5   48.67    2.78
  -2  -8  -4  108.77    4.18
   2   8   4   97.29    3.61
  -2  -8  -3  133.93    4.84
   2   8   3  128.62    4.97
   2   8   3  131.12    4.34
  -2  -8  -2    7.67    1.22
   2   8   2    9.96    0.93
   2   8   2    6.64    1.26
  -2  -8  -1  100.33    3.87
  -2  -8  -1  105.08    3.44
   2   8   1  107.51    3.47
   2   8   1   90.81    4.01
  -2  -8   0    1.71    0.85
  -2  -8   0    1.46    1.03
  -2  -8   0    1.53    0.59
   2   8   0    2.15    0.95
  -2  -8   1   97.97    4.26
  -2  -8   1  103.57    3.81
  -2  -8   1  107.39    3.53
   2   8  -1   92.84    4.00
  -2  -8   2    7.75    1.13
  -2  -8   2   10.39    1.02
  -2  -8   2    8.38    1.37
   2   8  -2    8.91    1.34
  -2  -8   3  131.88    4.63
  -2  -8   3  138.40    5.39
   2   8  -3  136.62    5.10
  -2  -8   4  102.46    4.40
   2   8  -4   99.96    4.16
   2   8  -4  102.48    4.25
  -2  -8   5   50.08    2.91
   2   8  -5   51.14    2.88
   2   8  -5   52.31    2.76
  -2  -8   6    1.20    1.15
   2   8  -6    0.29    1.07
   2   8  -6    0.64    0.96
  -2  -8   7  133.42    5.51
   2   8  -7  132.24    5.27
   2   8  -7  138.31    5.32
  -2  -8   8   -0.58    1.15
   2   8  -8   -1.79    0.92
   2   8  -8   -1.40    0.99
   2   8  -8   -0.31    1.13
  -2  -8   9    0.98    1.31
   2   8  -9    1.79    1.25
   2   8  -9    3.33    1.32
   2   8  -9    2.63    1.38
  -2  -8  10    8.35    1.76
   2   8 -10   11.20    1.76
   2   8 -10   13.16    1.80
   2   8 -10   11.24    1.86
  -2  -8  11   37.83    2.93
   2   8 -11   33.88    2.90
   2   8 -11   32.65    2.65
   2   8 -11   34.88    2.57
  -2  -8  12    8.49    1.82
   2   8 -12   13.89    2.07
   2   8 -12   12.00    1.80
   2   8 -12   10.82    2.03
  -2  -8  13    0.02    1.44
   2   8 -13    0.15    1.58
  -2  -8  14    0.05    1.47
  -2  -9 -13    3.20    1.75
   2   9  13   -2.89    1.40
   2   9  13    1.10    1.51
   2   9  12   -0.57    1.38
  -2  -9 -11   15.51    1.90
   2   9  11   17.38    2.39
  -2  -9 -10    1.04    0.99
   2   9  10   -0.06    1.20
  -2  -9  -9    3.31    1.14
   2   9   9    2.58    1.07
   2   9   9    1.73    1.28
  -2  -9  -8    4.64    1.17
   2   9   8    3.70    1.38
  -2  -9  -7    0.20    0.81
   2   9   7   -0.11    0.95
   2   9   6    4.81    1.28
  -2  -9  -5   19.53    0.97
   2   9   5   13.22    1.73
  -2  -9  -4    0.63    1.02
   2   9   4    0.76    0.99
  -2  -9  -3   26.74    1.92
   2   9   3   28.17    1.54
   2   9   3   27.42    2.09
  -2  -9  -2    5.23    1.24
   2   9   2    5.34    0.75
   2   9   2    5.63    1.28
  -2  -9  -1    1.82    0.93
   2   9   1    0.81    0.94
   2   9   1    0.44    0.52
  -2  -9   0    4.61    1.23
  -2  -9   0    6.47    1.15
  -2  -9   0    5.57    0.78
   2   9   0    2.85    1.11
  -2  -9   1    1.33    0.85
  -2  -9   1    0.97    0.67
  -2  -9   1    0.93    1.04
   2   9  -1   -0.12    0.87
  -2  -9   2    5.02    0.90
  -2  -9   2    5.77    1.13
  -2  -9   2    5.79    1.33
   2   9  -2    5.37    1.23
  -2  -9   3   27.83    2.23
  -2  -9   3   30.69    2.01
  -2  -9   3   26.66    1.68
   2   9  -3   29.44    2.17
  -2  -9   4    0.01    0.74
  -2  -9   4    2.09    1.16
   2   9  -4    1.83    1.09
  -2  -9   5   17.39    2.07
   2   9  -5   17.31    1.90
   2   9  -5   17.45    1.91
  -2  -9   6    5.00    1.48
   2   9  -6    5.85    1.48
   2   9  -6    7.09    1.47
  -2  -9   7    0.21    1.19
   2   9  -7   -0.01    1.21
   2   9  -7    0.42    1.13
  -2  -9   8    5.98    1.65
   2   9  -8    8.28    1.63
   2   9  -8    6.32    1.49
   2   9  -8    5.46    1.49
  -2  -9   9    0.30    1.28
   2   9  -9    5.63    1.60
   2   9  -9    4.41    1.34
   2   9  -9    3.65    1.47
  -2  -9  10    1.48    1.45
   2   9 -10   -0.56    1.23
   2   9 -10    0.81    1.39
   2   9 -10    3.08    1.43
  -2  -9  11   13.93    2.17
   2   9 -11   16.67    2.22
   2   9 -11   15.25    2.08
   2   9 -11   14.76    1.98
  -2  -9  12    2.38    1.62
   2   9 -12   -0.93    1.45
   2   9 -12    2.33    1.48
   2   9 -12    2.94    1.63
   2   9 -13   -1.55    1.53
   2  10  13    7.54    2.02
   2  10  12    2.25    1.55
   2  10  11   16.30    2.40
  -2 -10 -10    0.30    1.06
   2  10  10    0.47    1.30
  -2 -10  -9    1.50    1.03
   2  10   9    0.23    1.04
   2  10   9   -0.54    1.10
  -2 -10  -8   15.59    1.71
   2  10   8   12.89    1.94
  -2 -10  -7    6.11    1.22
   2  10   7    7.80    1.59
   2  10   6   11.85    1.76
  -2 -10  -5   57.29    2.14
   2  10   5   53.43    3.14
  -2 -10  -4   18.93    2.00
   2  10   4   17.17    1.96
  -2 -10  -3   91.60    3.97
   2  10   3   93.07    3.30
   2  10   3   89.83    4.10
  -2 -10  -2    0.20    0.97
   2  10   2   -0.17    1.00
   2  10   2   -1.00    0.50
  -2 -10  -1   11.71    1.53
   2  10   1   10.18    1.59
  -2 -10   0   92.60    3.27
  -2 -10   0   92.63    4.30
  -2 -10   0   92.25    3.86
   2  10   0   94.85    4.12
  -2 -10   1   10.86    1.46
  -2 -10   1    9.75    1.63
  -2 -10   1   12.33    1.14
   2  10  -1   11.18    1.61
  -2 -10   2    0.41    1.06
  -2 -10   2    0.62    0.69
  -2 -10   2    0.98    0.91
   2  10  -2    1.52    1.04
  -2 -10   3   90.57    4.36
  -2 -10   3  100.64    3.93
  -2 -10   3   93.76    3.55
   2  10  -3   88.77    4.10
  -2 -10   4   15.59    1.66
  -2 -10   4   18.41    2.14
  -2 -10   4   12.66    1.40
   2  10  -4   16.74    1.95
  -2 -10   5   58.78    3.39
  -2 -10   5   52.45    2.71
   2  10  -5   57.17    3.14
  -2 -10   6   12.39    1.95
   2  10  -6   17.04    2.03
   2  10  -6   13.45    1.85
  -2 -10   7    6.72    1.74
   2  10  -7    7.65    1.69
   2  10  -7    7.45    1.55
  -2 -10   8   12.90    2.08
   2  10  -8   13.24    1.94
   2  10  -8   12.57    1.96
   2  10  -8   13.83    2.02
  -2 -10   9    2.02    1.52
   2  10  -9   -0.72    1.29
   2  10  -9   -0.74    1.23
   2  10  -9   -1.90    1.27
  -2 -10  10    0.08    1.38
   2  10 -10    2.78    1.53
   2  10 -10   -0.65    1.24
   2  10 -10    0.76    1.42
  -2 -10  11   21.40    2.68
   2  10 -11   18.76    2.31
   2  10 -11   21.15    2.56
   2  10 -11   22.93    2.51
  -2 -10  12    3.87    1.80
   2  10 -12    2.32    1.69
   2  10 -12    2.86    1.57
   2  10 -12    3.83    1.63
  -2 -10  13    8.18    2.06
   2  10 -13    7.61    1.95
   2  11  12   19.08    2.68
   2  11  11   20.18    2.42
   2  11  11   20.15    2.67
  -2 -11 -10   10.17    1.68
   2  11  10    8.43    1.88
   2  11  10   10.09    1.98
  -2 -11  -9    7.58    1.43
   2  11   9    9.71    1.58
   2  11   9    7.24    1.78
   2  11   9    7.80    1.78
  -2 -11  -8    1.78    1.07
   2  11   8    0.22    1.31
   2  11   8    0.06    1.19
   2  11   8   -0.54    1.11
  -2 -11  -7   30.07    2.21
   2  11   7   30.86    2.73
   2  11   6    2.27    1.40
   2  11   5   19.64    2.24
  -2 -11  -4  113.19    4.80
   2  11   4  112.50    4.92
  -2 -11  -3   75.97    3.58
   2  11   3   67.61    3.59
  -2 -11  -2   17.67    1.96
   2  11   2   13.98    1.93
   2  11   2   18.28    1.31
  -2 -11  -1   53.94    2.86
   2  11   1   46.16    2.93
  -2 -11   0    4.25    1.42
  -2 -11   0    3.68    0.80
  -2 -11   0    3.18    1.18
   2  11   0    1.87    1.23
  -2 -11   1   50.58    2.21
  -2 -11   1   45.65    2.66
  -2 -11   1   50.69    3.14
   2  11  -1   45.87    2.92
  -2 -11   2   13.78    1.30
  -2 -11   2   17.76    2.16
  -2 -11   2   15.41    1.73
   2  11  -2   15.24    1.90
  -2 -11   3   70.03    2.89
  -2 -11   3   67.28    3.73
  -2 -11   3   65.09    3.20
   2  11  -3   62.74    3.47
  -2 -11   4  108.36    5.00
  -2 -11   4  106.40    4.06
  -2 -11   4  110.53    4.43
   2  11  -4  100.19    4.68
  -2 -11   5   20.96    2.42
  -2 -11   5   16.07    1.81
  -2 -11   5   16.66    1.68
   2  11  -5   19.77    2.21
  -2 -11   6    1.59    1.09
  -2 -11   6    5.28    1.61
   2  11  -6    0.74    1.35
  -2 -11   7   32.21    3.03
   2  11  -7   33.53    2.63
   2  11  -7   34.17    2.66
  -2 -11   8   -0.77    1.33
   2  11  -8    0.36    1.24
   2  11  -8    0.60    1.36
   2  11  -8   -0.34    1.37
  -2 -11   9    4.45    1.71
   2  11  -9    5.86    1.78
   2  11  -9    8.34    1.91
   2  11  -9    7.97    1.89
  -2 -11  10    9.14    2.13
   2  11 -10    8.13    1.95
   2  11 -10   10.56    2.03
   2  11 -10   12.04    2.12
  -2 -11  11   21.65    2.83
   2  11 -11   18.49    2.43
   2  11 -11   20.37    2.52
   2  11 -11   20.14    2.57
  -2 -11  12   16.50    2.59
   2  11 -12   13.44    2.17
   2  11 -12   15.46    2.48
   2  11 -12   13.18    2.26
   2  12  11    6.70    1.95
   2  12  11    6.12    1.82
   2  12  10    8.03    1.99
   2  12  10    8.15    1.98
  -2 -12  -9    4.97    1.33
   2  12   9    4.46    1.65
   2  12   9    2.94    1.56
  -2 -12  -8    4.07    1.30
   2  12   8    3.43    1.50
   2  12   8    3.30    1.62
   2  12   7    8.59    1.94
   2  12   7   12.18    1.95
   2  12   6    0.00    1.28
  -2 -12  -5    4.93    1.54
   2  12   5    5.92    1.66
  -2 -12  -4   51.06    3.09
   2  12   4   44.49    3.03
  -2 -12  -3   21.18    2.27
   2  12   3   27.54    2.60
  -2 -12  -2    5.72    1.48
   2  12   2    6.51    1.54
  -2 -12  -1    5.80    1.43
   2  12   1    6.95    1.60
  -2 -12   0    7.47    1.75
  -2 -12   0   12.48    1.13
  -2 -12   0   11.35    1.67
   2  12   0   10.52    1.77
  -2 -12   1    9.50    1.86
  -2 -12   1   10.23    1.61
  -2 -12   1    9.28    1.07
   2  12  -1    9.76    1.72
  -2 -12   2    6.85    1.42
  -2 -12   2    6.46    1.73
  -2 -12   2    6.97    1.05
   2  12  -2    6.09    1.56
  -2 -12   3   25.69    1.75
  -2 -12   3   23.49    2.58
  -2 -12   3   22.11    2.13
   2  12  -3   24.78    2.48
  -2 -12   4   55.16    3.01
  -2 -12   4   53.63    3.50
  -2 -12   4   56.75    2.70
   2  12  -4   50.51    3.22
  -2 -12   5    4.90    1.20
  -2 -12   5    4.35    1.27
  -2 -12   5    6.89    1.76
   2  12  -5    6.02    1.70
  -2 -12   6   -0.33    0.97
  -2 -12   6    0.46    1.41
  -2 -12   6   -0.68    1.02
   2  12  -6    0.59    1.39
   2  12  -6   -0.81    1.24
  -2 -12   7   12.34    1.71
  -2 -12   7   10.51    2.08
   2  12  -7   12.91    2.04
   2  12  -7    8.21    1.84
  -2 -12   8    4.04    1.85
   2  12  -8    3.79    1.72
   2  12  -8    6.28    1.73
  -2 -12   9    0.29    1.54
   2  12  -9    1.98    1.76
   2  12  -9    7.22    1.85
  -2 -12  10   12.00    2.27
   2  12 -10    5.43    1.90
   2  12 -10    8.37    1.99
  -2 -12  11    4.58    2.07
   2  12 -11    4.29    1.77
   2  12 -11    2.52    1.76
   2  13  11    3.03    1.83
   2  13  11    1.18    1.69
   2  13  10    2.14    1.66
   2  13   9    8.70    2.06
  -2 -13  -8    7.85    1.51
   2  13   8   10.09    2.08
   2  13   8    7.32    1.76
   2  13   7   14.67    2.11
   2  13   7   15.30    2.28
   2  13   6    6.82    1.75
   2  13   6    8.40    1.89
  -2 -13  -5   -0.69    1.34
   2  13   5    0.61    1.53
  -2 -13  -4    8.13    1.77
   2  13   4    6.58    1.79
  -2 -13  -3    3.10    1.38
   2  13   3    1.89    1.42
  -2 -13  -2   15.91    2.04
   2  13   2   13.86    2.08
  -2 -13  -1   27.72    2.50
   2  13   1   25.19    2.65
  -2 -13   0    3.56    1.37
  -2 -13   0    1.51    1.50
   2  13   0    5.14    1.61
  -2 -13   1   25.98    1.62
  -2 -13   1   19.07    2.50
  -2 -13   1   28.24    2.49
   2  13  -1   23.44    2.49
  -2 -13   2   15.43    2.26
  -2 -13   2   16.49    2.05
  -2 -13   2   15.85    1.42
   2  13  -2   13.64    2.12
  -2 -13   3    0.72    1.46
  -2 -13   3    3.29    1.39
  -2 -13   3    2.74    1.02
   2  13  -3    1.44    1.35
  -2 -13   4    6.37    1.89
  -2 -13   4    4.58    1.40
  -2 -13   4    4.64    1.17
   2  13  -4    3.02    1.49
  -2 -13   5    0.29    1.15
  -2 -13   5   -0.20    1.50
  -2 -13   5   -0.75    1.00
   2  13  -5    0.89    1.35
  -2 -13   6    8.17    1.58
  -2 -13   6    6.62    2.01
  -2 -13   6    9.98    1.49
   2  13  -6    5.97    1.87
   2  13  -6   10.82    2.09
  -2 -13   7   10.81    1.80
  -2 -13   7   14.23    2.43
  -2 -13   7   13.22    1.80
   2  13  -7   12.71    2.25
   2  13  -7   15.30    2.34
  -2 -13   8    5.86    1.99
  -2 -13   8    5.15    1.55
   2  13  -8    6.14    1.78
   2  13  -8    8.57    2.08
  -2 -13   9   12.91    2.48
   2  13  -9    8.93    2.12
   2  13  -9   12.89    2.26
  -2 -13  10    0.67    1.87
   2  13 -10    0.64    1.62
   2  13 -10   -0.46    1.52
  -2 -13  11   -2.44    1.79
   2  13 -11    1.24    1.58
   2  13 -11    1.82    1.79
   2  14  10    0.08    1.65
   2  14   9    2.12    1.75
   2  14   8   53.09    3.48
   2  14   8   56.50    3.72
   2  14   7    1.20    1.50
   2  14   7   -1.43    1.37
   2  14   6   10.76    2.06
   2  14   6    9.77    2.17
  -2 -14  -5    0.65    1.49
   2  14   5    1.74    1.57
   2  14   5    0.23    1.57
  -2 -14  -4   30.56    2.88
   2  14   4   25.83    2.83
  -2 -14  -3    0.06    1.35
   2  14   3    1.38    1.44
  -2 -14  -2    6.90    1.71
   2  14   2    4.91    1.67
  -2 -14  -1   -0.16    1.26
   2  14   1   -0.26    1.40
  -2 -14   0  110.03    4.85
   2  14   0  107.37    5.10
  -2 -14   1    1.39    1.63
  -2 -14   1    0.65    1.24
   2  14  -1   -0.20    1.33
  -2 -14   2    8.52    1.68
  -2 -14   2    8.74    2.06
   2  14  -2    7.84    1.85
  -2 -14   3    1.17    1.58
  -2 -14   3   -0.52    0.89
  -2 -14   3   -1.01    1.10
   2  14  -3    1.36    1.45
  -2 -14   4   32.41    3.30
  -2 -14   4   33.11    2.81
  -2 -14   4   30.19    2.05
   2  14  -4   26.24    2.86
   2  14  -4   28.89    2.94
  -2 -14   5   -0.27    1.58
  -2 -14   5   -0.43    1.29
  -2 -14   5    0.74    1.07
   2  14  -5    0.95    1.50
   2  14  -5    2.39    1.58
  -2 -14   6   13.23    2.47
  -2 -14   6   12.13    1.66
  -2 -14   6   13.98    2.00
   2  14  -6   12.03    2.20
   2  14  -6   12.75    2.31
  -2 -14   7   -0.52    1.77
  -2 -14   7   -0.29    1.27
  -2 -14   7    0.89    1.21
   2  14  -7   -0.47    1.50
   2  14  -7   -0.87    1.43
  -2 -14   8   61.75    3.63
  -2 -14   8   55.36    3.25
  -2 -14   8   58.77    4.12
   2  14  -8   58.23    3.80
   2  14  -8   53.78    3.82
  -2 -14   9    0.99    1.40
  -2 -14   9   -1.35    1.84
   2  14  -9    0.12    1.56
   2  14  -9    0.68    1.72
  -2 -14  10   -1.50    1.90
  -2 -14  10    1.44    1.57
   2  14 -10   -0.40    1.73
   2  14 -10   -1.36    1.64
   2  15   9    4.89    2.04
   2  15   8    5.98    2.10
   2  15   8    9.26    2.18
   2  15   7   31.90    3.19
   2  15   7   30.49    3.14
   2  15   6    5.40    1.98
   2  15   6    4.33    1.81
  -2 -15  -5    0.95    1.53
   2  15   5   -0.56    1.63
   2  15   5    0.33    1.58
  -2 -15  -4    4.71    1.77
   2  15   4    0.43    1.65
   2  15   4    2.08    1.71
  -2 -15  -3    9.62    1.99
   2  15   3    9.36    2.08
   2  15   3    9.22    2.13
  -2 -15  -2    1.04    1.47
   2  15   2    1.85    1.61
  -2 -15  -1   35.34    3.08
   2  15   1   33.21    3.19
  -2 -15   0   33.35    2.96
   2  15   0   34.71    3.27
  -2 -15   1   29.32    2.78
  -2 -15   1   37.68    3.48
   2  15  -1   28.26    2.99
  -2 -15   2    0.38    1.62
  -2 -15   2    0.15    1.32
   2  15  -2    1.11    1.51
   2  15  -2   -0.62    1.43
  -2 -15   3    6.76    1.78
  -2 -15   3   10.58    2.26
   2  15  -3    5.15    1.85
   2  15  -3   11.24    2.15
  -2 -15   4    4.50    1.60
  -2 -15   4    0.59    1.70
   2  15  -4   -0.53    1.52
   2  15  -4    1.76    1.60
  -2 -15   5    1.58    1.77
  -2 -15   5    0.67    1.45
   2  15  -5   -0.39    1.55
   2  15  -5    0.50    1.55
  -2 -15   6    0.76    1.47
  -2 -15   6    4.35    1.99
   2  15  -6    3.64    1.91
   2  15  -6    4.81    1.95
  -2 -15   7   31.15    2.95
  -2 -15   7   37.26    3.77
   2  15  -7   32.32    3.37
   2  15  -7   28.30    3.09
  -2 -15   8   12.02    2.61
  -2 -15   8    7.75    1.89
   2  15  -8    5.32    2.07
   2  15  -8    9.91    2.21
  -2 -15   9   -1.14    1.45
  -2 -15   9    6.03    2.24
   2  15  -9   -0.59    1.70
   2  15  -9    5.63    2.04
   2  16   7    6.69    2.08
   2  16   7    2.61    1.98
   2  16   6    1.92    1.80
   2  16   6    0.54    1.75
  -2 -16  -5    4.45    1.90
   2  16   5    4.37    1.96
   2  16   5    5.99    2.00
  -2 -16  -4    2.57    1.78
   2  16   4    3.78    1.92
   2  16   4    4.07    1.96
  -2 -16  -3   -0.62    1.53
   2  16   3    2.06    1.70
   2  16   3   -2.01    1.55
  -2 -16  -2    1.17    1.57
   2  16   2    2.00    1.79
   2  16   2    1.24    1.64
  -2 -16  -1   14.05    2.29
   2  16   1   10.34    2.27
   2  16   1    7.55    2.08
  -2 -16   0    0.05    1.45
   2  16   0   -1.73    1.49
   2  16   0   -1.42    1.44
  -2 -16   1    8.32    1.95
   2  16  -1   12.38    2.34
   2  16  -1    9.41    2.21
  -2 -16   2    0.19    1.58
  -2 -16   2    1.00    1.77
   2  16  -2    0.34    1.57
   2  16  -2    1.11    1.62
  -2 -16   3    0.70    1.46
  -2 -16   3   -1.23    1.68
   2  16  -3    0.65    1.65
   2  16  -3   -0.24    1.62
  -2 -16   4    4.71    2.17
  -2 -16   4    1.75    1.63
   2  16  -4    3.61    1.71
   2  16  -4    1.98    1.78
  -2 -16   5    2.92    1.93
  -2 -16   5    1.75    1.51
   2  16  -5    1.66    1.90
   2  16  -5    1.76    1.66
  -2 -16   6    0.02    1.82
  -2 -16   6   -0.76    1.33
   2  16  -6    1.13    1.86
   2  16  -6    0.13    1.75
  -2 -16   7    7.43    1.93
  -2 -16   7   10.26    2.54
   2  16  -7    5.99    2.18
   2  16  -7    6.88    2.10
   2  17   5    6.53    2.23
   2  17   5    7.40    2.33
  -2 -17  -4   18.34    2.74
   2  17   4   16.52    2.75
   2  17   4   16.34    2.78
  -2 -17  -3    6.77    2.12
   2  17   3    7.04    2.20
   2  17   3    4.94    2.01
  -2 -17  -2    6.18    2.00
   2  17   2    2.87    1.92
   2  17   2    6.16    2.08
  -2 -17  -1   10.78    2.21
   2  17   1   15.67    2.63
   2  17   1   12.35    2.54
  -2 -17   0   -2.56    1.51
   2  17   0    1.11    1.76
   2  17   0   -1.41    1.59
  -2 -17   1    9.56    2.09
   2  17  -1    9.61    2.34
   2  17  -1    5.95    2.12
  -2 -17   2    0.86    1.55
   2  17  -2    2.78    2.00
   2  17  -2    1.36    1.80
  -2 -17   3    6.08    1.93
  -2 -17   3    7.73    2.32
   2  17  -3    8.36    2.19
   2  17  -3    7.40    2.30
  -2 -17   4   17.36    2.92
  -2 -17   4   20.46    2.66
   2  17  -4   17.75    2.72
   2  17  -4   11.04    2.51
  -2 -17   5    7.59    2.11
  -2 -17   5   10.32    2.70
   2  17  -5    7.13    2.21
   2  17  -5    8.07    2.43
  -2 -18  -2   -1.23    1.58
   2  18   2    0.44    1.84
   2  18   2    0.95    1.86
  -2 -18  -1   -1.02    1.75
   2  18   1    0.68    1.85
   2  18   1   -0.56    1.83
  -2 -18   0   13.29    2.48
   2  18   0   17.15    2.81
   2  18   0   17.13    2.92
  -2 -18   1    4.38    1.91
   2  18  -1   -1.27    1.73
   2  18  -1    3.63    2.07
  -2 -18   2   -0.74    1.58
   2  18  -2    2.07    1.93
   2  18  -2    1.66    1.85
  -3  20  -4    7.26    2.41
  -3  20  -4    7.03    2.27
   3 -20   4    5.94    2.24
   3 -20   4    5.45    2.07
  -3  20  -3    3.67    1.98
  -3  20  -3    1.92    1.92
   3 -20   3    3.61    2.11
   3 -20   3    2.98    1.77
  -3  20  -2   -0.03    1.67
  -3  20  -2    0.42    1.78
   3 -20   2    1.18    1.66
   3 -20   2    1.13    1.94
  -3  20  -1    3.81    2.02
  -3  20  -1    5.11    2.06
   3 -20   1    3.83    2.10
   3 -20   1    1.63    1.75
  -3  20   0   -0.82    1.67
  -3  20   0    0.28    1.98
   3 -20   0   -0.18    1.65
   3 -20   0   -0.20    1.89
  -3  20   1    2.05    2.03
  -3  20   1    3.28    2.00
   3 -20  -1    5.55    2.29
   3 -20  -1    4.55    1.91
  -3  20   2    1.16    1.90
  -3  20   2    2.51    1.96
   3 -20  -2    1.95    1.78
   3 -20  -2    1.59    2.06
  -3  20   3    4.10    2.01
  -3  20   3    2.57    1.98
   3 -20  -3    1.94    2.00
   3 -20  -3    2.21    1.91
  -3  20   4    7.02    2.34
  -3  20   4    7.62    2.21
   3 -20  -4    8.11    2.24
  -3  19  -6   -1.40    1.80
  -3  19  -6   -0.55    1.82
   3 -19   6   -0.16    1.49
   3 -19   6   -1.37    1.71
  -3  19  -5   11.28    2.42
  -3  19  -5    8.68    2.25
   3 -19   5    7.31    2.32
   3 -19   5    8.56    2.10
  -3  19  -4    2.11    1.77
  -3  19  -4    2.09    1.90
   3 -19   4    4.93    1.96
   3 -19   4    5.55    2.15
  -3  19  -3   18.54    2.79
  -3  19  -3   19.77    2.82
   3 -19   3   22.19    3.04
   3 -19   3   21.35    2.61
  -3  19  -2    5.92    2.04
  -3  19  -2    6.80    2.13
   3 -19   2    5.30    1.82
   3 -19   2    3.47    1.95
  -3  19  -1   -0.61    1.64
  -3  19  -1   -0.08    1.71
   3 -19   1    0.96    1.60
   3 -19   1   -2.29    1.66
  -3  19   0    0.97    1.66
  -3  19   0   -2.51    1.42
   3 -19   0    0.42    1.49
   3 -19   0   -1.78    1.72
  -3  19   1    1.14    1.73
  -3  19   1    3.48    1.93
   3 -19  -1    1.68    1.98
   3 -19  -1   -1.33    1.32
  -3  19   2    3.39    1.91
  -3  19   2    5.38    1.89
   3 -19  -2    6.44    2.20
   3 -19  -2    3.61    1.89
  -3  19   3   21.34    2.91
  -3  19   3   20.61    2.80
   3 -19  -3   19.17    2.90
   3 -19  -3   18.80    2.64
  -3  19   4    5.55    2.06
  -3  19   4    3.89    1.96
   3 -19  -4    5.32    1.93
  -3  19   5    7.81    2.17
  -3  19   5    8.36    2.26
   3 -19  -5    7.63    2.12
  -3  19   6   -0.45    1.61
  -3  19   6    0.08    1.71
   3 -19  -6   -2.57    1.56
  -3  18  -8   -0.27    1.62
  -3  18  -8    0.74    1.71
   3 -18   8    2.94    2.01
  -3  18  -7    5.04    2.15
  -3  18  -7    4.27    2.09
   3 -18   7    4.88    2.25
  -3  18  -6    2.47    1.76
  -3  18  -6    3.51    1.90
   3 -18   6    2.27    1.99
   3 -18   6    6.19    1.83
  -3  18  -5    0.49    1.60
  -3  18  -5    1.32    1.82
   3 -18   5   -0.74    1.59
   3 -18   5    1.44    1.50
  -3  18  -4   23.28    2.85
  -3  18  -4   19.81    2.80
   3 -18   4   17.35    2.46
   3 -18   4   16.82    2.69
  -3  18  -3   12.33    2.27
  -3  18  -3   13.17    2.42
   3 -18   3   11.78    2.10
   3 -18   3    9.47    2.26
  -3  18  -2   10.26    2.15
  -3  18  -2    6.71    1.99
   3 -18   2    7.38    2.05
   3 -18   2    9.44    1.97
  -3  18  -1    7.11    1.94
  -3  18  -1    7.67    2.10
   3 -18   1    8.22    1.96
   3 -18   1    7.05    2.01
  -3  18   0    0.24    1.55
  -3  18   0    1.25    1.65
   3 -18   0   -0.41    1.34
   3 -18   0   -0.54    1.57
  -3  18   1    5.40    1.84
  -3  18   1    5.07    1.94
   3 -18  -1    6.14    1.78
   3 -18  -1   12.23    2.39
  -3  18   2   10.46    2.18
  -3  18   2    4.16    1.87
   3 -18  -2   12.40    2.17
   3 -18  -2    7.71    2.13
  -3  18   3   11.65    2.35
  -3  18   3   11.87    2.29
   3 -18  -3    9.95    2.05
   3 -18  -3   11.88    2.39
  -3  18   4   21.98    2.76
  -3  18   4   23.17    2.76
   3 -18  -4   18.09    2.52
  -3  18   5   -1.42    1.36
  -3  18   5    1.29    1.52
   3 -18  -5    1.08    1.60
  -3  18   6    1.47    1.69
  -3  18   6    3.46    1.80
   3 -18  -6    3.74    1.89
  -3  18   7    6.25    1.98
  -3  18   7    6.24    1.93
   3 -18  -7    6.54    2.15
  -3  18   8    1.41    1.77
  -3  17  -9    1.79    1.71
  -3  17  -9    0.71    1.67
   3 -17   9    0.50    1.84
  -3  17  -8    4.74    1.98
  -3  17  -8    4.86    2.01
   3 -17   8    7.50    2.22
  -3  17  -7    2.28    1.75
  -3  17  -7    8.43    2.16
   3 -17   7    5.15    1.99
  -3  17  -6    5.56    1.88
  -3  17  -6    6.13    1.93
   3 -17   6    7.92    2.17
  -3  17  -5    0.94    1.63
  -3  17  -5   -0.78    1.38
   3 -17   5    1.92    1.73
   3 -17   5    2.78    1.51
  -3  17  -4    3.26    1.77
  -3  17  -4    4.92    1.76
   3 -17   4    8.35    1.99
   3 -17   4    5.58    1.66
  -3  17  -3    4.92    1.76
  -3  17  -3    5.90    1.77
   3 -17   3    6.84    1.75
   3 -17   3    6.02    1.96
  -3  17  -2    4.49    1.76
  -3  17  -2    2.91    1.62
   3 -17   2    3.13    1.49
   3 -17   2    2.88    1.62
  -3  17  -1    2.84    1.55
  -3  17  -1    7.01    1.88
   3 -17   1    7.89    1.91
   3 -17   1    2.63    1.50
  -3  17   0   29.60    2.91
  -3  17   0   29.67    3.01
   3 -17   0   25.05    2.61
   3 -17   0   30.83    3.14
  -3  17   1    2.76    1.58
  -3  17   1    4.77    1.77
   3 -17  -1    5.91    1.71
   3 -17  -1    4.92    1.83
  -3  17   2    2.46    1.63
  -3  17   2    1.07    1.58
   3 -17  -2    4.95    1.73
   3 -17  -2    1.70    1.43
  -3  17   3    7.40    1.90
  -3  17   3   10.77    2.06
   3 -17  -3    9.40    1.99
   3 -17  -3    5.52    1.72
  -3  17   4    4.14    1.81
  -3  17   4    6.21    1.75
   3 -17  -4    8.71    2.07
   3 -17  -4    8.89    1.93
  -3  17   5    0.63    1.54
  -3  17   5    0.49    1.47
   3 -17  -5    1.89    1.59
  -3  17   6    3.87    1.74
  -3  17   6    5.55    1.80
   3 -17  -6   10.42    2.19
  -3  17   7    8.81    1.95
  -3  17   7    7.17    1.88
   3 -17  -7    9.81    2.09
  -3  17   8    8.92    1.99
  -3  17   8    5.85    1.80
  -3  16 -10    1.89    1.73
  -3  16 -10    1.30    1.81
   3 -16  10   -0.29    1.76
  -3  16  -9   12.78    2.33
  -3  16  -9    8.66    2.11
   3 -16   9    6.99    2.30
  -3  16  -8    5.60    1.91
  -3  16  -8    5.04    1.88
   3 -16   8    8.02    2.17
  -3  16  -7    3.53    1.82
  -3  16  -7    2.69    1.67
   3 -16   7   -0.56    1.50
  -3  16  -6   -0.20    1.43
  -3  16  -6    2.76    1.71
   3 -16   6    2.86    1.65
  -3  16  -5    0.59    1.44
  -3  16  -5    0.33    1.38
   3 -16   5    1.14    1.57
  -3  16  -4    2.10    1.53
  -3  16  -4    1.52    1.45
   3 -16   4    4.47    1.46
   3 -16   4    4.20    1.72
  -3  16  -3    0.30    1.37
  -3  16  -3    1.49    1.34
   3 -16   3    2.03    1.52
   3 -16   3   -0.39    1.17
  -3  16  -2    4.90    1.66
  -3  16  -2    4.61    1.63
   3 -16   2    3.08    1.65
   3 -16   2    4.60    1.50
  -3  16  -1   15.20    2.16
  -3  16  -1   11.03    2.06
   3 -16   1    9.80    1.76
   3 -16   1   11.89    2.10
  -3  16   0    3.45    1.49
  -3  16   0    3.21    1.54
   3 -16   0    3.07    1.39
   3 -16   0    3.54    1.59
  -3  16   1   10.30    1.95
  -3  16   1   13.06    2.11
   3 -16  -1   11.85    2.06
   3 -16  -1   13.39    1.96
  -3  16   2    2.91    1.61
  -3  16   2    3.66    1.56
   3 -16  -2    2.55    1.52
   3 -16  -2    4.41    1.46
  -3  16   3    1.34    1.44
  -3  16   3    1.25    1.44
   3 -16  -3    2.91    1.54
   3 -16  -3   -0.03    1.23
  -3  16   4    3.93    1.53
  -3  16   4    5.75    1.74
   3 -16  -4    3.33    1.53
   3 -16  -4    5.54    1.67
  -3  16   5    1.07    1.43
  -3  16   5    2.43    1.42
   3 -16  -5    1.04    1.42
  -3  16   6    2.32    1.48
  -3  16   6    0.98    1.44
   3 -16  -6    0.48    1.41
  -3  16   7    3.15    1.59
  -3  16   7    1.64    1.47
   3 -16  -7    2.44    1.61
  -3  16   8    2.09    1.59
  -3  16   8    5.05    1.58
  -3  16   9    9.94    2.16
  -3  16  10   -2.48    1.30
  -3  15 -11    4.82    2.00
  -3  15 -11    2.40    1.80
   3 -15  11    0.51    1.80
  -3  15 -10    9.51    2.18
  -3  15 -10    7.82    1.94
   3 -15  10    5.71    2.10
  -3  15  -9    2.76    1.72
  -3  15  -9   -1.26    1.38
   3 -15   9    0.01    1.56
  -3  15  -8    4.94    1.77
  -3  15  -8    2.85    1.72
   3 -15   8    1.67    1.65
  -3  15  -7    3.16    1.68
  -3  15  -7    1.87    1.53
   3 -15   7    2.67    1.53
  -3  15  -6    0.85    1.41
  -3  15  -6    0.97    1.44
   3 -15   6    1.13    1.48
  -3  15  -5    5.27    1.63
  -3  15  -5    2.10    1.45
   3 -15   5    2.09    1.50
  -3  15  -4   25.27    2.62
  -3  15  -4   24.04    2.62
   3 -15   4   26.65    1.64
   3 -15   4   32.03    3.03
  -3  15  -3    6.03    1.56
  -3  15  -3    2.17    1.32
   3 -15   3    5.55    1.66
   3 -15   3    3.88    1.32
  -3  15  -2    1.23    1.34
  -3  15  -2    0.71    1.29
   3 -15   2    1.17    1.14
   3 -15   2   -0.81    1.17
  -3  15  -1    2.19    1.39
  -3  15  -1    0.95    1.34
   3 -15   1    1.72    1.24
   3 -15   1    1.60    1.32
  -3  15   0   15.84    2.08
  -3  15   0   12.00    1.98
   3 -15   0   14.06    1.93
   3 -15   0   16.98    2.18
  -3  15   1   -0.47    1.27
  -3  15   1   -0.35    1.27
   3 -15  -1    0.00    1.30
   3 -15  -1    1.22    1.20
  -3  15   2    0.08    1.16
  -3  15   2   -0.71    1.28
   3 -15  -2    1.69    1.27
   3 -15  -2    3.18    1.43
  -3  15   3    3.39    1.45
  -3  15   3    3.79    1.52
   3 -15  -3    3.22    1.53
   3 -15  -3    5.72    1.50
  -3  15   4   26.06    2.57
  -3  15   4   25.48    2.48
   3 -15  -4   27.07    2.59
   3 -15  -4   29.95    2.72
  -3  15   5    6.88    1.64
  -3  15   5    2.13    1.31
   3 -15  -5    2.40    1.44
  -3  15   6    0.29    1.26
  -3  15   6    0.27    1.28
   3 -15  -6   -0.06    1.32
  -3  15   7    4.22    1.43
  -3  15   7    1.87    1.45
   3 -15  -7    1.58    1.49
  -3  15   8    2.17    1.34
  -3  15   8    2.74    1.38
  -3  15   8    3.36    1.56
  -3  15   9    0.00    1.39
  -3  15   9   -0.15    1.33
  -3  15  10    6.16    1.88
  -3  15  11   -0.51    1.44
  -3  14 -12    2.49    1.68
   3 -14  12   -1.47    1.59
  -3  14 -11    7.52    2.11
  -3  14 -11   11.75    2.23
   3 -14  11   12.94    2.48
  -3  14 -10    0.46    1.60
  -3  14 -10    4.59    1.73
   3 -14  10   -1.60    1.43
  -3  14  -9   -0.75    1.43
  -3  14  -9    0.16    1.44
   3 -14   9   -1.31    1.34
  -3  14  -8    1.95    1.54
  -3  14  -8    0.53    1.37
   3 -14   8    0.08    1.46
  -3  14  -7    3.34    1.52
  -3  14  -7    3.41    1.58
   3 -14   7    2.20    1.60
  -3  14  -6    3.37    1.50
  -3  14  -6    3.08    1.42
   3 -14   6    3.96    1.57
  -3  14  -5   27.61    2.62
  -3  14  -5   29.78    2.75
   3 -14   5   29.60    2.87
  -3  14  -4    9.51    1.73
  -3  14  -4    6.00    1.66
   3 -14   4    9.87    1.85
  -3  14  -3   15.94    2.02
  -3  14  -3   19.14    2.25
   3 -14   3   21.60    2.39
   3 -14   3   21.32    1.30
  -3  14  -2    4.94    1.41
  -3  14  -2    4.34    1.50
   3 -14   2    2.27    0.49
   3 -14   2    1.54    1.30
   3 -14   2    3.19    1.20
  -3  14  -1    0.30    1.09
  -3  14  -1    1.93    1.29
   3 -14   1   -1.17    0.91
   3 -14   1    1.02    1.23
  -3  14   0    9.57    1.77
  -3  14   0   10.02    1.66
   3 -14   0    8.35    1.72
   3 -14   0    8.69    1.53
  -3  14   1   -0.62    1.15
  -3  14   1   -0.10    1.03
   3 -14  -1    0.66    0.96
   3 -14  -1    0.87    1.28
  -3  14   2    1.84    1.23
  -3  14   2    1.71    1.26
   3 -14  -2    3.54    1.34
   3 -14  -2    2.38    1.24
  -3  14   3   25.03    2.37
  -3  14   3   21.71    2.25
   3 -14  -3   20.25    2.17
   3 -14  -3   21.62    2.24
  -3  14   4   11.12    1.76
  -3  14   4    8.30    1.62
   3 -14  -4   12.60    1.84
   3 -14  -4    9.78    1.72
  -3  14   5   30.89    2.37
  -3  14   5   30.67    2.46
   3 -14  -5   25.29    2.51
   3 -14  -5   32.44    2.48
  -3  14   6    4.44    1.39
  -3  14   6    2.66    1.36
  -3  14   6    1.93    1.27
   3 -14  -6    4.92    1.49
  -3  14   7    2.29    1.22
  -3  14   7    1.42    1.27
  -3  14   7    1.33    1.27
   3 -14  -7   -1.69    1.24
  -3  14   8   -0.06    1.09
  -3  14   8    0.21    1.26
  -3  14   8    1.26    1.24
  -3  14   9   -0.22    1.21
  -3  14   9    0.29    1.35
  -3  14  10    0.85    1.43
  -3  14  11    4.97    1.81
  -3  14  12   -1.08    1.55
   3 -14 -12   -0.49    1.70
  -3  13 -12   17.68    2.37
   3 -13  12   17.08    2.62
  -3  13 -11    0.87    1.52
  -3  13 -11    2.80    1.60
   3 -13  11    3.04    1.73
  -3  13 -10   -1.29    1.33
  -3  13 -10    0.34    1.49
   3 -13  10    1.02    1.56
  -3  13  -9    5.20    1.65
  -3  13  -9    6.08    1.68
   3 -13   9    6.64    1.86
  -3  13  -8    8.08    1.74
  -3  13  -8   12.48    2.01
   3 -13   8   10.42    1.98
  -3  13  -7    2.15    1.47
  -3  13  -7    2.95    1.40
   3 -13   7    1.05    1.31
  -3  13  -6    0.09    1.34
  -3  13  -6    1.91    1.27
   3 -13   6    0.57    1.25
  -3  13  -5   21.16    2.26
  -3  13  -5   23.23    2.40
   3 -13   5   25.32    2.51
  -3  13  -4   77.84    3.88
  -3  13  -4   80.53    3.95
   3 -13   4   81.48    4.18
  -3  13  -3   -0.96    0.93
  -3  13  -3   -0.56    1.09
   3 -13   3    0.27    1.14
  -3  13  -2    0.54    1.14
  -3  13  -2    0.23    1.06
   3 -13   2    3.49    1.31
   3 -13   2    1.68    0.50
  -3  13  -1   26.76    2.32
  -3  13  -1   21.61    2.22
   3 -13   1   21.51    2.00
   3 -13   1   20.05    2.17
  -3  13   0   14.46    1.77
  -3  13   0   13.55    1.86
   3 -13   0   15.80    1.79
   3 -13   0   12.20    1.74
  -3  13   1   22.66    2.11
  -3  13   1   21.42    2.18
   3 -13  -1   20.73    2.17
   3 -13  -1   22.50    2.06
  -3  13   2    2.10    1.20
  -3  13   2    2.39    1.17
   3 -13  -2   -1.15    0.93
   3 -13  -2    1.02    1.11
  -3  13   3    1.42    1.09
  -3  13   3    1.12    1.12
   3 -13  -3    0.19    1.05
   3 -13  -3   -0.31    1.02
  -3  13   4   82.37    3.80
  -3  13   4   78.01    3.79
   3 -13  -4   84.14    3.86
   3 -13  -4   81.59    3.86
  -3  13   5   24.16    2.32
  -3  13   5   23.81    2.18
  -3  13   5   26.22    2.27
   3 -13  -5   24.95    1.58
   3 -13  -5   25.82    2.39
   3 -13  -5   24.84    2.29
  -3  13   6    1.34    1.09
  -3  13   6    1.04    1.07
  -3  13   6    0.95    1.08
   3 -13  -6    2.80    1.33
   3 -13  -6    0.71    0.66
  -3  13   7    3.21    1.27
  -3  13   7    3.20    1.36
  -3  13   7    4.95    1.32
   3 -13  -7    1.47    1.33
  -3  13   8   10.30    1.84
  -3  13   8    8.85    1.52
  -3  13   8   12.78    1.65
  -3  13   9    4.56    1.25
  -3  13   9    6.01    1.68
  -3  13   9    4.05    1.32
  -3  13  10    2.73    1.53
  -3  13  10    2.31    1.55
  -3  13  11    0.46    1.53
  -3  13  11    0.21    1.42
  -3  13  12   17.31    2.66
  -3  13  12   16.84    2.65
   3 -13 -12   16.62    2.65
   3 -12  13   -0.36    1.66
  -3  12 -12    5.99    1.74
   3 -12  12    5.19    1.90
  -3  12 -11    1.40    1.51
   3 -12  11    2.93    1.66
  -3  12 -10    5.61    1.58
  -3  12 -10    4.17    1.56
   3 -12  10    8.53    1.90
  -3  12  -9   -0.32    1.20
  -3  12  -9   -0.41    1.31
   3 -12   9   -1.13    1.35
  -3  12  -8    5.02    1.54
  -3  12  -8    6.06    1.51
   3 -12   8    6.20    1.71
  -3  12  -7   10.76    1.76
  -3  12  -7    9.68    1.73
   3 -12   7   12.90    2.00
  -3  12  -6   27.57    2.45
  -3  12  -6   26.98    2.47
   3 -12   6   25.69    2.54
  -3  12  -5   12.28    1.79
  -3  12  -5   11.16    1.71
   3 -12   5   14.62    1.99
  -3  12  -4   12.90    1.73
  -3  12  -4   12.49    1.75
   3 -12   4   14.37    1.90
  -3  12  -3   23.84    2.26
  -3  12  -3   26.08    2.08
   3 -12   3   23.46    2.29
  -3  12  -2   26.92    2.30
  -3  12  -2   21.76    2.07
   3 -12   2   24.08    2.32
  -3  12  -1   11.81    1.66
  -3  12  -1   11.82    1.59
   3 -12   1   11.11    1.61
   3 -12   1   13.34    1.56
  -3  12   0   12.41    1.57
  -3  12   0   14.35    1.78
   3 -12   0   14.26    1.55
   3 -12   0   14.60    1.79
  -3  12   1   12.93    1.66
  -3  12   1   13.53    1.62
   3 -12  -1   11.90    1.64
   3 -12  -1   10.50    1.44
  -3  12   2   25.26    2.18
  -3  12   2   26.15    2.18
   3 -12  -2   24.65    1.97
   3 -12  -2   21.66    1.98
  -3  12   3   26.00    2.21
  -3  12   3   21.25    1.96
   3 -12  -3   23.79    1.92
   3 -12  -3   20.94    1.99
  -3  12   4   11.31    1.54
  -3  12   4   13.70    1.65
  -3  12   4   16.05    1.71
   3 -12  -4    9.38    1.51
   3 -12  -4   14.08    1.64
  -3  12   5   11.32    1.61
  -3  12   5   12.49    1.62
  -3  12   5   11.92    0.89
  -3  12   5   10.78    1.48
   3 -12  -5   10.76    1.05
   3 -12  -5   10.39    1.47
   3 -12  -5    9.39    1.54
  -3  12   6   25.15    2.12
  -3  12   6   21.72    2.18
  -3  12   6   23.51    2.06
   3 -12  -6   25.61    1.48
   3 -12  -6   22.70    2.24
   3 -12  -6   25.68    1.27
  -3  12   7   11.75    1.81
  -3  12   7   11.87    1.56
  -3  12   7    8.32    1.40
   3 -12  -7   11.26    1.04
  -3  12   8    5.29    1.27
  -3  12   8    6.00    1.19
  -3  12   8    3.62    1.40
  -3  12   8    4.78    1.45
  -3  12   9    1.40    1.29
  -3  12   9    1.50    0.95
  -3  12   9    1.29    1.02
  -3  12   9    0.49    1.27
  -3  12  10    5.19    1.72
  -3  12  10    4.45    1.59
  -3  12  11    1.08    1.49
  -3  12  11    1.04    1.40
  -3  12  12    3.19    1.77
  -3  12  12    3.92    1.78
   3 -12 -12    2.99    1.75
  -3  12  13    0.71    1.78
  -3  12  13    2.57    1.80
   3 -12 -13    2.39    1.87
   3 -11  14    0.24    1.79
   3 -11  13    1.02    1.65
   3 -11  13    0.45    1.26
  -3  11 -12    5.99    1.60
   3 -11  12   10.12    2.10
  -3  11 -11    0.79    1.27
   3 -11  11    0.31    1.35
  -3  11 -10    1.39    1.35
  -3  11 -10    1.29    1.35
   3 -11  10    3.41    1.54
  -3  11  -9    8.37    1.69
  -3  11  -9   11.72    1.80
   3 -11   9    9.65    1.86
  -3  11  -8    0.54    1.17
  -3  11  -8    0.65    1.17
   3 -11   8   -1.52    1.11
  -3  11  -7   11.27    1.81
  -3  11  -7   14.11    1.86
   3 -11   7   17.91    2.09
  -3  11  -6    5.81    1.40
  -3  11  -6    7.65    1.46
   3 -11   6    5.34    1.44
  -3  11  -5    7.97    1.47
  -3  11  -5    6.38    1.40
   3 -11   5    8.18    1.54
  -3  11  -4   16.13    1.82
  -3  11  -4   12.97    1.69
   3 -11   4   13.29    1.75
  -3  11  -3    2.45    1.04
  -3  11  -3    6.08    1.29
   3 -11   3    3.00    1.17
  -3  11  -2   25.73    2.05
  -3  11  -2   25.33    2.16
   3 -11   2   33.58    2.30
  -3  11  -1   23.03    1.84
  -3  11  -1   20.19    1.93
   3 -11   1   27.77    2.06
   3 -11   1   25.28    0.95
  -3  11   0   12.69    1.60
  -3  11   0   12.13    1.49
   3 -11   0   13.89    1.60
   3 -11   0   11.42    1.41
  -3  11   1   23.52    2.02
  -3  11   1   24.66    1.86
   3 -11  -1   25.47    2.06
   3 -11  -1   22.63    1.88
  -3  11   2   24.56    1.91
  -3  11   2   23.30    1.81
   3 -11  -2   25.17    1.89
   3 -11  -2   24.25    1.84
  -3  11   3    5.51    1.22
  -3  11   3    7.40    1.21
   3 -11  -3    3.59    1.04
   3 -11  -3    6.32    1.21
  -3  11   4   12.06    1.48
  -3  11   4   13.94    1.58
  -3  11   4   12.97    1.45
  -3  11   4   12.09    0.80
   3 -11  -4   15.14    1.56
   3 -11  -4   14.85    1.68
  -3  11   5    4.68    1.17
  -3  11   5    7.79    1.25
  -3  11   5    6.01    1.19
   3 -11  -5    5.67    1.30
   3 -11  -5    5.38    1.17
   3 -11  -5    7.13    0.83
  -3  11   6    6.92    1.26
  -3  11   6    7.51    1.41
  -3  11   6    7.38    1.24
  -3  11   6    9.37    1.50
   3 -11  -6    6.52    0.68
   3 -11  -6    7.07    0.80
   3 -11  -6    7.78    1.48
  -3  11   7   14.58    1.84
  -3  11   7   13.42    1.83
  -3  11   7   15.17    1.58
  -3  11   7   14.23    1.50
   3 -11  -7   14.63    1.12
  -3  11   8   -0.55    0.92
  -3  11   8   -0.64    1.03
  -3  11   8    0.13    0.81
  -3  11   8    0.78    1.15
   3 -11  -8    0.39    0.56
  -3  11   9   10.79    1.27
  -3  11   9   10.25    1.40
  -3  11   9   10.44    1.86
  -3  11   9    9.19    1.76
  -3  11  10    3.22    1.48
  -3  11  10    2.21    1.41
  -3  11  10    1.77    1.08
  -3  11  11    0.92    1.41
  -3  11  11   -0.61    1.29
   3 -11 -11    1.01    1.49
  -3  11  12    8.12    1.96
  -3  11  12    8.69    2.03
   3 -11 -12    8.09    1.93
  -3  11  13    5.13    1.86
  -3  11  13    0.40    1.54
   3 -11 -13    3.36    1.92
  -3  11  14    1.16    1.72
   3 -10  14    1.11    1.47
   3 -10  14    0.40    1.53
   3 -10  13   10.46    1.85
   3 -10  13   12.94    2.20
  -3  10 -12    2.33    1.34
   3 -10  12    4.02    1.36
   3 -10  12    2.59    1.57
  -3  10 -11   21.50    2.23
   3 -10  11   21.87    2.46
  -3  10 -10    1.53    1.23
   3 -10  10   -0.41    1.18
  -3  10  -9   -1.45    1.04
  -3  10  -9    0.65    1.18
   3 -10   9    0.53    1.18
  -3  10  -8   42.53    2.69
  -3  10  -8   46.37    2.85
   3 -10   8   44.91    3.04
  -3  10  -7   17.79    1.98
  -3  10  -7   18.44    1.91
   3 -10   7   15.29    1.92
  -3  10  -6    1.08    1.03
  -3  10  -6    0.96    0.93
   3 -10   6    0.52    1.04
  -3  10  -5   68.59    3.29
  -3  10  -5   70.82    3.33
   3 -10   5   63.55    3.38
  -3  10  -4   23.44    2.06
  -3  10  -4   27.68    1.98
   3 -10   4   21.39    2.06
  -3  10  -3  176.60    6.28
  -3  10  -3  174.72    6.22
   3 -10   3  177.78    6.53
  -3  10  -2    9.74    1.31
  -3  10  -2    8.17    1.24
   3 -10   2    9.56    1.33
  -3  10  -1   24.24    1.81
  -3  10  -1   23.75    1.99
   3 -10   1   25.79    1.96
  -3  10   0  192.48    6.73
  -3  10   0  194.95    6.68
   3 -10   0  206.21    7.06
  -3  10   1   24.33    1.99
  -3  10   1   26.54    1.90
   3 -10  -1   23.90    1.74
   3 -10  -1   24.24    1.90
  -3  10   2    8.51    1.18
  -3  10   2    9.67    1.31
   3 -10  -2    9.24    1.22
   3 -10  -2    8.97    1.22
  -3  10   3  173.84    6.06
  -3  10   3  177.55    6.18
  -3  10   3  181.52    6.13
   3 -10  -3  180.73    6.30
   3 -10  -3  182.61    6.05
  -3  10   4   25.55    1.80
  -3  10   4   27.89    1.91
  -3  10   4   25.38    1.98
   3 -10  -4   26.68    1.82
   3 -10  -4   27.02    1.94
  -3  10   5   67.33    3.30
  -3  10   5   70.94    2.98
  -3  10   5   64.43    3.20
  -3  10   5   64.22    2.89
   3 -10  -5   68.51    2.45
   3 -10  -5   63.97    2.47
   3 -10  -5   64.53    2.93
   3 -10  -5   65.74    3.07
  -3  10   6    0.91    0.80
  -3  10   6    0.32    0.83
  -3  10   6    1.62    0.97
  -3  10   6    1.74    0.87
   3 -10  -6    1.03    0.50
   3 -10  -6   -0.88    0.93
  -3  10   7   15.31    1.47
  -3  10   7   12.98    1.75
  -3  10   7   15.50    1.48
  -3  10   7   17.70    1.95
   3 -10  -7   19.13    1.19
  -3  10   8   44.39    2.21
  -3  10   8   47.32    2.35
  -3  10   8   41.10    2.80
  -3  10   8   46.20    3.02
  -3  10   8   47.55    2.99
   3 -10  -8   42.08    1.95
  -3  10   9    0.33    1.14
  -3  10   9   -0.26    0.66
  -3  10   9    0.59    0.91
  -3  10   9    0.93    1.18
  -3  10   9   -0.68    1.12
   3 -10  -9   -0.50    0.54
  -3  10  10   -0.77    1.15
  -3  10  10    1.16    1.20
  -3  10  10    0.03    0.94
  -3  10  10    2.48    1.28
  -3  10  11   24.56    2.77
  -3  10  11   20.62    2.45
  -3  10  11   22.32    2.60
   3 -10 -11   23.83    2.64
  -3  10  12    1.86    1.60
  -3  10  12    2.89    1.59
  -3  10  12    2.37    1.60
   3 -10 -12    4.02    1.68
  -3  10  13   10.65    2.02
  -3  10  13   14.59    2.40
  -3  10  13    9.29    2.15
   3 -10 -13    9.63    2.18
  -3  10  14    1.24    1.70
  -3  10  14    2.33    1.61
  -3  10  14   -0.58    1.54
   3 -10 -14    3.11    2.00
   3  -9  14    1.33    1.33
   3  -9  14   -0.70    1.53
   3  -9  13    2.39    1.64
   3  -9  13    3.35    1.43
  -3   9 -12   19.37    1.99
   3  -9  12   18.35    2.31
   3  -9  12   17.02    2.10
  -3   9 -11    9.72    1.60
   3  -9  11    9.93    1.79
  -3   9 -10    9.32    1.51
  -3   9 -10   12.35    1.42
   3  -9  10   10.17    1.74
  -3   9  -9    6.43    1.37
   3  -9   9    4.80    1.41
  -3   9  -8    1.92    1.11
  -3   9  -8    1.42    1.04
   3  -9   8    2.64    1.17
  -3   9  -7    9.23    1.45
  -3   9  -7    9.10    1.37
   3  -9   7   10.90    1.61
  -3   9  -6    0.31    0.86
  -3   9  -6   -1.53    0.76
   3  -9   6   -0.15    0.86
  -3   9  -5   19.79    1.80
  -3   9  -5   23.39    1.86
   3  -9   5   22.09    2.00
  -3   9  -4  202.59    6.92
  -3   9  -4  201.93    6.79
   3  -9   4  195.83    7.14
  -3   9  -3   68.19    3.04
  -3   9  -3   66.56    3.03
   3  -9   3   67.17    3.15
  -3   9  -2    5.26    1.08
  -3   9  -2    7.72    1.13
   3  -9   2    7.56    1.21
  -3   9  -1   26.90    1.74
  -3   9  -1   25.86    1.83
   3  -9   1   26.54    1.90
  -3   9   0   40.51    2.15
  -3   9   0   47.37    2.33
   3  -9   0   41.17    2.27
   3  -9   0   45.74    2.29
   3  -9   0   44.65    2.07
   3  -9   0   38.99    2.04
  -3   9   1   27.77    1.70
  -3   9   1   28.16    1.80
   3  -9  -1   26.48    1.77
   3  -9  -1   25.34    1.65
   3  -9  -1   26.07    1.67
   3  -9  -1   24.66    1.77
  -3   9   2    6.46    1.05
  -3   9   2    7.68    1.02
  -3   9   2    9.70    1.20
   3  -9  -2    7.80    1.08
   3  -9  -2    8.73    1.14
  -3   9   3   71.79    3.05
  -3   9   3   68.80    2.98
  -3   9   3   69.78    2.88
   3  -9  -3   73.16    3.00
   3  -9  -3   68.83    2.93
  -3   9   4  206.02    6.92
  -3   9   4  203.70    6.85
  -3   9   4  210.26    6.61
  -3   9   4  203.59    6.59
   3  -9  -4  196.63    6.52
   3  -9  -4  199.74    6.79
   3  -9  -4  196.90    6.60
  -3   9   5   19.88    1.80
  -3   9   5   24.54    1.89
  -3   9   5   18.67    1.74
  -3   9   5   23.74    1.53
  -3   9   5   25.84    1.57
   3  -9  -5   19.27    1.47
   3  -9  -5   18.73    1.73
   3  -9  -5   20.82    1.11
   3  -9  -5   21.15    1.17
  -3   9   6    1.03    0.62
  -3   9   6    0.95    0.86
  -3   9   6    0.15    0.68
  -3   9   6    1.32    0.71
  -3   9   6   -0.04    0.75
  -3   9   6    2.03    0.97
   3  -9  -6    0.69    0.92
   3  -9  -6    0.03    0.39
  -3   9   7   10.26    1.11
  -3   9   7    9.76    1.51
  -3   9   7   10.48    1.55
  -3   9   7   10.52    1.19
  -3   9   7    7.47    0.94
  -3   9   7    9.61    1.49
   3  -9  -7   12.94    1.00
  -3   9   8    1.83    0.74
  -3   9   8    1.23    1.05
  -3   9   8    3.63    1.19
  -3   9   8    2.13    1.13
  -3   9   8    3.08    0.90
   3  -9  -8    2.72    0.64
  -3   9   9    7.13    1.49
  -3   9   9    5.09    1.49
  -3   9   9    6.60    0.89
  -3   9   9    5.67    1.49
  -3   9   9    8.74    1.18
   3  -9  -9    6.67    0.88
  -3   9  10   11.81    1.91
  -3   9  10   12.42    1.88
  -3   9  10   11.00    1.90
  -3   9  10   14.68    1.38
   3  -9 -10   11.30    1.16
   3  -9 -10    8.45    1.76
  -3   9  11   11.19    1.98
  -3   9  11    8.28    1.72
  -3   9  11    9.92    1.95
   3  -9 -11   10.03    1.93
  -3   9  12   20.55    2.44
  -3   9  12   19.90    2.56
  -3   9  12   22.51    2.68
   3  -9 -12   16.35    2.39
  -3   9  13    5.83    1.78
  -3   9  13    4.32    1.80
  -3   9  13    5.24    1.87
   3  -9 -13    5.70    1.87
  -3   9  14    0.31    1.38
  -3   9  14    0.27    1.58
  -3   9  14   -1.86    1.47
   3  -9 -14   -1.20    1.69
   3  -8  15    3.11    1.57
   3  -8  15   -0.34    1.45
   3  -8  14    6.34    1.61
   3  -8  13    0.60    1.30
   3  -8  13   -0.96    1.08
  -3   8 -12    3.45    1.19
   3  -8  12    3.41    1.43
   3  -8  12    3.70    1.22
   3  -8  12    4.61    1.36
  -3   8 -11    7.30    1.38
  -3   8 -11    9.44    1.27
   3  -8  11    8.26    1.47
   3  -8  11    7.42    1.59
  -3   8 -10    0.04    0.78
  -3   8 -10    0.20    1.01
   3  -8  10   -0.37    1.10
  -3   8  -9    2.20    1.00
  -3   8  -9    3.62    0.90
   3  -8   9    1.67    1.14
  -3   8  -8   12.66    1.51
  -3   8  -8    9.91    1.18
  -3   8  -8   10.47    1.59
   3  -8   8   12.09    1.63
  -3   8  -7    0.13    0.80
  -3   8  -7   -0.23    0.84
   3  -8   7    0.44    0.97
   3  -8   7    0.58    0.63
  -3   8  -6   14.57    1.58
  -3   8  -6   11.31    1.39
   3  -8   6   14.40    1.63
   3  -8   6   13.97    1.18
  -3   8  -5    4.08    1.01
  -3   8  -5    5.14    1.07
   3  -8   5    3.72    0.74
   3  -8   5    3.99    1.08
  -3   8  -4   12.79    1.41
  -3   8  -4   12.86    1.41
   3  -8   4   11.54    1.41
   3  -8   4   12.47    1.09
  -3   8  -3   30.01    1.83
  -3   8  -3   26.12    1.76
   3  -8   3   26.58    1.91
   3  -8   3   24.72    1.51
  -3   8  -2    0.45    0.73
  -3   8  -2    0.34    0.75
   3  -8   2   -0.08    0.75
  -3   8  -1    0.01    0.69
  -3   8  -1    0.64    0.74
   3  -8   1    0.18    0.71
  -3   8   0   60.57    2.67
  -3   8   0   67.14    2.76
   3  -8   0   62.66    2.82
   3  -8   0   66.68    2.52
   3  -8   0   63.93    2.51
   3  -8   0   64.70    2.76
  -3   8   1    0.04    0.74
  -3   8   1    1.43    0.74
   3  -8  -1    1.85    0.65
   3  -8  -1    1.11    0.68
   3  -8  -1    1.58    0.55
   3  -8  -1    0.53    0.69
  -3   8   2    1.41    0.80
  -3   8   2    1.12    0.59
  -3   8   2    0.77    0.68
   3  -8  -2    0.42    0.51
   3  -8  -2   -0.01    0.55
   3  -8  -2    0.23    0.59
   3  -8  -2   -0.13    0.59
  -3   8   3   28.29    1.80
  -3   8   3   29.32    1.67
  -3   8   3   24.69    1.54
  -3   8   3   28.73    1.64
  -3   8   3   27.97    1.80
   3  -8  -3   28.28    1.61
   3  -8  -3   26.30    1.68
   3  -8  -3   25.52    1.68
  -3   8   4   15.16    1.27
  -3   8   4   14.49    1.41
  -3   8   4   13.39    1.36
  -3   8   4   10.62    1.08
  -3   8   4   12.68    1.13
  -3   8   4   11.35    1.36
   3  -8  -4   12.08    0.98
   3  -8  -4   12.45    1.15
   3  -8  -4   11.48    1.29
  -3   8   5    4.21    1.02
  -3   8   5    3.91    0.97
  -3   8   5    3.92    0.95
  -3   8   5    4.78    0.86
  -3   8   5    4.77    0.85
  -3   8   5    3.54    0.73
   3  -8  -5    4.06    0.61
   3  -8  -5    3.61    0.78
   3  -8  -5    4.75    0.99
   3  -8  -5    4.91    0.53
  -3   8   6   12.93    1.50
  -3   8   6   14.15    1.19
  -3   8   6   12.14    1.49
  -3   8   6   14.89    1.18
  -3   8   6   14.03    1.20
  -3   8   6   13.67    1.62
   3  -8  -6   13.16    0.94
  -3   8   7    1.40    0.94
  -3   8   7    1.94    0.56
  -3   8   7    2.05    0.73
  -3   8   7    0.90    0.89
  -3   8   7    2.06    0.67
  -3   8   7    1.37    0.93
   3  -8  -7    0.06    0.43
  -3   8   8   11.19    1.01
  -3   8   8   12.29    1.67
  -3   8   8   10.99    1.13
  -3   8   8    9.40    1.59
  -3   8   8   11.46    1.70
   3  -8  -8   11.69    1.01
  -3   8   9    2.15    1.15
  -3   8   9    0.19    1.03
  -3   8   9    0.90    0.81
  -3   8   9    1.68    1.15
   3  -8  -9   -0.23    1.06
   3  -8  -9    2.27    0.69
  -3   8  10   -0.73    1.02
  -3   8  10    1.21    1.18
  -3   8  10   -0.37    0.72
  -3   8  10   -1.90    0.95
   3  -8 -10   -1.38    1.12
  -3   8  11    6.79    1.68
  -3   8  11    9.95    1.90
  -3   8  11   10.10    1.80
   3  -8 -11    9.93    1.83
  -3   8  12    3.79    1.58
  -3   8  12    6.74    1.69
  -3   8  12    4.84    1.64
   3  -8 -12    4.73    1.72
  -3   8  13    1.73    1.51
  -3   8  13    1.23    1.51
  -3   8  13   -0.25    1.39
   3  -8 -13    0.50    1.42
  -3   8  14    3.00    1.70
  -3   8  14    6.84    1.99
  -3   8  14    3.08    1.71
   3  -8 -14    5.35    1.95
  -3   8  15    2.38    1.83
  -3   8  15   -1.73    1.61
  -3   8  15    5.77    1.85
   3  -8 -15    0.56    1.77
   3  -7  15   16.84    2.49
   3  -7  15   11.41    2.07
   3  -7  14    1.19    1.25
   3  -7  14    2.60    1.53
   3  -7  13   -0.63    1.22
   3  -7  13   -1.19    1.04
  -3   7 -12   -1.04    0.90
   3  -7  12    0.47    1.16
   3  -7  12    0.83    1.03
   3  -7  12   -0.60    1.08
  -3   7 -11   11.93    1.49
  -3   7 -11   14.10    1.40
   3  -7  11   14.57    1.76
   3  -7  11   15.23    1.90
   3  -7  11   16.32    1.65
  -3   7 -10    2.58    1.03
  -3   7 -10    1.83    0.85
   3  -7  10    2.34    1.15
   3  -7  10    1.67    0.98
  -3   7  -9   64.77    2.71
  -3   7  -9   63.66    2.88
   3  -7   9   62.42    3.24
   3  -7   9   64.91    2.65
  -3   7  -8    8.87    1.05
  -3   7  -8    9.23    1.26
   3  -7   8    7.51    1.33
   3  -7   8    9.04    0.99
  -3   7  -7   69.33    2.73
  -3   7  -7   66.74    2.97
   3  -7   7   69.60    2.66
  -3   7  -6    3.82    1.04
  -3   7  -6    3.70    0.93
   3  -7   6    4.06    0.68
   3  -7   6    4.05    0.99
  -3   7  -5   -0.03    0.74
  -3   7  -5   -0.18    0.74
   3  -7   5    0.42    0.56
  -3   7  -4    2.74    0.88
  -3   7  -4    3.55    0.92
   3  -7   4    2.88    0.63
   3  -7   4    1.22    0.78
  -3   7  -3  105.53    3.83
  -3   7  -3  104.75    3.88
   3  -7   3  102.42    4.05
   3  -7   3  102.66    3.55
  -3   7  -2    0.16    0.67
  -3   7  -2    1.52    0.68
   3  -7   2    0.20    0.48
   3  -7   2    0.40    0.67
  -3   7  -1  331.98   10.03
  -3   7  -1  333.87   10.10
   3  -7   1  326.52   10.19
   3  -7   1  330.57   10.58
  -3   7   0   17.16    1.40
  -3   7   0   18.43    1.39
   3  -7   0   19.41    1.21
   3  -7   0   16.69    1.25
   3  -7   0   18.46    1.18
   3  -7   0   18.98    0.65
   3  -7   0   18.08    1.32
   3  -7   0   13.79    1.28
  -3   7   1  329.72   10.18
  -3   7   1  337.59   10.13
  -3   7   1  339.78   10.07
   3  -7  -1  345.79   10.05
   3  -7  -1  331.14   10.40
   3  -7  -1  324.81   10.09
   3  -7  -1  338.53    9.86
   3  -7  -1  351.82   10.18
   3  -7  -1  336.96   10.63
  -3   7   2    0.03    0.55
  -3   7   2    0.23    0.57
  -3   7   2    0.23    0.53
  -3   7   2    0.96    0.64
  -3   7   2    0.35    0.27
   3  -7  -2    1.31    0.56
   3  -7  -2    1.02    0.65
   3  -7  -2    2.37    0.65
   3  -7  -2    0.31    0.55
   3  -7  -2    1.73    0.54
   3  -7  -2    1.37    0.52
  -3   7   3  103.02    3.98
  -3   7   3  106.10    3.61
  -3   7   3  107.94    3.86
  -3   7   3  105.15    3.66
  -3   7   3  106.15    3.89
   3  -7  -3  105.33    3.78
   3  -7  -3  107.95    3.74
   3  -7  -3  105.90    3.97
   3  -7  -3  105.41    3.82
  -3   7   4    3.35    0.84
  -3   7   4    3.42    0.73
  -3   7   4    3.47    0.65
  -3   7   4    2.26    0.79
  -3   7   4    2.79    0.79
  -3   7   4    3.77    0.69
   3  -7  -4    2.66    0.83
   3  -7  -4    2.88    0.68
   3  -7  -4    3.20    0.40
   3  -7  -4    2.65    0.59
   3  -7  -4    4.09    0.88
  -3   7   5    1.69    0.78
  -3   7   5    0.65    0.55
  -3   7   5    0.50    0.69
  -3   7   5    0.03    0.75
  -3   7   5    0.26    0.58
  -3   7   5    0.74    0.46
   3  -7  -5    0.69    0.75
   3  -7  -5    0.62    0.33
  -3   7   6    6.51    0.70
  -3   7   6    3.13    0.92
  -3   7   6    4.45    0.71
  -3   7   6    4.92    1.08
  -3   7   6    5.67    0.79
  -3   7   6    4.76    1.04
   3  -7  -6    3.72    0.53
  -3   7   7   68.97    3.29
  -3   7   7   69.57    3.38
  -3   7   7   70.17    3.37
  -3   7   7   69.69    2.55
  -3   7   7   71.79    2.66
   3  -7  -7   71.65    2.61
  -3   7   8    8.33    1.42
  -3   7   8    9.51    1.52
  -3   7   8   10.20    1.47
  -3   7   8    9.72    0.98
   3  -7  -8    8.43    1.46
   3  -7  -8    8.12    0.90
  -3   7   9   72.52    2.60
  -3   7   9   63.52    3.48
  -3   7   9   65.13    3.56
  -3   7   9   67.76    3.46
   3  -7  -9   64.29    3.37
  -3   7  10    0.35    1.11
  -3   7  10    0.52    1.10
  -3   7  10    2.16    1.22
   3  -7 -10    2.80    1.32
  -3   7  11   16.40    2.20
  -3   7  11   13.11    1.92
  -3   7  11   16.12    2.15
   3  -7 -11   15.58    2.06
  -3   7  12   -0.37    1.22
  -3   7  12   -0.08    1.25
  -3   7  12    0.69    1.30
   3  -7 -12   -0.58    1.37
  -3   7  13   -0.49    1.39
  -3   7  13    2.50    1.53
  -3   7  13    1.07    1.38
   3  -7 -13   -0.07    1.52
  -3   7  14    0.90    1.58
  -3   7  14    1.36    1.50
  -3   7  14    1.12    1.61
   3  -7 -14   -2.00    1.48
  -3   7  15   15.74    2.61
  -3   7  15   11.90    2.42
  -3   7  15   11.15    2.17
   3  -7 -15   16.16    2.50
   3  -6  15    0.01    1.37
   3  -6  15    0.60    1.56
   3  -6  14   12.12    2.13
   3  -6  14    6.28    1.67
   3  -6  13    2.05    1.28
   3  -6  13    2.78    1.31
   3  -6  13    0.62    1.31
   3  -6  12   12.30    1.53
   3  -6  12   11.92    1.74
   3  -6  12   14.28    1.84
  -3   6 -11    0.67    0.81
  -3   6 -11   -0.62    0.74
   3  -6  11    1.37    1.09
   3  -6  11   -0.98    0.92
   3  -6  11   -0.37    0.88
  -3   6 -10    1.16    0.82
  -3   6 -10    2.66    0.91
   3  -6  10    2.87    1.03
   3  -6  10    1.73    1.03
   3  -6  10    2.77    0.96
  -3   6  -9   -0.12    0.77
  -3   6  -9    0.02    0.64
   3  -6   9   -0.23    0.56
   3  -6   9    0.83    0.81
  -3   6  -8  190.09    6.12
  -3   6  -8  184.90    5.92
   3  -6   8  179.88    5.88
  -3   6  -7    0.16    0.56
  -3   6  -7    0.30    0.70
   3  -6   7    0.21    0.50
  -3   6  -6   39.89    2.19
  -3   6  -6   34.51    1.92
  -3   6  -6   37.15    1.70
   3  -6   6   38.24    1.66
  -3   6  -5    7.35    1.11
  -3   6  -5    6.60    1.02
   3  -6   5    7.34    0.74
  -3   6  -4   84.31    3.33
  -3   6  -4   87.36    3.27
   3  -6   4   84.89    2.92
  -3   6  -3    1.34    0.70
  -3   6  -3    2.30    0.72
   3  -6   3    1.76    0.48
  -3   6  -2   50.49    2.19
  -3   6  -2   46.33    2.14
   3  -6   2   52.04    2.18
   3  -6   2   50.21    2.15
   3  -6   2   49.79    2.16
  -3   6  -1    3.61    0.76
  -3   6  -1    3.93    0.81
   3  -6   1    6.02    0.83
   3  -6   1    4.88    0.67
   3  -6   1    4.34    0.73
  -3   6   0  391.84   11.36
  -3   6   0  369.86   11.22
   3  -6   0  389.66   11.31
   3  -6   0  373.46   11.41
   3  -6   0  389.03   11.08
   3  -6   0  373.69   11.85
   3  -6   0  390.84   11.48
   3  -6   0  378.71   11.14
   3  -6   0  376.52   11.18
   3  -6   0  374.71   10.72
  -3   6   1    6.11    0.83
  -3   6   1    4.66    0.34
  -3   6   1    5.57    0.74
  -3   6   1    4.92    0.67
   3  -6  -1    4.34    0.76
   3  -6  -1    4.48    0.64
   3  -6  -1    4.44    0.62
   3  -6  -1    3.56    0.65
   3  -6  -1    5.92    0.74
   3  -6  -1    4.48    0.62
   3  -6  -1    4.33    0.72
  -3   6   2   50.83    2.11
  -3   6   2   53.98    2.14
  -3   6   2   50.70    2.17
  -3   6   2   51.73    2.02
  -3   6   2   52.38    2.28
   3  -6  -2   47.31    2.06
   3  -6  -2   47.90    1.99
   3  -6  -2   50.58    1.95
   3  -6  -2   51.32    2.23
   3  -6  -2   49.83    2.08
   3  -6  -2   46.68    2.09
   3  -6  -2   50.18    2.08
  -3   6   3    1.77    0.66
  -3   6   3    1.69    0.62
  -3   6   3    2.32    0.79
  -3   6   3    2.62    0.57
  -3   6   3    1.31    0.61
  -3   6   3    2.19    0.67
   3  -6  -3    2.24    0.58
   3  -6  -3    1.69    0.25
   3  -6  -3    1.76    0.59
   3  -6  -3    2.09    0.74
   3  -6  -3    1.58    0.53
   3  -6  -3    1.83    0.56
   3  -6  -3    1.69    0.59
   3  -6  -3    1.60    0.58
  -3   6   4   82.05    2.85
  -3   6   4   79.84    3.27
  -3   6   4   86.68    3.37
  -3   6   4   84.62    2.90
  -3   6   4   77.91    3.29
   3  -6  -4   86.07    3.09
   3  -6  -4   84.35    3.27
   3  -6  -4   81.76    2.94
   3  -6  -4   89.13    2.97
   3  -6  -4   85.02    3.34
   3  -6  -4   84.72    2.63
  -3   6   5    6.46    0.72
  -3   6   5    6.47    0.74
  -3   6   5    6.10    1.04
  -3   6   5    6.12    1.00
  -3   6   5    5.10    0.98
   3  -6  -5    6.28    0.54
   3  -6  -5    7.06    1.09
  -3   6   6   37.75    1.59
  -3   6   6   35.15    2.10
  -3   6   6   35.98    2.18
  -3   6   6   35.57    1.59
  -3   6   6   37.67    2.21
  -3   6   6   38.24    1.66
   3  -6  -6   36.25    1.54
  -3   6   7   -0.09    0.74
  -3   6   7    0.63    0.52
  -3   6   7   -0.57    0.72
  -3   6   7   -0.05    0.75
   3  -6  -7   -0.51    0.80
   3  -6  -7    0.57    0.48
  -3   6   8  175.17    6.62
  -3   6   8  181.82    6.70
  -3   6   8  181.51    6.61
  -3   6   8  194.55    6.12
   3  -6  -8  189.04    6.65
  -3   6   9   -0.28    0.61
  -3   6   9   -0.41    0.90
  -3   6   9   -1.28    0.79
  -3   6   9   -0.33    0.86
   3  -6  -9    0.36    1.01
  -3   6  10    1.66    1.10
  -3   6  10    4.83    1.36
  -3   6  10    1.98    1.14
   3  -6 -10    0.50    1.11
  -3   6  11    0.65    1.15
  -3   6  11    1.07    1.16
  -3   6  11   -0.70    1.03
   3  -6 -11    0.49    1.24
  -3   6  12    8.72    1.81
  -3   6  12   12.46    2.04
  -3   6  12   13.82    1.97
   3  -6 -12   13.88    2.04
  -3   6  13    1.02    1.40
  -3   6  13    4.44    1.53
  -3   6  13    1.60    1.43
   3  -6 -13    2.75    1.51
  -3   6  14    5.48    1.73
  -3   6  14    6.46    1.93
  -3   6  14    6.58    1.91
   3  -6 -14    7.75    2.01
  -3   6  15   -0.82    1.46
  -3   6  15    0.56    1.65
  -3   6  15    1.34    1.62
   3  -6 -15    0.04    1.68
   3  -5  15    3.64    1.75
   3  -5  15    5.70    1.70
   3  -5  14   -0.13    1.27
   3  -5  14    3.80    1.59
   3  -5  13    1.57    1.21
   3  -5  13    2.13    1.35
   3  -5  13    3.06    1.46
   3  -5  12    0.83    1.07
   3  -5  12    1.80    1.03
   3  -5  12    0.82    1.20
   3  -5  12    1.00    1.12
  -3   5 -11    0.83    0.83
   3  -5  11    2.42    1.20
   3  -5  11   -0.11    0.78
   3  -5  11    0.65    1.01
  -3   5 -10    0.76    0.74
  -3   5 -10    0.77    0.74
   3  -5  10    0.22    0.77
   3  -5  10   -0.69    0.77
  -3   5  -9   15.15    1.21
  -3   5  -9   15.54    1.35
   3  -5   9   17.80    1.37
   3  -5   9   16.78    1.58
   3  -5   9   14.53    1.15
  -3   5  -8   20.49    1.45
  -3   5  -8   18.88    1.31
   3  -5   8   20.71    1.71
   3  -5   8   21.65    1.30
  -3   5  -7   44.56    2.58
  -3   5  -7   44.37    1.91
  -3   5  -7   44.97    2.10
   3  -5   7   45.12    2.20
   3  -5   7   50.29    1.89
  -3   5  -6    5.93    1.07
  -3   5  -6    7.50    0.99
  -3   5  -6    7.02    0.73
   3  -5   6    7.45    0.69
   3  -5   6    8.06    0.95
  -3   5  -5    3.71    0.86
  -3   5  -5    3.16    0.55
  -3   5  -5    4.20    0.79
   3  -5   5    3.10    0.50
   3  -5   5    2.40    0.68
  -3   5  -4  172.38    5.36
  -3   5  -4  167.42    5.73
   3  -5   4  165.56    5.31
   3  -5   4  161.13    5.07
  -3   5  -3    3.63    0.72
  -3   5  -3    3.28    0.70
  -3   5  -3    4.75    0.81
   3  -5   3    1.52    0.64
   3  -5   3    2.64    0.63
   3  -5   3    1.47    0.43
   3  -5   3    1.35    0.63
  -3   5  -2   21.06    1.32
  -3   5  -2   21.69    1.33
  -3   5  -2   18.47    1.22
   3  -5   2   17.28    1.21
   3  -5   2   16.18    1.20
   3  -5   2   17.85    1.25
  -3   5  -1   98.97    3.36
  -3   5  -1  104.26    3.38
   3  -5   1   94.77    3.32
   3  -5   1   95.45    3.33
   3  -5   1   94.77    3.31
  -3   5   0   38.52    1.70
  -3   5   0   35.50    1.61
   3  -5   0   38.13    1.42
   3  -5   0   36.23    1.42
   3  -5   0   39.22    1.67
   3  -5   0   37.44    1.25
   3  -5   0   39.29    1.65
   3  -5   0   36.62    1.49
   3  -5   0   35.78    1.54
  -3   5   1   97.87    3.22
  -3   5   1   98.09    3.24
  -3   5   1   97.13    3.32
  -3   5   1   97.42    2.93
  -3   5   1   92.12    3.21
  -3   5   1   98.71    3.44
   3  -5  -1   99.03    3.22
   3  -5  -1  100.98    3.19
   3  -5  -1  102.02    3.42
   3  -5  -1  104.29    3.23
   3  -5  -1   96.72    3.07
   3  -5  -1   95.86    3.26
  -3   5   2   17.56    1.04
  -3   5   2   18.54    1.32
  -3   5   2   18.29    1.21
  -3   5   2   19.28    1.19
  -3   5   2   17.21    1.21
  -3   5   2   18.45    1.12
   3  -5  -2   19.92    1.24
   3  -5  -2   18.66    1.21
   3  -5  -2   20.80    1.03
   3  -5  -2   20.00    1.19
   3  -5  -2   21.54    1.22
   3  -5  -2   23.87    1.19
   3  -5  -2   18.97    1.08
   3  -5  -2   22.22    1.19
  -3   5   3    2.29    0.70
  -3   5   3    1.35    0.60
  -3   5   3    1.95    0.55
  -3   5   3    2.20    0.63
  -3   5   3    1.70    0.56
  -3   5   3    2.31    0.48
   3  -5  -3    3.40    0.59
   3  -5  -3    5.89    0.84
   3  -5  -3    3.94    0.55
   3  -5  -3    3.87    0.61
   3  -5  -3    3.56    0.65
   3  -5  -3    2.82    0.57
   3  -5  -3    4.29    0.70
  -3   5   4  162.94    5.46
  -3   5   4  168.74    5.59
  -3   5   4  162.30    4.97
  -3   5   4  165.59    5.03
  -3   5   4  163.77    5.32
  -3   5   4  159.46    5.13
  -3   5   4  164.51    5.50
   3  -5  -4  165.53    5.15
   3  -5  -4  171.34    5.47
   3  -5  -4  162.68    5.02
   3  -5  -4  173.31    5.59
   3  -5  -4  158.52    5.14
  -3   5   5    1.86    0.57
  -3   5   5    3.34    0.51
  -3   5   5    3.09    0.44
  -3   5   5    1.34    0.72
  -3   5   5    1.89    0.49
  -3   5   5    2.04    0.79
  -3   5   5    1.81    0.73
   3  -5  -5    4.05    0.56
   3  -5  -5    4.15    0.89
  -3   5   6    8.59    0.88
  -3   5   6    7.77    0.73
  -3   5   6    6.71    1.11
  -3   5   6    6.92    1.10
  -3   5   6    7.61    1.12
   3  -5  -6    7.82    1.10
   3  -5  -6    7.32    1.15
  -3   5   7   47.46    1.99
  -3   5   7   42.93    2.46
  -3   5   7   44.80    2.50
  -3   5   7   46.44    2.05
  -3   5   7   44.63    2.45
   3  -5  -7   45.51    2.43
  -3   5   8   24.52    1.52
  -3   5   8   22.05    1.90
  -3   5   8   17.70    1.79
  -3   5   8   17.05    1.80
  -3   5   8   16.95    1.34
   3  -5  -8   20.21    1.85
  -3   5   9   17.07    1.43
  -3   5   9   19.58    2.01
  -3   5   9   18.23    1.83
  -3   5   9   14.61    1.75
   3  -5  -9   14.63    1.71
  -3   5  10   -0.14    0.91
  -3   5  10   -1.36    0.92
  -3   5  10   -0.85    0.88
   3  -5 -10   -1.77    0.97
  -3   5  11   -0.74    1.09
  -3   5  11   -0.26    1.11
  -3   5  11   -0.84    1.07
   3  -5 -11    2.60    1.24
  -3   5  12    1.40    1.30
  -3   5  12    0.61    1.24
  -3   5  12    1.16    1.26
   3  -5 -12    3.65    1.49
  -3   5  13    2.53    1.42
  -3   5  13    1.56    1.42
  -3   5  13    1.89    1.43
   3  -5 -13    3.88    1.61
  -3   5  14    0.53    1.47
  -3   5  14    0.67    1.42
  -3   5  14    3.62    1.53
   3  -5 -14    1.99    1.55
  -3   5  15    3.39    1.79
  -3   5  15    2.40    1.65
  -3   5  15    5.69    1.91
   3  -5 -15    0.28    1.60
   3  -4  15    0.04    1.55
   3  -4  15    1.02    1.47
   3  -4  14    1.42    1.44
   3  -4  14   -0.56    1.25
   3  -4  13    4.31    1.44
   3  -4  13    4.41    1.22
   3  -4  13    3.16    1.43
  -3   4 -12   32.36    1.99
   3  -4  12   28.37    1.98
   3  -4  12   27.62    2.51
   3  -4  12   32.80    2.79
  -3   4 -11    1.98    0.85
   3  -4  11    1.21    0.99
   3  -4  11    2.28    1.15
   3  -4  11    1.81    0.90
  -3   4 -10   14.36    1.25
  -3   4 -10   14.80    1.88
   3  -4  10   17.30    1.46
   3  -4  10   14.42    1.61
   3  -4  10   16.27    1.80
  -3   4  -9    0.29    0.90
  -3   4  -9    0.19    0.62
   3  -4   9    0.90    0.78
   3  -4   9    0.33    0.69
  -3   4  -8   72.50    2.78
  -3   4  -8   75.83    3.57
  -3   4  -8   75.61    2.71
   3  -4   8   70.77    2.84
   3  -4   8   73.51    3.13
  -3   4  -7   68.83    2.56
  -3   4  -7   76.37    3.37
  -3   4  -7   72.81    2.74
   3  -4   7   73.82    2.99
   3  -4   7   73.47    2.56
   3  -4   7   73.42    2.72
  -3   4  -6    9.10    1.25
  -3   4  -6    7.47    0.67
  -3   4  -6    5.30    0.79
   3  -4   6    6.14    0.84
   3  -4   6    7.60    0.66
   3  -4   6    8.32    0.89
  -3   4  -5    5.14    0.92
  -3   4  -5    3.50    0.47
  -3   4  -5    2.81    0.66
   3  -4   5    2.77    0.44
   3  -4   5    2.86    0.62
  -3   4  -4  304.21    9.73
  -3   4  -4  309.66    8.96
  -3   4  -4  303.03    9.08
   3  -4   4  315.51    9.39
   3  -4   4  301.44    8.94
   3  -4   4  309.81    9.07
  -3   4  -3    1.25    0.54
  -3   4  -3    1.78    0.57
   3  -4   3    1.36    0.55
   3  -4   3    2.84    0.65
   3  -4   3    1.85    0.60
   3  -4   3    1.57    0.32
  -3   4  -2   15.47    1.12
  -3   4  -2   12.84    1.03
  -3   4  -2   13.02    0.98
   3  -4   2   14.03    1.03
   3  -4   2   12.31    0.98
   3  -4   2   13.13    1.07
  -3   4  -1   78.23    2.68
  -3   4  -1   78.89    2.68
  -3   4  -1   81.49    2.66
   3  -4   1   73.86    2.55
   3  -4   1   75.35    2.64
   3  -4   1   73.91    2.65
   3  -4   1   72.89    2.65
  -3   4   0  146.74    4.40
  -3   4   0  143.21    4.33
  -3   4   0  147.41    4.36
  -3   4   0  144.11    4.64
  -3   4   0  144.61    4.57
  -3   4   0  144.49    4.57
  -3   4   0  155.01    4.60
   3  -4   0  147.80    4.57
   3  -4   0  141.78    4.53
   3  -4   0  146.59    4.39
   3  -4   0  148.58    4.56
   3  -4   0  146.38    4.33
   3  -4   0  150.42    4.36
   3  -4   0  154.38    4.65
  -3   4   1   73.53    2.54
  -3   4   1   73.09    2.38
  -3   4   1   70.93    2.48
  -3   4   1   73.42    2.37
  -3   4   1   72.56    2.58
  -3   4   1   75.65    2.51
  -3   4   1   75.63    2.72
   3  -4  -1   79.66    2.50
   3  -4  -1   80.61    2.55
   3  -4  -1   81.17    2.37
   3  -4  -1   82.05    2.51
   3  -4  -1   77.78    2.59
  -3   4   2   13.24    0.78
  -3   4   2   13.07    0.93
  -3   4   2   13.10    0.90
  -3   4   2   11.65    0.89
  -3   4   2   13.28    1.06
  -3   4   2   12.53    1.00
   3  -4  -2   14.20    0.92
   3  -4  -2   13.90    0.76
   3  -4  -2   13.94    1.04
   3  -4  -2   13.45    1.09
   3  -4  -2   14.64    0.98
   3  -4  -2   14.46    0.93
   3  -4  -2   12.03    0.85
  -3   4   3    1.92    0.21
  -3   4   3    3.05    0.54
  -3   4   3    1.89    0.48
  -3   4   3    1.92    0.35
  -3   4   3    2.71    0.61
  -3   4   3    2.01    0.52
  -3   4   3    1.81    0.66
  -3   4   3    1.96    0.58
   3  -4  -3    2.48    0.41
   3  -4  -3    1.08    0.50
   3  -4  -3    1.55    0.48
   3  -4  -3    0.76    0.44
   3  -4  -3    1.84    0.64
   3  -4  -3    1.63    0.55
   3  -4  -3    0.78    0.47
  -3   4   4  310.67    9.56
  -3   4   4  306.39    8.96
  -3   4   4  312.20    9.70
  -3   4   4  307.67    9.48
  -3   4   4  311.04    9.68
  -3   4   4  312.28    9.24
  -3   4   4  305.44    8.95
   3  -4  -4  313.41    9.53
   3  -4  -4  305.81    9.28
   3  -4  -4  315.80    8.97
   3  -4  -4  324.79    9.68
  -3   4   5    2.53    0.67
  -3   4   5    1.37    0.67
  -3   4   5    2.79    0.80
  -3   4   5    3.84    0.83
  -3   4   5    3.21    0.49
  -3   4   5    2.31    0.64
   3  -4  -5    3.22    0.48
   3  -4  -5    3.05    0.81
   3  -4  -5    3.24    0.79
  -3   4   6    7.01    1.07
  -3   4   6    7.38    0.88
  -3   4   6    7.08    1.07
  -3   4   6    8.79    0.80
  -3   4   6    4.95    0.96
   3  -4  -6    7.11    0.57
   3  -4  -6    7.39    1.04
   3  -4  -6    8.81    1.17
  -3   4   7   76.43    2.85
  -3   4   7   75.70    3.24
  -3   4   7   72.30    3.31
  -3   4   7   68.60    3.22
   3  -4  -7   74.64    3.26
  -3   4   8   79.50    3.55
  -3   4   8   74.37    2.55
  -3   4   8   70.30    3.30
  -3   4   8   73.42    3.45
  -3   4   8   79.59    3.03
   3  -4  -8   71.70    3.32
  -3   4   9    0.38    0.45
  -3   4   9    0.37    0.90
  -3   4   9    0.86    0.99
  -3   4   9   -0.60    0.77
   3  -4  -9   -0.11    0.98
  -3   4  10   16.62    1.84
  -3   4  10   13.18    1.77
  -3   4  10   13.17    1.80
   3  -4 -10   18.60    1.90
  -3   4  11    2.74    1.29
  -3   4  11    4.35    1.36
  -3   4  11    1.93    1.16
   3  -4 -11    1.28    1.20
  -3   4  12   32.15    2.94
  -3   4  12   30.87    2.83
  -3   4  12   26.61    2.49
   3  -4 -12   31.64    2.56
  -3   4  13    6.62    1.75
  -3   4  13    3.33    1.44
  -3   4  13    5.95    1.56
   3  -4 -13    5.12    1.61
  -3   4  14   -1.57    1.25
  -3   4  14   -1.99    1.19
  -3   4  14    1.34    1.52
   3  -4 -14   -0.98    1.48
  -3   4  15    5.06    1.80
  -3   4  15    1.35    1.47
  -3   4  15    1.46    1.68
   3  -4 -15    3.08    1.69
   3  -3  16    1.01    1.75
   3  -3  16   -0.04    1.47
   3  -3  15   13.72    2.21
   3  -3  15   12.93    2.23
   3  -3  14    1.53    1.37
   3  -3  14    1.39    1.47
   3  -3  13    2.24    1.32
   3  -3  13    0.09    1.31
  -3   3 -12   44.52    2.32
   3  -3  12   46.52    2.97
   3  -3  12   44.42    3.02
   3  -3  12   48.44    2.46
  -3   3 -11   55.69    3.40
  -3   3 -11   53.68    2.49
   3  -3  11   56.32    3.13
   3  -3  11   60.55    3.28
   3  -3  11   55.16    2.61
  -3   3 -10   16.30    1.32
  -3   3 -10   16.27    1.96
   3  -3  10   16.05    1.41
   3  -3  10   14.07    1.64
   3  -3  10   20.74    1.94
  -3   3  -9   25.57    1.44
  -3   3  -9   24.52    2.24
   3  -3   9   25.20    1.50
   3  -3   9   25.28    1.97
   3  -3   9   22.75    1.86
  -3   3  -8   22.29    1.97
  -3   3  -8   18.93    1.21
   3  -3   8   21.02    1.59
   3  -3   8   16.67    1.56
   3  -3   8   17.92    1.27
  -3   3  -7  277.97    9.27
  -3   3  -7  271.57    8.31
   3  -3   7  279.48    8.26
   3  -3   7  277.08    8.73
   3  -3   7  285.13    8.51
   3  -3   7  276.59    8.77
  -3   3  -6   33.95    1.44
  -3   3  -6   35.02    2.05
   3  -3   6   34.49    1.51
   3  -3   6   35.37    1.82
   3  -3   6   37.45    1.63
  -3   3  -5  195.83    5.95
  -3   3  -5  194.48    5.78
  -3   3  -5  200.31    6.60
   3  -3   5  192.10    5.91
   3  -3   5  193.08    6.10
  -3   3  -4  168.87    5.21
  -3   3  -4  163.31    5.68
  -3   3  -4  167.99    4.97
   3  -3   4  173.80    5.25
   3  -3   4  169.02    5.20
   3  -3   4  172.51    5.49
   3  -3   4  171.89    4.97
  -3   3  -3  236.18    7.07
  -3   3  -3  234.29    7.54
   3  -3   3  232.88    7.03
   3  -3   3  241.63    6.82
   3  -3   3  235.90    7.52
   3  -3   3  240.24    6.99
   3  -3   3  241.56    7.31
  -3   3  -2  285.08    8.49
  -3   3  -2  284.65    8.91
   3  -3   2  293.30    8.91
   3  -3   2  298.05    8.49
   3  -3   2  289.24    8.32
  -3   3  -1  340.46   10.22
  -3   3  -1  335.39    9.82
  -3   3  -1  346.88    9.92
   3  -3   1  331.49    9.81
   3  -3   1  346.00   10.22
   3  -3   1  339.57    9.98
   3  -3   1  340.15    9.92
  -3   3   0  180.42    5.15
  -3   3   0  173.88    5.25
  -3   3   0  179.95    5.20
  -3   3   0  177.23    5.44
  -3   3   0  176.68    5.45
   3  -3   0  177.57    5.14
   3  -3   0  182.53    5.37
   3  -3   0  178.01    5.25
   3  -3   0  173.93    5.19
   3  -3   0  186.53    5.37
   3  -3   0  184.88    5.46
   3  -3   0  183.09    5.45
  -3   3   1  334.46    9.76
  -3   3   1  340.35    9.69
  -3   3   1  337.20    9.64
  -3   3   1  344.02   10.02
  -3   3   1  334.28    9.87
   3  -3  -1  334.19    9.64
   3  -3  -1  309.52    9.66
   3  -3  -1  341.83    9.76
   3  -3  -1  341.65   10.37
   3  -3  -1  338.89    9.70
   3  -3  -1  348.67   10.01
  -3   3   2  291.27    9.09
  -3   3   2  295.25    8.71
  -3   3   2  291.01    8.40
  -3   3   2  292.07    8.21
  -3   3   2  295.26    8.90
  -3   3   2  285.47    8.62
   3  -3  -2  285.17    8.20
   3  -3  -2  291.48    8.69
   3  -3  -2  290.78    9.09
   3  -3  -2  296.32    8.40
   3  -3  -2  304.81    8.48
   3  -3  -2  297.09    8.88
  -3   3   3  241.33    7.46
  -3   3   3  246.60    7.54
  -3   3   3  240.84    7.27
  -3   3   3  233.24    7.10
  -3   3   3  235.69    7.32
  -3   3   3  245.18    6.84
   3  -3  -3  231.07    7.39
   3  -3  -3  240.00    7.44
   3  -3  -3  236.44    6.94
  -3   3   4  171.47    5.07
  -3   3   4  170.02    5.59
  -3   3   4  173.37    5.58
  -3   3   4  167.58    5.48
  -3   3   4  174.08    5.24
   3  -3  -4  163.72    5.54
   3  -3  -4  168.54    5.00
   3  -3  -4  164.71    5.54
  -3   3   5  193.56    5.87
  -3   3   5  192.92    6.37
  -3   3   5  197.39    6.42
  -3   3   5  202.89    6.11
  -3   3   5  189.41    6.32
  -3   3   5  193.15    5.61
   3  -3  -5  190.86    5.64
   3  -3  -5  191.24    6.36
   3  -3  -5  195.19    6.38
  -3   3   6   35.61    2.03
  -3   3   6   35.42    1.26
  -3   3   6   35.51    1.99
  -3   3   6   35.84    1.68
  -3   3   6   30.81    1.97
   3  -3  -6   35.76    1.26
   3  -3  -6   34.75    1.93
   3  -3  -6   32.28    1.98
  -3   3   7  287.73    9.14
  -3   3   7  272.27    9.05
  -3   3   7  274.95    9.08
  -3   3   7  275.22    8.21
  -3   3   7  289.52    8.87
   3  -3  -7  276.29    9.03
   3  -3  -7  290.51    9.09
  -3   3   8   19.01    1.03
  -3   3   8   22.08    1.94
  -3   3   8   19.65    1.86
  -3   3   8   18.29    1.72
   3  -3  -8   24.15    1.80
  -3   3   9   22.66    2.02
  -3   3   9   29.25    2.15
  -3   3   9   24.96    1.24
  -3   3   9   20.54    2.00
   3  -3  -9   27.46    2.10
  -3   3  10   16.24    1.92
  -3   3  10   19.75    1.97
  -3   3  10   16.62    1.90
  -3   3  10   16.70    1.14
   3  -3 -10   17.01    1.82
  -3   3  11   54.19    3.01
  -3   3  11   53.42    3.28
  -3   3  11   52.76    3.26
   3  -3 -11   54.71    3.15
  -3   3  12   44.14    3.06
  -3   3  12   38.79    3.01
  -3   3  12   43.25    2.84
   3  -3 -12   41.26    2.85
  -3   3  13    1.16    1.27
  -3   3  13    2.19    1.37
  -3   3  13    3.13    1.52
   3  -3 -13    3.22    1.43
  -3   3  14    0.45    1.43
  -3   3  14   -0.27    1.34
  -3   3  14    2.50    1.40
   3  -3 -14    0.17    1.47
  -3   3  15   13.56    2.33
  -3   3  15   13.43    2.18
  -3   3  15   11.55    2.24
   3  -3 -15   10.04    2.01
  -3   3  16   -2.09    1.49
  -3   3  16   -2.41    1.42
   3  -2  16    1.96    1.69
   3  -2  16    2.11    1.60
   3  -2  15    1.00    1.60
   3  -2  15    1.93    1.54
   3  -2  14    5.78    1.70
   3  -2  14    2.49    1.58
   3  -2  13    5.20    1.55
   3  -2  13    3.84    1.46
  -3   2 -12    0.72    1.25
  -3   2 -12    0.94    0.86
   3  -2  12    1.00    0.90
   3  -2  12   -0.47    1.06
   3  -2  12   -0.53    1.04
  -3   2 -11   62.53    3.53
  -3   2 -11   59.99    2.72
   3  -2  11   65.10    3.36
   3  -2  11   66.14    3.48
   3  -2  11   63.10    2.80
  -3   2 -10    0.48    0.99
  -3   2 -10    0.72    0.72
   3  -2  10    0.02    0.86
   3  -2  10    0.62    0.73
   3  -2  10    1.35    0.97
  -3   2  -9    2.24    1.03
  -3   2  -9    1.76    0.68
   3  -2   9    1.09    0.69
   3  -2   9    1.28    0.85
   3  -2   9    2.53    0.89
  -3   2  -8   31.55    1.60
  -3   2  -8   31.76    2.19
   3  -2   8   32.16    1.61
   3  -2   8   31.49    1.98
   3  -2   8   32.96    1.46
   3  -2   8   29.61    2.01
  -3   2  -7   39.10    2.24
  -3   2  -7   33.72    1.54
   3  -2   7   34.61    1.50
   3  -2   7   34.04    2.01
   3  -2   7   35.90    1.60
   3  -2   7   37.38    2.00
  -3   2  -6   71.20    3.17
  -3   2  -6   72.55    2.48
   3  -2   6   73.33    2.50
   3  -2   6   72.46    2.86
   3  -2   6   72.77    2.91
   3  -2   6   71.41    2.52
  -3   2  -5   88.90    3.51
  -3   2  -5   91.64    2.85
   3  -2   5   88.96    3.20
   3  -2   5   89.93    2.96
   3  -2   5   88.01    3.22
   3  -2   5   91.40    2.90
  -3   2  -4   68.58    2.82
  -3   2  -4   68.47    2.14
   3  -2   4   67.11    2.17
   3  -2   4   71.63    2.49
   3  -2   4   67.73    2.38
   3  -2   4   69.68    2.48
   3  -2   4   69.06    2.76
  -3   2  -3  424.21   13.09
  -3   2  -3  436.71   12.48
   3  -2   3  421.08   12.46
   3  -2   3  439.24   12.38
   3  -2   3  439.48   12.36
   3  -2   3  448.29   13.14
   3  -2   3  415.86   12.43
  -3   2  -2  154.84    5.06
  -3   2  -2  154.78    4.62
   3  -2   2  162.12    4.77
   3  -2   2  156.85    4.63
   3  -2   2  164.74    5.09
   3  -2   2  152.72    4.62
  -3   2  -1   87.60    2.72
  -3   2  -1   91.13    2.61
  -3   2  -1   90.39    2.60
  -3   2  -1   91.46    2.72
  -3   2  -1   89.89    2.99
   3  -2   1   93.99    3.01
   3  -2   1   87.60    2.59
   3  -2   1   90.39    2.71
   3  -2   1   86.46    2.71
   3  -2   1   87.28    2.85
  -3   2   0   12.20    0.68
  -3   2   0   11.44    0.75
  -3   2   0   14.49    0.75
   3  -2   0   11.39    0.71
   3  -2   0   11.23    0.84
   3  -2   0   12.33    0.67
   3  -2   0   11.62    0.69
  -3   2   1   89.08    2.91
  -3   2   1   90.59    2.95
  -3   2   1   86.78    2.83
  -3   2   1   90.96    3.07
   3  -2  -1   88.97    3.06
   3  -2  -1   89.82    2.83
   3  -2  -1   91.15    2.94
   3  -2  -1   86.99    2.93
  -3   2   2  161.72    5.23
  -3   2   2  160.87    4.53
  -3   2   2  163.64    5.08
  -3   2   2  165.15    5.10
   3  -2  -2  159.81    5.09
   3  -2  -2  157.71    4.53
   3  -2  -2  159.38    5.07
  -3   2   3  428.14   12.93
  -3   2   3  440.46   12.89
  -3   2   3  427.46   11.95
   3  -2  -3  428.92   12.92
   3  -2  -3  440.73   12.90
  -3   2   4   71.31    2.02
  -3   2   4   68.84    2.68
  -3   2   4   66.67    2.43
  -3   2   4   70.74    2.73
   3  -2  -4   64.12    2.66
   3  -2  -4   67.88    2.68
  -3   2   5   90.80    3.22
  -3   2   5   91.23    2.73
  -3   2   5   88.30    3.43
   3  -2  -5   86.41    3.42
   3  -2  -5   93.83    3.42
  -3   2   6   77.83    3.06
  -3   2   6   71.43    3.03
  -3   2   6   70.87    2.30
  -3   2   6   72.19    2.78
   3  -2  -6   68.43    2.95
   3  -2  -6   69.98    2.98
  -3   2   7   35.62    2.16
  -3   2   7   35.79    1.44
  -3   2   7   33.23    2.04
   3  -2  -7   35.44    2.04
   3  -2  -7   39.34    1.29
  -3   2   8   31.96    2.24
  -3   2   8   31.33    2.16
  -3   2   8   34.35    2.08
  -3   2   8   36.95    1.50
   3  -2  -8   35.44    2.19
  -3   2   9    1.01    0.91
  -3   2   9    1.31    0.92
  -3   2   9    2.27    0.57
  -3   2   9    1.58    0.95
   3  -2  -9    0.28    0.99
  -3   2  10    1.80    1.07
  -3   2  10    0.21    0.95
  -3   2  10    0.07    1.02
  -3   2  10    1.04    0.58
   3  -2 -10    1.27    1.09
  -3   2  11   57.81    3.39
  -3   2  11   58.05    3.41
  -3   2  11   66.17    3.33
   3  -2 -11   61.76    3.20
  -3   2  12   -0.02    1.16
  -3   2  12   -0.42    1.09
  -3   2  12   -1.51    1.10
   3  -2 -12    0.67    1.20
  -3   2  13    1.41    1.24
  -3   2  13    4.30    1.55
  -3   2  13    3.73    1.55
   3  -2 -13    6.66    1.60
  -3   2  14    4.77    1.59
  -3   2  14    1.96    1.45
  -3   2  14    7.19    1.90
   3  -2 -14    6.74    1.71
  -3   2  15    1.55    1.52
  -3   2  15    2.47    1.79
  -3   2  15    0.52    1.43
   3  -2 -15    1.06    1.58
  -3   2  16    4.37    1.94
  -3   2  16    5.58    2.01
   3  -1  16    2.82    1.71
   3  -1  16    0.13    1.67
   3  -1  15    2.51    1.53
   3  -1  15   -2.03    1.38
   3  -1  14   -3.06    1.21
   3  -1  14   -0.03    1.27
  -3   1 -13   11.38    1.99
   3  -1  13   13.53    2.07
   3  -1  13    9.23    1.79
  -3   1 -12    0.40    1.22
  -3   1 -12    1.15    0.92
   3  -1  12    1.17    0.91
   3  -1  12    0.44    1.19
   3  -1  12    0.79    1.13
  -3   1 -11   28.95    2.60
  -3   1 -11   30.32    1.93
   3  -1  11   26.97    1.83
   3  -1  11   30.46    2.38
   3  -1  11   31.27    2.48
  -3   1 -10    0.37    0.96
  -3   1 -10    1.03    0.76
   3  -1  10   -1.24    0.68
   3  -1  10   -1.37    0.79
   3  -1  10    0.41    0.87
  -3   1  -9    0.16    0.86
  -3   1  -9    1.02    0.68
   3  -1   9   -0.34    0.71
   3  -1   9   -0.89    0.73
   3  -1   9   -0.05    0.65
  -3   1  -8   26.99    1.98
  -3   1  -8   27.18    1.49
   3  -1   8   25.27    1.85
   3  -1   8   25.19    1.19
   3  -1   8   24.46    1.40
   3  -1   8   25.79    1.84
  -3   1  -7    5.43    0.74
  -3   1  -7    7.06    1.12
   3  -1   7    5.52    0.97
   3  -1   7    6.42    1.00
   3  -1   7    5.76    0.74
   3  -1   7    6.62    0.66
  -3   1  -6    0.23    0.63
  -3   1  -6    0.01    0.43
  -3   1  -6    0.36    0.51
   3  -1   6    0.50    0.46
   3  -1   6    0.10    0.41
   3  -1   6    0.14    0.57
   3  -1   6   -0.07    0.59
  -3   1  -5   97.18    3.11
  -3   1  -5   95.38    3.70
  -3   1  -5   97.93    3.41
   3  -1   5   96.31    3.42
   3  -1   5   96.99    3.45
   3  -1   5   95.35    3.07
   3  -1   5   96.48    3.11
  -3   1  -4   -0.50    0.49
  -3   1  -4   -0.01    0.30
  -3   1  -4    0.44    0.43
  -3   1  -4   -0.29    0.40
   3  -1   4    1.10    0.48
   3  -1   4    0.60    0.49
   3  -1   4    0.40    0.30
   3  -1   4    1.17    0.50
  -3   1  -3   52.20    1.56
  -3   1  -3   49.71    2.11
  -3   1  -3   50.32    1.87
  -3   1  -3   50.39    1.90
   3  -1   3   50.46    1.92
   3  -1   3   49.51    1.88
   3  -1   3   49.38    2.11
  -3   1  -2   13.33    0.79
  -3   1  -2   13.67    0.96
  -3   1  -2   13.22    0.63
  -3   1  -2   13.58    0.80
   3  -1   2    8.91    0.72
   3  -1   2    7.72    0.76
   3  -1   2    8.84    0.71
  -3   1  -1    9.58    0.60
  -3   1  -1   10.65    0.66
   3  -1   1    9.55    0.60
   3  -1   1    9.60    0.72
   3  -1   1   10.77    0.86
  -3   1   0   96.18    2.92
  -3   1   0   89.76    3.09
  -3   1   0   90.20    2.90
   3  -1   0   87.10    2.87
   3  -1   0   93.79    2.90
   3  -1   0   90.14    3.11
  -3   1   1   10.07    0.81
  -3   1   1   10.90    0.78
  -3   1   1   11.59    0.93
  -3   1   1    9.77    0.78
   3  -1  -1   11.41    0.81
   3  -1  -1    9.74    0.76
  -3   1   2    8.36    0.83
  -3   1   2    9.10    0.79
   3  -1  -2   13.42    1.00
  -3   1   3   53.19    2.16
  -3   1   3   51.39    2.16
   3  -1  -3   53.77    1.83
   3  -1  -3   51.65    1.68
   3  -1  -3   52.95    2.11
  -3   1   4    0.09    0.54
  -3   1   4    0.88    0.33
  -3   1   4   -0.24    0.61
   3  -1  -4   -0.43    0.54
   3  -1  -4    0.26    0.31
   3  -1  -4    0.04    0.29
  -3   1   5   96.84    3.40
  -3   1   5   92.99    3.57
  -3   1   5   98.65    3.54
  -3   1   5   92.36    2.96
   3  -1  -5   97.14    3.57
  -3   1   6   -0.04    0.48
  -3   1   6    0.50    0.62
  -3   1   6    0.24    0.38
  -3   1   6    0.84    0.74
   3  -1  -6    1.05    0.71
  -3   1   7    6.78    0.67
  -3   1   7    7.81    1.14
  -3   1   7    6.51    1.10
  -3   1   7    7.00    0.62
   3  -1  -7    6.51    1.09
  -3   1   8   27.64    2.01
  -3   1   8   24.43    1.19
  -3   1   8   27.97    1.93
  -3   1   8   27.68    1.37
   3  -1  -8   27.66    1.96
  -3   1   9    0.11    0.43
  -3   1   9    0.42    0.92
  -3   1   9    0.08    0.81
  -3   1   9    0.12    0.51
   3  -1  -9    1.08    0.96
  -3   1  10    0.59    0.59
  -3   1  10   -0.25    0.44
  -3   1  10    0.03    0.94
  -3   1  10    0.05    0.88
   3  -1 -10   -1.00    0.98
  -3   1  11   23.13    2.31
  -3   1  11   29.58    2.62
  -3   1  11   28.65    2.29
   3  -1 -11   32.76    2.39
  -3   1  12   -0.51    1.18
  -3   1  12    0.92    1.12
  -3   1  12   -1.54    0.94
   3  -1 -12    0.27    1.24
  -3   1  13   13.22    2.04
  -3   1  13   10.48    1.74
  -3   1  13    9.24    1.89
   3  -1 -13   12.24    1.87
  -3   1  14    0.88    1.40
  -3   1  14    0.35    1.30
  -3   1  14    2.79    1.59
   3  -1 -14    0.62    1.30
  -3   1  15   -1.82    1.26
  -3   1  15    0.23    1.41
  -3   1  15   -0.21    1.47
   3  -1 -15    2.49    1.58
  -3   1  16    2.88    1.89
  -3   1  16    1.45    1.64
   3   0  16   -1.46    1.47
   3   0  16    0.77    1.73
   3   0  15   11.37    2.22
   3   0  15   14.98    2.36
  -3   0 -14    0.94    1.47
   3   0  14    1.33    1.45
   3   0  14   -0.55    1.33
  -3   0 -13    0.09    1.32
   3   0  13    1.16    1.31
   3   0  13    0.82    1.24
  -3   0 -12   45.75    3.15
  -3   0 -12   45.06    2.47
   3   0  12   44.19    2.97
   3   0  12   47.32    3.18
  -3   0 -11   56.64    2.69
  -3   0 -11   54.86    3.23
   3   0  11   62.15    2.72
   3   0  11   55.70    3.24
   3   0  11   59.49    3.30
  -3   0 -10   17.71    1.46
  -3   0 -10   18.39    1.98
   3   0  10   18.89    1.48
   3   0  10   14.35    1.74
   3   0  10   19.01    2.01
  -3   0  -9   25.18    1.99
  -3   0  -9   24.25    1.62
   3   0   9   25.55    1.55
   3   0   9   23.19    1.06
   3   0   9   26.94    2.11
   3   0   9   26.50    1.97
  -3   0  -8   21.04    1.87
  -3   0  -8   20.94    1.41
   3   0   8   20.10    1.77
   3   0   8   20.62    1.78
   3   0   8   19.73    1.01
   3   0   8   19.78    1.31
  -3   0  -7  277.99    8.43
  -3   0  -7  272.76    9.12
  -3   0  -7  273.56    8.47
   3   0   7  280.94    8.04
   3   0   7  274.53    8.44
   3   0   7  277.19    8.81
   3   0   7  279.29    8.86
  -3   0  -6   36.15    2.07
  -3   0  -6   37.22    1.57
  -3   0  -6   36.98    1.94
   3   0   6   36.74    1.58
   3   0   6   35.36    1.97
   3   0   6   35.73    1.94
  -3   0  -5  196.74    5.94
  -3   0  -5  200.48    6.56
  -3   0  -5  194.93    6.25
   3   0   5  193.44    5.95
   3   0   5  193.23    6.28
   3   0   5  196.63    6.28
  -3   0  -4  165.71    5.29
  -3   0  -4  176.16    5.32
  -3   0  -4  139.77    5.48
  -3   0  -4  173.93    5.04
   3   0   4  169.77    5.57
   3   0   4  172.75    5.33
   3   0   4  167.25    5.30
  -3   0  -3  237.22    7.43
  -3   0  -3  230.54    7.06
  -3   0  -3  228.64    7.07
  -3   0  -3  240.64    6.91
   3   0   3  239.17    7.08
   3   0   3  231.86    7.10
  -3   0  -2  293.97    8.65
  -3   0  -2  295.92    8.62
  -3   0  -2  292.38    8.65
   3   0   2  292.80    8.62
   3   0   2  294.59    9.09
  -3   0  -1  341.43    9.92
  -3   0  -1  329.47    9.80
  -3   0  -1  345.46    9.77
  -3   0  -1  353.06   10.39
   3   0   1  334.30    9.80
   3   0   1  339.99   10.39
   3   0   1  326.16    9.91
  -3   0   0  177.48    5.44
  -3   0   0  190.26    5.82
  -3   0   0  175.08    5.53
   3   0   0  184.29    5.45
   3   0   0  182.65    5.53
  -3   0   1  339.72    9.32
  -3   0   1  344.13   10.11
  -3   0   1  342.85    9.91
   3   0  -1  338.94    9.30
   3   0  -1  349.53    9.91
   3   0  -1  332.15   10.10
  -3   0   2  296.17    8.81
   3   0  -2  279.50    8.79
   3   0  -2  295.56    8.93
   3   0  -2  295.43    8.53
  -3   0   3  247.35    7.38
   3   0  -3  237.20    7.37
   3   0  -3  230.91    7.00
   3   0  -3  237.64    7.33
  -3   0   4  173.84    5.52
  -3   0   4  177.09    5.12
  -3   0   4  165.47    5.34
   3   0  -4  167.12    5.51
   3   0  -4  165.94    5.32
   3   0  -4  164.63    5.09
  -3   0   5  193.63    5.87
  -3   0   5  194.81    6.13
  -3   0   5  193.79    6.42
   3   0  -5  189.75    5.87
   3   0  -5  201.47    6.38
   3   0  -5  195.40    6.11
  -3   0   6   32.42    1.93
  -3   0   6   31.17    1.50
  -3   0   6   37.42    1.51
   3   0  -6   37.25    1.52
   3   0  -6   32.13    1.96
  -3   0   7  274.14    9.02
  -3   0   7  280.97    8.61
  -3   0   7  287.21    8.36
   3   0  -7  264.77    8.87
  -3   0   8   19.31    1.24
  -3   0   8   18.10    1.71
  -3   0   8   19.79    1.80
  -3   0   8   17.37    1.17
   3   0  -8   18.38    1.70
  -3   0   9   25.90    1.48
  -3   0   9   21.78    2.01
  -3   0   9   25.55    1.89
  -3   0   9   24.66    1.38
   3   0  -9   22.94    1.17
   3   0  -9   26.48    2.03
  -3   0  10   14.30    1.79
  -3   0  10   17.92    1.91
  -3   0  10   19.40    1.26
   3   0 -10   16.32    1.79
   3   0 -10   18.20    0.94
  -3   0  11   58.27    2.35
  -3   0  11   55.15    3.14
  -3   0  11   52.97    3.26
   3   0 -11   60.33    3.19
  -3   0  12   42.40    3.01
  -3   0  12   47.15    2.97
  -3   0  12   42.25    3.08
   3   0 -12   47.83    2.94
  -3   0  13    2.19    1.36
  -3   0  13    2.03    1.41
  -3   0  13    1.56    1.38
   3   0 -13    2.83    1.35
  -3   0  14    0.11    1.37
  -3   0  14   -1.02    1.25
  -3   0  14   -0.96    1.25
   3   0 -14    0.37    1.44
  -3   0  15   10.45    2.19
  -3   0  15   12.02    2.08
  -3   0  15    6.80    1.89
   3   0 -15   14.53    2.15
  -3   0  16    0.33    1.67
  -3   0  16    0.56    1.60
  -3  -1 -15    0.75    1.54
   3   1  15    1.67    1.57
   3   1  15    0.40    1.60
  -3  -1 -14    0.44    1.40
   3   1  14    2.54    1.60
   3   1  14    1.09    1.44
  -3  -1 -13    2.95    1.46
  -3  -1 -13    3.57    1.20
   3   1  13    0.64    1.32
   3   1  13    3.84    1.60
  -3  -1 -12   44.17    3.06
  -3  -1 -12   42.54    2.54
   3   1  12   40.35    2.98
   3   1  12   45.89    3.07
   3   1  12   45.41    2.48
  -3  -1 -11   12.96    1.47
  -3  -1 -11   13.92    1.88
   3   1  11   13.36    1.84
   3   1  11   16.87    2.04
   3   1  11   13.60    1.41
  -3  -1 -10   16.10    1.84
  -3  -1 -10   14.98    1.46
   3   1  10   18.43    1.93
   3   1  10   18.69    1.55
   3   1  10   16.46    1.92
  -3  -1  -9    9.23    1.41
  -3  -1  -9   10.90    1.12
  -3  -1  -9   11.24    1.22
   3   1   9   12.30    0.73
   3   1   9   12.01    1.20
   3   1   9   11.26    1.50
   3   1   9    9.38    1.42
  -3  -1  -8  140.13    4.71
  -3  -1  -8  149.06    5.39
  -3  -1  -8  136.37    4.80
   3   1   8  135.23    5.21
   3   1   8  137.39    5.19
   3   1   8  140.82    4.26
   3   1   8  139.08    4.74
  -3  -1  -7    9.37    0.92
  -3  -1  -7    7.81    1.20
   3   1   7   10.76    1.30
   3   1   7   11.53    1.02
   3   1   7   11.83    1.29
  -3  -1  -6    6.28    0.74
  -3  -1  -6    5.19    0.94
   3   1   6    6.23    0.97
   3   1   6    6.54    0.98
   3   1   6    5.84    0.73
  -3  -1  -5    4.03    0.74
  -3  -1  -5    3.27    0.78
  -3  -1  -5    4.34    0.62
   3   1   5    2.83    0.76
   3   1   5    4.56    0.82
  -3  -1  -4  411.06   11.77
  -3  -1  -4  395.29   12.30
  -3  -1  -4  401.60   11.91
  -3  -1  -4  416.66   11.90
   3   1   4  386.64   11.86
   3   1   4  386.02   11.90
  -3  -1  -3  259.15    7.74
  -3  -1  -3  259.51    7.60
  -3  -1  -3  253.18    8.02
  -3  -1  -3  257.20    7.69
   3   1   3  255.50    7.76
   3   1   3  245.02    7.70
   3   1   3  251.98    7.88
  -3  -1  -2   25.99    1.33
  -3  -1  -2   28.22    1.37
  -3  -1  -2   26.49    1.24
  -3  -1  -2   28.33    1.41
   3   1   2   28.16    1.29
   3   1   2   28.90    1.35
   3   1   2   29.23    1.36
  -3  -1  -1   11.87    0.89
  -3  -1  -1   12.17    0.90
  -3  -1  -1   11.39    0.83
   3   1   1    8.54    0.77
   3   1   1    7.40    0.75
   3   1   1    7.59    0.70
  -3  -1   0  405.52   11.21
  -3  -1   0  409.68   11.92
  -3  -1   0  401.41   11.66
   3   1   0  399.22   11.64
   3   1   0  405.11   11.92
   3   1   0  401.87   11.19
  -3  -1   1    7.62    0.79
  -3  -1   1    7.89    0.56
  -3  -1   1    7.40    0.75
   3   1  -1   11.73    0.85
   3   1  -1   12.26    0.93
   3   1  -1   11.44    0.63
  -3  -1   2   27.94    1.35
   3   1  -2   25.45    1.26
   3   1  -2   23.92    1.38
   3   1  -2   25.94    1.34
  -3  -1   3  251.34    7.75
  -3  -1   3  243.84    7.84
  -3  -1   3  262.43    7.50
   3   1  -3  246.62    7.83
   3   1  -3  248.48    7.77
   3   1  -3  249.90    7.49
  -3  -1   4  395.65   11.91
  -3  -1   4  399.52   12.09
  -3  -1   4  392.94   11.57
   3   1  -4  385.93   11.91
   3   1  -4  394.62   11.57
   3   1  -4  395.89   12.05
  -3  -1   5    5.02    0.66
  -3  -1   5    4.25    0.72
   3   1  -5    4.19    0.87
   3   1  -5    6.26    0.72
   3   1  -5    4.58    0.66
  -3  -1   6    7.72    0.87
  -3  -1   6    6.12    0.76
   3   1  -6    5.96    1.02
   3   1  -6    3.95    0.70
  -3  -1   7    9.02    1.25
  -3  -1   7   11.10    1.00
  -3  -1   7   10.63    0.98
   3   1  -7    7.72    1.19
   3   1  -7    9.19    0.95
  -3  -1   8  141.12    4.62
  -3  -1   8  139.44    4.74
  -3  -1   8  131.24    5.16
   3   1  -8  143.28    5.17
  -3  -1   9    9.66    1.05
  -3  -1   9   11.92    1.52
   3   1  -9   13.60    1.58
  -3  -1  10   15.86    1.81
  -3  -1  10   18.41    1.39
  -3  -1  10   13.38    1.73
   3   1 -10   14.34    1.75
   3   1 -10   16.05    1.14
  -3  -1  11   12.83    1.75
  -3  -1  11   11.30    1.78
  -3  -1  11   14.29    1.29
   3   1 -11   13.22    1.79
   3   1 -11   13.69    1.01
  -3  -1  12   34.32    2.83
  -3  -1  12   39.70    2.78
   3   1 -12   47.88    2.84
  -3  -1  13    4.17    1.42
  -3  -1  13    1.30    1.33
   3   1 -13    1.34    1.30
  -3  -1  14    3.81    1.64
  -3  -1  14    2.82    1.48
  -3  -1  14    0.78    1.45
   3   1 -14    2.18    1.47
  -3  -1  15    1.08    1.47
  -3  -1  15    1.00    1.57
  -3  -1  15    0.73    1.42
   3   1 -15    1.24    1.50
  -3  -2 -15    0.99    1.59
   3   2  15   -0.47    1.50
   3   2  15    0.28    1.50
  -3  -2 -14    1.58    1.43
   3   2  14    0.17    1.48
   3   2  14   -1.30    1.33
  -3  -2 -13   -1.55    0.98
  -3  -2 -13    0.54    1.30
   3   2  13    1.86    1.42
   3   2  13    0.45    1.34
  -3  -2 -12    0.82    1.05
  -3  -2 -12    1.30    1.19
   3   2  12   -0.66    0.91
   3   2  12    1.44    1.25
   3   2  12    1.75    1.35
  -3  -2 -11    4.99    1.36
  -3  -2 -11    6.53    1.23
   3   2  11    8.67    1.61
   3   2  11    6.03    1.15
   3   2  11    5.54    1.47
  -3  -2 -10    0.74    0.98
  -3  -2 -10    1.00    0.88
  -3  -2 -10   -0.58    0.75
   3   2  10   -0.13    0.98
   3   2  10    0.99    0.79
   3   2  10    0.86    1.00
  -3  -2  -9    2.14    0.87
  -3  -2  -9    3.54    0.86
  -3  -2  -9    1.10    0.90
   3   2   9    2.47    1.04
   3   2   9    3.43    1.11
   3   2   9    2.88    0.47
   3   2   9    2.16    0.78
  -3  -2  -8   45.53    2.14
  -3  -2  -8   46.08    2.53
   3   2   8   45.74    2.60
   3   2   8   45.43    2.19
   3   2   8   55.15    2.77
  -3  -2  -7    1.48    0.64
  -3  -2  -7    0.98    0.73
   3   2   7    1.74    0.80
   3   2   7    2.03    0.85
   3   2   7    1.57    0.65
  -3  -2  -6    1.25    0.75
  -3  -2  -6    0.77    0.58
   3   2   6    0.26    0.65
   3   2   6    0.82    0.74
  -3  -2  -5    3.78    0.68
  -3  -2  -5    2.30    0.77
  -3  -2  -5    3.13    0.74
   3   2   5    6.00    0.96
   3   2   5    6.78    0.99
   3   2   5    6.68    0.66
  -3  -2  -4   55.70    2.41
  -3  -2  -4   54.71    2.13
  -3  -2  -4   58.36    2.38
   3   2   4   53.89    2.36
   3   2   4   51.62    2.00
   3   2   4   55.94    2.38
  -3  -2  -3   14.00    1.07
  -3  -2  -3   12.36    1.01
   3   2   3   10.85    0.86
   3   2   3   11.09    1.00
  -3  -2  -2   17.74    1.01
  -3  -2  -2   12.98    1.10
  -3  -2  -2   16.96    1.19
   3   2   2   18.24    1.20
   3   2   2   19.00    1.17
  -3  -2  -1    8.11    0.83
  -3  -2  -1    8.14    0.77
  -3  -2   0   39.86    1.86
  -3  -2   0   42.40    1.65
  -3  -2   0   41.27    1.70
   3   2   0   43.48    1.75
   3   2   0   41.57    1.88
   3   2   0   43.68    1.63
  -3  -2   1   14.48    1.14
  -3  -2   1   14.42    0.87
  -3  -2   1   13.57    0.93
   3   2  -1   11.07    1.02
   3   2  -1    8.04    0.93
  -3  -2   2   18.46    1.16
  -3  -2   2   18.88    1.31
   3   2  -2   17.17    1.23
   3   2  -2   18.71    1.21
   3   2  -2   13.79    1.21
  -3  -2   3   11.37    1.08
  -3  -2   3   11.89    1.02
  -3  -2   3   11.34    0.95
   3   2  -3   12.79    1.04
   3   2  -3   12.00    1.11
   3   2  -3   11.85    0.97
  -3  -2   4   51.36    2.15
  -3  -2   4   50.69    2.26
   3   2  -4   53.25    2.36
   3   2  -4   56.00    2.16
   3   2  -4   51.71    2.25
  -3  -2   5    6.25    0.82
  -3  -2   5    5.62    0.87
   3   2  -5    2.78    0.81
   3   2  -5    2.69    0.70
   3   2  -5    3.83    0.70
  -3  -2   6   -0.14    0.63
  -3  -2   6    0.07    0.57
   3   2  -6    1.23    0.65
   3   2  -6    1.07    0.56
   3   2  -6    0.53    0.82
  -3  -2   7    2.53    0.81
   3   2  -7    1.67    0.89
   3   2  -7    1.68    0.70
  -3  -2   8   46.32    2.54
  -3  -2   8   46.39    2.27
   3   2  -8   46.87    2.51
   3   2  -8   49.73    2.21
  -3  -2   9    2.43    0.85
  -3  -2   9    2.99    1.06
   3   2  -9    3.65    1.15
  -3  -2  10    0.17    1.06
  -3  -2  10    0.09    0.80
   3   2 -10    0.46    0.69
   3   2 -10    0.17    1.09
  -3  -2  11    8.41    1.18
  -3  -2  11    7.23    1.55
  -3  -2  11    7.03    1.49
   3   2 -11    6.12    1.47
   3   2 -11    5.55    0.93
  -3  -2  12    0.16    1.17
  -3  -2  12    0.10    1.21
   3   2 -12    0.75    1.22
  -3  -2  13    0.42    1.32
  -3  -2  13    2.13    1.39
   3   2 -13   -0.16    1.22
  -3  -2  14    1.51    1.44
  -3  -2  14    0.17    1.38
   3   2 -14    2.94    1.54
  -3  -2  15   -0.16    1.42
  -3  -2  15   -0.88    1.49
  -3  -2  15    0.88    1.44
   3   2 -15   -2.04    1.48
  -3  -3 -15    1.58    1.60
   3   3  15    1.15    1.65
   3   3  15   -0.35    1.60
[truncated: 1,100,176 more chars]
