# Supplementary material for: Highly Efficient Removal of Neonicotinoid Insecticides by Thioether-Based (Multivariate) Metal–Organic Frameworks
Source: ACS Appl Mater Interfaces. 2021 Jun 14;13(24):28424–32. doi: 10.1021/acsami.1c08833 (PMC9201812; doi:10.1021/acsami.1c08833)
Supplement: Supplementary file 4 — am1c08833_si_004.cif [file am1c08833_si_004.cif]

 
data_METH_MECYS_TDA
# start Validation Reply Form
_vrf_PLAT043_METH_MECYS_TDA
;
PROBLEM: Calculated and Reported Mol. Weight Differ by ..     331.68 Check 
RESPONSE: Solvent molecules were not found from Fourier maps but they were
Added in the final formula as detected by TGA analysis, to have a correct
value on density and similar parameters
;
_vrf_PLAT241_METH_MECYS_TDA
;
PROBLEM: High   'MainMol' Ueq as Compared to Neighbors of        C1S Check 
RESPONSE: Thermal Disorder of methylcysteine moieties
;
_vrf_PLAT602_METH_MECYS_TDA
;
PROBLEM: Solvent Accessible VOID(S) in Structure ........          ! Check 
RESPONSE: The diffuse electron density, has not be masked neither squeezed, 
the used software did not work appropriately. Anyway, they are not so 
large voids to affect the quality of the model.
;
_vrf_PLAT201_METH_MECYS_TDA
;
PROBLEM: Isotropic non-H Atoms in Main Residue(s) .......          7 Report
RESPONSE: Due to disorder / not good anisotropic correction, then restrained 
as isotropic. They are atoms belonging to methylcysteine and methionine 
residue which are highly dynamic fragments, considering they
points within very large pores
;
_vrf_PLAT220_METH_MECYS_TDA
;
PROBLEM: NonSolvent   Resd 1  C   Ueq(max)/Ueq(min) Range       10.0 Ratio 
RESPONSE: Thermal disorder
;
_vrf_PLAT242_METH_MECYS_TDA
;
PROBLEM: Low    'MainMol' Ueq as Compared to Neighbors of         C2 Check 
RESPONSE: thermal disorder
;
_vrf_PLAT306_METH_MECYS_TDA
;
PROBLEM: Isolated Oxygen Atom (H-atoms Missing ?) .......        O1W Check 
RESPONSE: It is a detected solvent molecule surrounded by other 
Not detected molecules, as normally happens in huge pores of a MOF.
;
_vrf_PLAT341_METH_MECYS_TDA
;
PROBLEM: Low Bond Precision on  C-C Bonds ...............    0.05833 Ang.  
RESPONSE: Due to disorder expected in porous crystals
;
_vrf_PLAT919_METH_MECYS_TDA
;
PROBLEM: Reflection # Likely Affected by the Beamstop ...          1 Check 
RESPONSE: most likely due to imperfections of crystal that suffered
a single crystal to single crystal process
;
_vrf_PLAT934_METH_MECYS_TDA
;
PROBLEM: Number of (Iobs-Icalc)/Sigma(W) > 10 Outliers ..          7 Check 
RESPONSE: most likely due to imperfections of crystal that suffered
a single crystal to single crystal process
;
_vrf_PLAT987_METH_MECYS_TDA
;
PROBLEM: The Flack x is >> 0 -  Do a BASF/TWIN Refinement     Please Check 
RESPONSE: positional disorder/significant anomalous scatterers
;
# end Validation Reply Form
 
_audit_creation_method            'SHELXL-2018/3'
_shelx_SHELXL_version_number      '2018/3'
_chemical_name_systematic         ?
_chemical_name_common             ?
_chemical_melting_point           ?
_chemical_formula_moiety          ?
_chemical_formula_sum
 'C43 H91 Cl Cu6 N10 O39 S7 Sr' 
_chemical_formula_weight          2100.98

loop_
 _atom_type_symbol
 _atom_type_description
 _atom_type_scat_dispersion_real
 _atom_type_scat_dispersion_imag
 _atom_type_scat_source
 'C'  'C'   0.0033   0.0016
 'International Tables Vol C Tables 4.2.6.8 and 6.1.1.4'
 'H'  'H'   0.0000   0.0000
 'International Tables Vol C Tables 4.2.6.8 and 6.1.1.4'
 'N'  'N'   0.0061   0.0033
 'International Tables Vol C Tables 4.2.6.8 and 6.1.1.4'
 'O'  'O'   0.0106   0.0060
 'International Tables Vol C Tables 4.2.6.8 and 6.1.1.4'
 'Cu'  'Cu'   0.3201   1.2651
 'International Tables Vol C Tables 4.2.6.8 and 6.1.1.4'
 'Sr'  'Sr'  -1.5307   3.2498
 'International Tables Vol C Tables 4.2.6.8 and 6.1.1.4'
 'S'  'S'   0.1246   0.1234
 'International Tables Vol C Tables 4.2.6.8 and 6.1.1.4'
 'Cl'  'Cl'   0.1484   0.1585
 'International Tables Vol C Tables 4.2.6.8 and 6.1.1.4'
 
_space_group_crystal_system       hexagonal
_space_group_IT_number            173
_space_group_name_H-M_alt         'P 63'
_space_group_name_Hall            'P 6c'
 
_shelx_space_group_comment
;
The symmetry employed for this shelxl refinement is uniquely defined
by the following loop, which should always be used as a source of
symmetry information in preference to the above space-group names.
They are only intended as comments.
;
 
loop_
 _space_group_symop_operation_xyz
 'x, y, z'
 '-y, x-y, z'
 '-x+y, -x, z'
 '-x, -y, z+1/2'
 'y, -x+y, z+1/2'
 'x-y, x, z+1/2'
 
_cell_length_a                    18.0090(8)
_cell_length_b                    18.0090(8)
_cell_length_c                    13.0756(8)
_cell_angle_alpha                 90
_cell_angle_beta                  90
_cell_angle_gamma                 120
_cell_volume                      3672.6(4)
_cell_formula_units_Z             2
_cell_measurement_temperature     100(2)
_cell_measurement_reflns_used     8426
_cell_measurement_theta_min       2.25
_cell_measurement_theta_max       24.01
 
_exptl_crystal_description        prism
_exptl_crystal_colour             green
_exptl_crystal_density_meas       ?
_exptl_crystal_density_method     ?
_exptl_crystal_density_diffrn     1.900          
_exptl_crystal_F_000              2144
_exptl_transmission_factor_min    ?
_exptl_transmission_factor_max    ?
_exptl_crystal_size_max           0.12
_exptl_crystal_size_mid           0.10
_exptl_crystal_size_min           0.08
_exptl_absorpt_coefficient_mu     2.761
_shelx_estimated_absorpt_T_min    ?
_shelx_estimated_absorpt_T_max    ?
_exptl_absorpt_correction_type    multi-scan
_exptl_absorpt_correction_T_min   0.711
_exptl_absorpt_correction_T_max   0.782
_exptl_absorpt_process_details    sadabs
_exptl_absorpt_special_details    ?
_diffrn_ambient_temperature       100(2)
_diffrn_radiation_wavelength      0.71073
_diffrn_radiation_type            MoK\a
_diffrn_radiation_source         'fine-focus sealed tube'
_diffrn_measurement_device_type  'Bruker APEX-II CCD'
_diffrn_measurement_method       '\f and \w scans'
_diffrn_detector_area_resol_mean  ?
_diffrn_reflns_number             43839
_diffrn_reflns_av_unetI/netI      0.0393
_diffrn_reflns_av_R_equivalents   0.0567
_diffrn_reflns_limit_h_min        -21
_diffrn_reflns_limit_h_max        22
_diffrn_reflns_limit_k_min        -22
_diffrn_reflns_limit_k_max        22
_diffrn_reflns_limit_l_min        -16
_diffrn_reflns_limit_l_max        16
_diffrn_reflns_theta_min          2.262
_diffrn_reflns_theta_max          26.161
_diffrn_reflns_theta_full         25.242
_diffrn_measured_fraction_theta_max   0.998
_diffrn_measured_fraction_theta_full  0.997
_diffrn_reflns_Laue_measured_fraction_max    0.998
_diffrn_reflns_Laue_measured_fraction_full   0.997
_diffrn_reflns_point_group_measured_fraction_max   0.996
_diffrn_reflns_point_group_measured_fraction_full  0.997
_reflns_number_total              4918
_reflns_number_gt                 3629
_reflns_threshold_expression      'I > 2\s(I)'
_reflns_Friedel_coverage          0.909
_reflns_Friedel_fraction_max      0.995
_reflns_Friedel_fraction_full     0.996
 
_reflns_special_details
;
 Reflections were merged by SHELXL according to the crystal
 class for the calculation of statistics and refinement.
 
 _reflns_Friedel_fraction is defined as the number of unique
 Friedel pairs measured divided by the number that would be
 possible theoretically, ignoring centric projections and
 systematic absences.
;
 
_computing_data_collection      'Bruker APEX2'
_computing_cell_refinement      'Bruker SAINT'
_computing_data_reduction       'Bruker SAINT'  
_computing_structure_solution   'Bruker SHELXTL'
_computing_structure_refinement 'SHELXL-2018/3 (Sheldrick, 2018)'
_computing_molecular_graphics   'Bruker SHELXTL'
_computing_publication_material 'Bruker SHELXTL'
_refine_special_details           ?
_refine_ls_structure_factor_coef  Fsqd
_refine_ls_matrix_type            full
_refine_ls_weighting_scheme       calc
_refine_ls_weighting_details
'w=1/[\s^2^(Fo^2^)+(0.1000P)^2^] where P=(Fo^2^+2Fc^2^)/3'
_atom_sites_solution_primary      ?
_atom_sites_solution_secondary    ?
_atom_sites_solution_hydrogens    .
_refine_ls_hydrogen_treatment     undef
_refine_ls_extinction_method      none
_refine_ls_extinction_coef        .
_refine_ls_abs_structure_details
;
 Flack x determined using 1450 quotients [(I+)-(I-)]/[(I+)+(I-)]
 (Parsons, Flack and Wagner, Acta Cryst. B69 (2013) 249-259).
;
_refine_ls_abs_structure_Flack    0.41(2)
_chemical_absolute_configuration  ad
_refine_ls_number_reflns          4918
_refine_ls_number_parameters      194
_refine_ls_number_restraints      109
_refine_ls_R_factor_all           0.0949
_refine_ls_R_factor_gt            0.0693
_refine_ls_wR_factor_ref          0.2274
_refine_ls_wR_factor_gt           0.2149
_refine_ls_goodness_of_fit_ref    1.575
_refine_ls_restrained_S_all       5.762
_refine_ls_shift/su_max           0.044
_refine_ls_shift/su_mean          0.000
 
loop_
 _atom_site_label
 _atom_site_type_symbol
 _atom_site_fract_x
 _atom_site_fract_y
 _atom_site_fract_z
 _atom_site_U_iso_or_equiv
 _atom_site_adp_type
 _atom_site_occupancy
 _atom_site_site_symmetry_order  
 _atom_site_calc_flag
 _atom_site_refinement_flags_posn
 _atom_site_refinement_flags_adp
 _atom_site_refinement_flags_occupancy
 _atom_site_disorder_assembly
 _atom_site_disorder_group
Cu1 Cu 1.13493(15) -0.41804(14) 1.3291(2) 0.0370(7) Uani 1 1 d . . . . .
Cu2 Cu 1.13476(15) -0.42127(14) 1.5901(2) 0.0402(8) Uani 1 1 d . . . . .
Sr1 Sr 1.333333 -0.333333 1.4610(4) 0.0244(4) Uani 1 3 d S T P . .
O1H O 1.1705(4) -0.3615(4) 1.4590(14) 0.0337(14) Uani 1 1 d . . . . .
O1 O 1.2320(7) -0.4405(8) 1.3263(11) 0.038(3) Uani 1 1 d . U . . .
O2 O 1.0223(8) -0.4264(8) 1.6096(11) 0.043(4) Uani 1 1 d . U . . .
O3 O 1.2038(9) -0.2843(10) 1.2417(14) 0.075(6) Uani 1 1 d . . . . .
O4 O 1.2351(8) -0.4425(9) 1.5964(12) 0.051(4) Uani 1 1 d . U . . .
O5 O 1.0205(9) -0.4216(11) 1.3099(12) 0.057(4) Uani 1 1 d . U . . .
O6 O 1.2920(10) -0.5082(10) 1.6798(12) 0.061(4) Uani 1 1 d . U . . .
N1 N 1.0913(11) -0.5077(12) 1.6974(14) 0.053(5) Uani 1 1 d . U . . .
N2 N 1.0975(10) -0.4986(10) 1.2210(14) 0.043(4) Uani 1 1 d . U . . .
C1 C 1.2293(13) -0.4908(14) 1.2601(19) 0.045(5) Uani 1 1 d D U . . .
C2 C 1.1514(16) -0.5310(16) 1.184(2) 0.072(7) Uani 1 1 d D U . . .
C3 C 0.9765(12) -0.4783(13) 1.239(2) 0.040(5) Uani 1 1 d . U . . .
C4 C 1.2306(13) -0.4952(15) 1.666(2) 0.049(5) Uani 1 1 d . U . . .
C5 C 1.1472(16) -0.5424(15) 1.725(2) 0.058(5) Uani 1 1 d D U . . .
C6 C 0.9830(13) -0.4766(13) 1.6854(18) 0.040(5) Uani 1 1 d . U . . .
C1S C 1.107(3) -0.6306(19) 1.201(3) 0.432(11) Uiso 1 1 d D . . . .
C2S C 1.009(7) -0.790(3) 1.280(7) 0.432(11) Uiso 1 1 d D . . . .
C3S C 1.105(6) -0.637(3) 1.687(8) 0.432(11) Uiso 1 1 d D . . . .
C4S C 1.141(5) -0.692(6) 1.647(8) 0.432(11) Uiso 1 1 d D . . . .
C5S C 1.305(5) -0.666(6) 1.471(6) 0.432(11) Uiso 1 1 d D . . . .
S1 S 1.074(2) -0.679(2) 1.329(3) 0.432(11) Uiso 1 1 d D . . . .
S2 S 1.227(2) -0.701(2) 1.578(3) 0.432(11) Uiso 1 1 d D . . . .
O1W O 1.0504(19) -0.5935(19) 1.472(4) 0.244(13) Uiso 1 1 d . . . . .
N1L N 1.2026(17) -0.808(4) 1.335(5) 0.52(9) Uiso 0.3333 1 d DG . P . .
C2L C 1.1377(19) -0.827(3) 1.406(4) 0.52(9) Uiso 0.3333 1 d DG . P . .
C3L C 1.0530(19) -0.884(3) 1.380(4) 0.52(9) Uiso 0.3333 1 d DG . P . .
C4L C 1.0331(18) -0.9232(18) 1.285(3) 0.52(9) Uiso 0.3333 1 d DG . P . .
C5L C 1.098(2) -0.904(3) 1.214(3) 0.52(9) Uiso 0.3333 1 d DG . P . .
C1L C 1.1827(18) -0.847(4) 1.240(4) 0.52(9) Uiso 0.3333 1 d DG . P . .
C6L C 1.065(3) -0.957(4) 1.109(3) 0.52(9) Uiso 0.3333 1 d D . P . .
S3 S 0.896(3) -0.939(3) 1.106(6) 2.0(6) Uiso 0.3333 1 d DG . P . .
C8L C 0.941(2) -0.977(2) 1.148(3) 2.0(6) Uiso 0.3333 1 d DG . P . .
N2L N 0.993(3) -0.983(4) 1.069(3) 2.0(6) Uiso 0.3333 1 d DG . P . .
C9L C 0.979(4) -0.947(5) 0.979(3) 2.0(6) Uiso 0.3333 1 d DG . P . .
C10L C 0.919(5) -0.920(4) 1.001(6) 2.0(6) Uiso 0.3333 1 d G . P . .
N3L N 0.878700 -1.057840 1.179430 2.000 Uiso 0.3333 1 d D . P . .
N4L N 0.741460 -1.097820 1.229120 2.000 Uiso 0.3333 1 d D . P . .
C11L C 0.806240 -1.073740 1.236560 2.000 Uiso 0.3333 1 d D . P . .
Cl1 Cl 1.152970 -0.747950 1.488260 0.316 Uiso 0.3333 1 d D . P . .
 
loop_
 _atom_site_aniso_label
 _atom_site_aniso_U_11
 _atom_site_aniso_U_22
 _atom_site_aniso_U_33
 _atom_site_aniso_U_23
 _atom_site_aniso_U_13
 _atom_site_aniso_U_12
Cu1 0.0271(13) 0.0426(15) 0.0405(19) -0.0060(13) -0.0073(13) 0.0168(11)
Cu2 0.0298(14) 0.0478(16) 0.044(2) 0.0166(14) 0.0135(14) 0.0204(12)
Sr1 0.0229(5) 0.0229(5) 0.0274(8) 0.000 0.000 0.0115(2)
O1H 0.026(3) 0.041(4) 0.032(4) 0.004(9) -0.003(8) 0.016(3)
O1 0.031(6) 0.041(7) 0.043(8) -0.009(6) -0.001(6) 0.020(6)
O2 0.026(6) 0.044(7) 0.059(10) 0.017(6) 0.004(6) 0.017(6)
O3 0.042(9) 0.052(9) 0.090(14) 0.031(9) -0.016(8) -0.006(7)
O4 0.045(8) 0.057(8) 0.067(11) 0.028(8) 0.030(8) 0.037(7)
O5 0.041(8) 0.080(10) 0.052(10) -0.031(8) -0.025(7) 0.031(8)
O6 0.061(9) 0.089(11) 0.053(10) 0.035(9) 0.022(8) 0.052(8)
N1 0.039(9) 0.073(12) 0.052(12) 0.039(9) 0.026(8) 0.033(9)
N2 0.026(7) 0.044(9) 0.056(12) -0.009(8) -0.006(7) 0.015(7)
C1 0.034(9) 0.045(11) 0.049(13) -0.010(9) -0.004(8) 0.014(8)
C2 0.049(11) 0.083(15) 0.097(18) -0.036(12) -0.034(11) 0.045(11)
C3 0.020(9) 0.036(11) 0.054(13) -0.012(9) -0.005(9) 0.007(8)
C4 0.048(10) 0.060(12) 0.057(13) 0.026(10) 0.019(9) 0.041(10)
C5 0.053(10) 0.061(12) 0.068(13) 0.037(10) 0.023(9) 0.036(9)
C6 0.029(10) 0.041(11) 0.042(12) 0.002(8) 0.007(8) 0.011(9)
 
_geom_special_details
;
 All esds (except the esd in the dihedral angle between two l.s. planes)
 are estimated using the full covariance matrix.  The cell esds are taken
 into account individually in the estimation of esds in distances, angles
 and torsion angles; correlations between esds in cell parameters are only
 used when they are defined by crystal symmetry.  An approximate (isotropic)
 treatment of cell esds is used for estimating esds involving l.s. planes.
;
 
loop_
 _geom_bond_atom_site_label_1
 _geom_bond_atom_site_label_2
 _geom_bond_distance
 _geom_bond_site_symmetry_2
 _geom_bond_publ_flag
Cu1 N2 1.891(18) . ?
Cu1 O1H 1.918(17) . ?
Cu1 O1 1.982(11) . ?
Cu1 O5 2.045(15) . ?
Cu1 O3 2.379(16) . ?
Cu1 Sr1 3.553(3) . ?
Cu2 O1H 1.954(16) . ?
Cu2 N1 1.946(16) . ?
Cu2 O2 1.997(13) . ?
Cu2 O4 2.028(12) . ?
Cu2 O6 2.333(15) 3_865 ?
Cu2 Sr1 3.533(3) . ?
Sr1 O4 2.578(14) . ?
Sr1 O4 2.578(14) 3_865 ?
Sr1 O4 2.578(14) 2_635 ?
Sr1 O1 2.576(14) 3_865 ?
Sr1 O1 2.576(14) . ?
Sr1 O1 2.576(14) 2_635 ?
Sr1 O1H 2.715(6) . ?
Sr1 O1H 2.715(6) 3_865 ?
Sr1 O1H 2.715(6) 2_635 ?
O1 C1 1.24(3) . ?
O2 C6 1.29(2) . ?
O3 C1 1.25(3) 3_865 ?
O4 C4 1.29(3) . ?
O5 C3 1.32(2) . ?
O6 C4 1.25(2) . ?
N1 C3 1.24(3) 4_745 ?
N1 C5 1.47(3) . ?
N2 C6 1.37(3) 4_744 ?
N2 C2 1.45(3) . ?
C1 C2 1.57(3) . ?
C2 C1S 1.57(3) . ?
C3 C6 1.505(15) 4_744 ?
C4 C5 1.51(3) . ?
C5 C3S 1.55(3) . ?
C1S S1 1.847(14) . ?
C2S S1 1.860(14) . ?
C3S C4S 1.55(3) . ?
C4S S2 1.856(14) . ?
C5S S2 1.860(14) . ?
C5S Cl1 2.39(7) . ?
S2 Cl1 1.65(4) . ?
S2 S3 2.76(14) 5_765 ?
N1L C2L 1.3900 . ?
N1L C1L 1.3900 . ?
N1L C11L 1.98(7) 3_855 ?
C2L C3L 1.3900 . ?
C2L C10L 1.57(6) 5_765 ?
C2L Cl1 1.69(2) . ?
C2L C9L 1.93(6) 5_765 ?
C3L C4L 1.3900 . ?
C3L C9L 1.49(2) 5_765 ?
C3L C10L 1.732(19) 5_765 ?
C4L C5L 1.3900 . ?
C4L N3L 1.55(4) 3_855 ?
C4L C11L 2.00(3) 3_855 ?
C5L N3L 1.05(6) 3_855 ?
C5L C8L 1.04(4) 3_855 ?
C5L C1L 1.3900 . ?
C5L C6L 1.599(6) . ?
C5L C11L 1.63(5) 3_855 ?
C5L S3 1.82(11) 3_855 ?
C1L C11L 1.62(7) 3_855 ?
C1L S3 1.91(4) 3_855 ?
C6L C8L 0.58(3) 3_855 ?
C6L N2L 0.87(7) 3_855 ?
C6L N2L 1.263(5) . ?
C6L N2L 1.47(8) 2_525 ?
C6L S3 1.58(12) 3_855 ?
C6L N3L 1.69(5) 3_855 ?
C6L C6L 1.79(6) 3_855 ?
C6L C6L 1.79(6) 2_525 ?
C6L C9L 1.78(6) 3_855 ?
C6L C8L 2.06(8) 2_525 ?
S3 C8L 1.4200 . ?
S3 C10L 1.4200 . ?
S3 Cl1 2.22(4) 6_434 ?
S3 C9L 2.2976 . ?
C8L N3L 1.38(2) . ?
C8L N2L 1.4200 . ?
C8L N2L 1.73(10) 2_525 ?
C8L N2L 1.95(13) 3_855 ?
N2L N2L 0.69(15) 2_525 ?
N2L N2L 0.69(16) 3_855 ?
N2L C9L 1.4200 . ?
N2L C9L 1.84(14) 2_525 ?
N2L C9L 1.85(17) 3_855 ?
C9L C10L 1.4200 . ?
C9L C9L 2.0(2) 2_525 ?
C9L C9L 2.0(2) 3_855 ?
C10L Cl1 1.52(10) 6_434 ?
N3L C11L 1.4033 . ?
N4L C11L 1.0260 . ?
 
loop_
 _geom_angle_atom_site_label_1
 _geom_angle_atom_site_label_2
 _geom_angle_atom_site_label_3
 _geom_angle
 _geom_angle_site_symmetry_1
 _geom_angle_site_symmetry_3
 _geom_angle_publ_flag
N2 Cu1 O1H 164.8(6) . . ?
N2 Cu1 O1 80.9(7) . . ?
O1H Cu1 O1 91.7(5) . . ?
N2 Cu1 O5 85.2(7) . . ?
O1H Cu1 O5 100.9(5) . . ?
O1 Cu1 O5 165.7(6) . . ?
N2 Cu1 O3 102.9(8) . . ?
O1H Cu1 O3 91.2(5) . . ?
O1 Cu1 O3 97.6(6) . . ?
O5 Cu1 O3 88.8(7) . . ?
N2 Cu1 Sr1 126.1(5) . . ?
O1H Cu1 Sr1 49.1(2) . . ?
O1 Cu1 Sr1 45.3(4) . . ?
O5 Cu1 Sr1 148.7(4) . . ?
O3 Cu1 Sr1 84.0(4) . . ?
O1H Cu2 N1 164.4(7) . . ?
O1H Cu2 O2 100.6(5) . . ?
N1 Cu2 O2 83.0(7) . . ?
O1H Cu2 O4 93.5(5) . . ?
N1 Cu2 O4 81.9(7) . . ?
O2 Cu2 O4 164.8(6) . . ?
O1H Cu2 O6 91.7(5) . 3_865 ?
N1 Cu2 O6 103.7(8) . 3_865 ?
O2 Cu2 O6 88.4(5) . 3_865 ?
O4 Cu2 O6 96.8(6) . 3_865 ?
O1H Cu2 Sr1 49.73(19) . . ?
N1 Cu2 Sr1 128.0(5) . . ?
O2 Cu2 Sr1 149.0(4) . . ?
O4 Cu2 Sr1 46.0(4) . . ?
O6 Cu2 Sr1 84.4(3) 3_865 . ?
O4 Sr1 O4 78.1(6) . 3_865 ?
O4 Sr1 O4 78.1(6) . 2_635 ?
O4 Sr1 O4 78.1(6) 3_865 2_635 ?
O4 Sr1 O1 138.9(5) . 3_865 ?
O4 Sr1 O1 86.5(3) 3_865 3_865 ?
O4 Sr1 O1 135.6(5) 2_635 3_865 ?
O4 Sr1 O1 86.5(3) . . ?
O4 Sr1 O1 135.6(5) 3_865 . ?
O4 Sr1 O1 138.9(5) 2_635 . ?
O1 Sr1 O1 78.4(4) 3_865 . ?
O4 Sr1 O1 135.6(5) . 2_635 ?
O4 Sr1 O1 138.9(5) 3_865 2_635 ?
O4 Sr1 O1 86.5(3) 2_635 2_635 ?
O1 Sr1 O1 78.4(5) 3_865 2_635 ?
O1 Sr1 O1 78.4(4) . 2_635 ?
O4 Sr1 O1H 66.4(4) . . ?
O4 Sr1 O1H 71.9(4) 3_865 . ?
O4 Sr1 O1H 137.1(5) 2_635 . ?
O1 Sr1 O1H 72.7(4) 3_865 . ?
O1 Sr1 O1H 63.8(4) . . ?
O1 Sr1 O1H 135.9(5) 2_635 . ?
O4 Sr1 O1H 137.1(5) . 3_865 ?
O4 Sr1 O1H 66.4(4) 3_865 3_865 ?
O4 Sr1 O1H 71.9(4) 2_635 3_865 ?
O1 Sr1 O1H 63.8(4) 3_865 3_865 ?
O1 Sr1 O1H 135.9(5) . 3_865 ?
O1 Sr1 O1H 72.7(4) 2_635 3_865 ?
O1H Sr1 O1H 119.990(19) . 3_865 ?
O4 Sr1 O1H 71.9(4) . 2_635 ?
O4 Sr1 O1H 137.1(5) 3_865 2_635 ?
O4 Sr1 O1H 66.4(4) 2_635 2_635 ?
O1 Sr1 O1H 135.9(5) 3_865 2_635 ?
O1 Sr1 O1H 72.7(4) . 2_635 ?
O1 Sr1 O1H 63.8(4) 2_635 2_635 ?
O1H Sr1 O1H 119.99(2) . 2_635 ?
O1H Sr1 O1H 119.990(18) 3_865 2_635 ?
O4 Sr1 Cu2 34.5(3) . . ?
O4 Sr1 Cu2 64.7(3) 3_865 . ?
O4 Sr1 Cu2 105.6(4) 2_635 . ?
O1 Sr1 Cu2 104.7(3) 3_865 . ?
O1 Sr1 Cu2 79.1(3) . . ?
O1 Sr1 Cu2 156.2(3) 2_635 . ?
O1H Sr1 Cu2 33.3(3) . . ?
O1H Sr1 Cu2 130.3(2) 3_865 . ?
O1H Sr1 Cu2 101.8(2) 2_635 . ?
O4 Sr1 Cu2 105.6(4) . 3_865 ?
O4 Sr1 Cu2 34.5(3) 3_865 3_865 ?
O4 Sr1 Cu2 64.7(3) 2_635 3_865 ?
O1 Sr1 Cu2 79.1(3) 3_865 3_865 ?
O1 Sr1 Cu2 156.2(3) . 3_865 ?
O1 Sr1 Cu2 104.7(3) 2_635 3_865 ?
O1H Sr1 Cu2 101.8(2) . 3_865 ?
O1H Sr1 Cu2 33.3(3) 3_865 3_865 ?
O1H Sr1 Cu2 130.3(2) 2_635 3_865 ?
Cu2 Sr1 Cu2 99.08(11) . 3_865 ?
O4 Sr1 Cu2 64.7(3) . 2_635 ?
O4 Sr1 Cu2 105.6(4) 3_865 2_635 ?
O4 Sr1 Cu2 34.5(3) 2_635 2_635 ?
O1 Sr1 Cu2 156.2(3) 3_865 2_635 ?
O1 Sr1 Cu2 104.7(3) . 2_635 ?
O1 Sr1 Cu2 79.1(3) 2_635 2_635 ?
O1H Sr1 Cu2 130.3(2) . 2_635 ?
O1H Sr1 Cu2 101.8(2) 3_865 2_635 ?
O1H Sr1 Cu2 33.3(3) 2_635 2_635 ?
Cu2 Sr1 Cu2 99.08(11) . 2_635 ?
Cu2 Sr1 Cu2 99.08(11) 3_865 2_635 ?
Cu2 O1H Cu1 123.7(3) . . ?
Cu2 O1H Sr1 97.0(4) . . ?
Cu1 O1H Sr1 98.7(5) . . ?
C1 O1 Cu1 116.5(14) . . ?
C1 O1 Sr1 141.4(12) . . ?
Cu1 O1 Sr1 101.6(5) . . ?
C6 O2 Cu2 108.6(12) . . ?
C1 O3 Cu1 121.3(14) 3_865 . ?
C4 O4 Cu2 115.7(12) . . ?
C4 O4 Sr1 144.5(12) . . ?
Cu2 O4 Sr1 99.5(5) . . ?
C3 O5 Cu1 108.5(13) . . ?
C4 O6 Cu2 126.3(14) . 2_635 ?
C3 N1 C5 128.5(19) 4_745 . ?
C3 N1 Cu2 115.9(15) 4_745 . ?
C5 N1 Cu2 115.4(14) . . ?
C6 N2 C2 124.8(19) 4_744 . ?
C6 N2 Cu1 114.7(15) 4_744 . ?
C2 N2 Cu1 120.5(15) . . ?
O1 C1 O3 128(2) . 2_635 ?
O1 C1 C2 119(2) . . ?
O3 C1 C2 113(2) 2_635 . ?
N2 C2 C1S 111(4) . . ?
N2 C2 C1 103(2) . . ?
C1S C2 C1 105(2) . . ?
N1 C3 O5 128(2) 4_744 . ?
N1 C3 C6 112.6(15) 4_744 4_744 ?
O5 C3 C6 118.7(13) . 4_744 ?
O6 C4 O4 120.0(19) . . ?
O6 C4 C5 123(2) . . ?
O4 C4 C5 116.8(18) . . ?
N1 C5 C4 109.7(17) . . ?
N1 C5 C3S 109(4) . . ?
C4 C5 C3S 105(4) . . ?
O2 C6 N2 128(2) . 4_745 ?
O2 C6 C3 119.3(13) . 4_745 ?
N2 C6 C3 112.7(14) 4_745 4_745 ?
C2 C1S S1 122(3) . . ?
C5 C3S C4S 133(8) . . ?
C3S C4S S2 150(9) . . ?
S2 C5S Cl1 43(2) . . ?
C1S S1 C2S 94(3) . . ?
Cl1 S2 C4S 84(4) . . ?
Cl1 S2 C5S 86(4) . . ?
C4S S2 C5S 149(5) . . ?
Cl1 S2 S3 53.7(15) . 5_765 ?
C4S S2 S3 55(4) . 5_765 ?
C5S S2 S3 135(4) . 5_765 ?
C2L N1L C1L 120.0 . . ?
C2L N1L C11L 83.6(15) . 3_855 ?
C1L N1L C11L 54.2(16) . 3_855 ?
N1L C2L C3L 120.0 . . ?
N1L C2L C10L 168(3) . 5_765 ?
C3L C2L C10L 71(2) . 5_765 ?
N1L C2L Cl1 117.0(18) . . ?
C3L C2L Cl1 115.7(14) . . ?
C10L C2L Cl1 55(3) 5_765 . ?
N1L C2L C9L 137.1(16) . 5_765 ?
C3L C2L C9L 50.2(19) . 5_765 ?
C10L C2L C9L 46.5(13) 5_765 5_765 ?
Cl1 C2L C9L 101(2) . 5_765 ?
C2L C3L C4L 120.0 . . ?
C2L C3L C9L 84(3) . 5_765 ?
C4L C3L C9L 125.9(16) . 5_765 ?
C2L C3L C10L 59(3) . 5_765 ?
C4L C3L C10L 177(2) . 5_765 ?
C9L C3L C10L 51.6(11) 5_765 5_765 ?
C5L C4L C3L 120.0 . . ?
C5L C4L N3L 41(2) . 3_855 ?
C3L C4L N3L 127.2(14) . 3_855 ?
C5L C4L C11L 54.1(17) . 3_855 ?
C3L C4L C11L 83.4(17) . 3_855 ?
N3L C4L C11L 44.4(9) 3_855 3_855 ?
N3L C5L C8L 83(5) 3_855 3_855 ?
N3L C5L C4L 78(2) 3_855 . ?
C8L C5L C4L 118(5) 3_855 . ?
N3L C5L C1L 116.5(11) 3_855 . ?
C8L C5L C1L 122(5) 3_855 . ?
C4L C5L C1L 120.0 . . ?
N3L C5L C6L 76(3) 3_855 . ?
C8L C5L C6L 7(7) 3_855 . ?
C4L C5L C6L 114.0(3) . . ?
C1L C5L C6L 126.0(2) . . ?
N3L C5L C11L 58(2) 3_855 3_855 ?
C8L C5L C11L 132(5) 3_855 3_855 ?
C4L C5L C11L 82.3(17) . 3_855 ?
C1L C5L C11L 64.4(18) . 3_855 ?
C6L C5L C11L 127(2) . 3_855 ?
N3L C5L S3 98(4) 3_855 3_855 ?
C8L C5L S3 51(3) 3_855 3_855 ?
C4L C5L S3 168(2) . 3_855 ?
C1L C5L S3 72(2) . 3_855 ?
C6L C5L S3 54(2) . 3_855 ?
C11L C5L S3 105(3) 3_855 3_855 ?
C5L C1L N1L 120.0 . . ?
C5L C1L C11L 65.1(7) . 3_855 ?
N1L C1L C11L 82(2) . 3_855 ?
C5L C1L S3 65(4) . 3_855 ?
N1L C1L S3 175(4) . 3_855 ?
C11L C1L S3 101(5) 3_855 3_855 ?
C8L C6L N2L 158(10) 3_855 3_855 ?
C8L C6L N2L 137(10) 3_855 . ?
N2L C6L N2L 31(10) 3_855 . ?
C8L C6L N2L 141(7) 3_855 2_525 ?
N2L C6L N2L 17(5) 3_855 2_525 ?
N2L C6L N2L 28(5) . 2_525 ?
C8L C6L S3 64(8) 3_855 3_855 ?
N2L C6L S3 138(8) 3_855 3_855 ?
N2L C6L S3 149(3) . 3_855 ?
N2L C6L S3 154(4) 2_525 3_855 ?
C8L C6L C5L 12(10) 3_855 . ?
N2L C6L C5L 152(7) 3_855 . ?
N2L C6L C5L 126.0(5) . . ?
N2L C6L C5L 136.1(17) 2_525 . ?
S3 C6L C5L 70(2) 3_855 . ?
C8L C6L N3L 49(10) 3_855 3_855 ?
N2L C6L N3L 126(10) 3_855 3_855 ?
N2L C6L N3L 95.2(17) . 3_855 ?
N2L C6L N3L 117(5) 2_525 3_855 ?
S3 C6L N3L 86(4) 3_855 3_855 ?
C5L C6L N3L 37(2) . 3_855 ?
C8L C6L C6L 119(5) 3_855 3_855 ?
N2L C6L C6L 40(3) 3_855 3_855 ?
N2L C6L C6L 54(4) . 3_855 ?
N2L C6L C6L 28.9(16) 2_525 3_855 ?
S3 C6L C6L 146(9) 3_855 3_855 ?
C5L C6L C6L 120.4(8) . 3_855 ?
N3L C6L C6L 123(3) 3_855 3_855 ?
C8L C6L C6L 110(10) 3_855 2_525 ?
N2L C6L C6L 55(6) 3_855 2_525 ?
N2L C6L C6L 27(3) . 2_525 ?
N2L C6L C6L 44.2(19) 2_525 2_525 ?
S3 C6L C6L 154(9) 3_855 2_525 ?
C5L C6L C6L 100(3) . 2_525 ?
N3L C6L C6L 73(5) 3_855 2_525 ?
C6L C6L C6L 59.998(5) 3_855 2_525 ?
C8L C6L C9L 149(10) 3_855 3_855 ?
N2L C6L C9L 51.8(16) 3_855 3_855 ?
N2L C6L C9L 73(6) . 3_855 ?
N2L C6L C9L 68(4) 2_525 3_855 ?
S3 C6L C9L 86(6) 3_855 3_855 ?
C5L C6L C9L 155(4) . 3_855 ?
N3L C6L C9L 139(6) 3_855 3_855 ?
C6L C6L C9L 83(2) 3_855 3_855 ?
C6L C6L C9L 99(5) 2_525 3_855 ?
C8L C6L C8L 105(5) 3_855 2_525 ?
N2L C6L C8L 56(5) 3_855 2_525 ?
N2L C6L C8L 67(2) . 2_525 ?
N2L C6L C8L 44(4) 2_525 2_525 ?
S3 C6L C8L 139(5) 3_855 2_525 ?
C5L C6L C8L 106.9(7) . 2_525 ?
N3L C6L C8L 117(3) 3_855 2_525 ?
C6L C6L C8L 15(3) 3_855 2_525 ?
C6L C6L C8L 67(4) 2_525 2_525 ?
C9L C6L C8L 95(2) 3_855 2_525 ?
C8L S3 C10L 108.0 . . ?
C8L S3 C6L 21.3(10) . 2_525 ?
C10L S3 C6L 86.7(9) . 2_525 ?
C8L S3 C5L 34.7(15) . 2_525 ?
C10L S3 C5L 141.5(19) . 2_525 ?
C6L S3 C5L 55.5(18) 2_525 2_525 ?
C8L S3 C1L 78.0(19) . 2_525 ?
C10L S3 C1L 171.5(18) . 2_525 ?
C6L S3 C1L 99(2) 2_525 2_525 ?
C5L S3 C1L 43.6(5) 2_525 2_525 ?
C8L S3 Cl1 144(4) . 6_434 ?
C10L S3 Cl1 43(4) . 6_434 ?
C6L S3 Cl1 125(4) 2_525 6_434 ?
C5L S3 Cl1 170(4) 2_525 6_434 ?
C1L S3 Cl1 134(5) 2_525 6_434 ?
C8L S3 C9L 72.0 . . ?
C10L S3 C9L 36.0 . . ?
C6L S3 C9L 50.7(8) 2_525 . ?
C5L S3 C9L 106.0(18) 2_525 . ?
C1L S3 C9L 149(2) 2_525 . ?
Cl1 S3 C9L 76(4) 6_434 . ?
C8L S3 S2 136.0(18) . 6_434 ?
C10L S3 S2 75(4) . 6_434 ?
C6L S3 S2 132(2) 2_525 6_434 ?
C5L S3 S2 134(4) 2_525 6_434 ?
C1L S3 S2 105(4) 2_525 6_434 ?
Cl1 S3 S2 36.7(12) 6_434 6_434 ?
C9L S3 S2 101(4) . 6_434 ?
C6L C8L C5L 161(10) 2_525 2_525 ?
C6L C8L N3L 113(10) 2_525 . ?
C5L C8L N3L 49(3) 2_525 . ?
C6L C8L S3 95(8) 2_525 . ?
C5L C8L S3 94(4) 2_525 . ?
N3L C8L S3 106(2) . . ?
C6L C8L N2L 14(7) 2_525 . ?
C5L C8L N2L 154(5) 2_525 . ?
N3L C8L N2L 111(2) . . ?
S3 C8L N2L 108.0 . . ?
C6L C8L N2L 30(8) 2_525 2_525 ?
C5L C8L N2L 133(7) 2_525 2_525 ?
N3L C8L N2L 89(5) . 2_525 ?
S3 C8L N2L 121(2) . 2_525 ?
N2L C8L N2L 23(4) . 2_525 ?
C6L C8L N2L 28(6) 2_525 3_855 ?
C5L C8L N2L 142(5) 2_525 3_855 ?
N3L C8L N2L 107(2) . 3_855 ?
S3 C8L N2L 123(2) . 3_855 ?
N2L C8L N2L 15(2) . 3_855 ?
N2L C8L N2L 20(3) 2_525 3_855 ?
C6L C8L C6L 55(10) 2_525 3_855 ?
C5L C8L C6L 109(4) 2_525 3_855 ?
N3L C8L C6L 71.0(13) . 3_855 ?
S3 C8L C6L 140.3(18) . 3_855 ?
N2L C8L C6L 45.5(14) . 3_855 ?
N2L C8L C6L 25(3) 2_525 3_855 ?
N2L C8L C6L 37(2) 3_855 3_855 ?
N2L N2L N2L 60.0 2_525 3_855 ?
N2L N2L C6L 108(8) 2_525 2_525 ?
N2L N2L C6L 142(3) 3_855 2_525 ?
N2L N2L C6L 93(5) 2_525 . ?
N2L N2L C6L 41(4) 3_855 . ?
C6L N2L C6L 113(4) 2_525 . ?
N2L N2L C6L 21.4(10) 2_525 3_855 ?
N2L N2L C6L 59(5) 3_855 3_855 ?
C6L N2L C6L 96(3) 2_525 3_855 ?
C6L N2L C6L 81(4) . 3_855 ?
N2L N2L C8L 105(4) 2_525 . ?
N2L N2L C8L 133.1(7) 3_855 . ?
C6L N2L C8L 9(3) 2_525 . ?
C6L N2L C8L 105.2(3) . . ?
C6L N2L C8L 91(3) 3_855 . ?
N2L N2L C9L 119.3(17) 2_525 . ?
N2L N2L C9L 118.1(19) 3_855 . ?
C6L N2L C9L 99(4) 2_525 . ?
C6L N2L C9L 123.8(3) . . ?
C6L N2L C9L 140.3(16) 3_855 . ?
C8L N2L C9L 108.0 . . ?
N2L N2L C8L 99(4) 2_525 3_855 ?
N2L N2L C8L 53(5) 3_855 3_855 ?
C6L N2L C8L 100(7) 2_525 3_855 ?
C6L N2L C8L 13(3) . 3_855 ?
C6L N2L C8L 83(5) 3_855 3_855 ?
C8L N2L C8L 92(3) . 3_855 ?
C9L N2L C8L 128.9(17) . 3_855 ?
N2L N2L C9L 43(4) 2_525 2_525 ?
N2L N2L C9L 80(3) 3_855 2_525 ?
C6L N2L C9L 117(8) 2_525 2_525 ?
C6L N2L C9L 121(3) . 2_525 ?
C6L N2L C9L 64(3) 3_855 2_525 ?
C8L N2L C9L 121(2) . 2_525 ?
C9L N2L C9L 77(4) . 2_525 ?
C8L N2L C9L 132(6) 3_855 2_525 ?
N2L N2L C9L 79(3) 2_525 3_855 ?
N2L N2L C9L 42(5) 3_855 3_855 ?
C6L N2L C9L 173(10) 2_525 3_855 ?
C6L N2L C9L 67(4) . 3_855 ?
C6L N2L C9L 90(7) 3_855 3_855 ?
C8L N2L C9L 172(3) . 3_855 ?
C9L N2L C9L 76(5) . 3_855 ?
C8L N2L C9L 80(6) 3_855 3_855 ?
C9L N2L C9L 67.3(14) 2_525 3_855 ?
N2L N2L C8L 32.1(19) 2_525 2_525 ?
N2L N2L C8L 61(3) 3_855 2_525 ?
C6L N2L C8L 90(5) 2_525 2_525 ?
C6L N2L C8L 76(2) . 2_525 ?
C6L N2L C8L 10.7(18) 3_855 2_525 ?
C8L N2L C8L 83(2) . 2_525 ?
C9L N2L C8L 150.5(16) . 2_525 ?
C8L N2L C8L 76.1(2) 3_855 2_525 ?
C9L N2L C8L 74(6) 2_525 2_525 ?
C9L N2L C8L 97(4) 3_855 2_525 ?
C10L C9L N2L 108.0 . . ?
C10L C9L C3L 73(3) . 6_434 ?
N2L C9L C3L 157(6) . 6_434 ?
C10L C9L N2L 127(3) . 3_855 ?
N2L C9L N2L 19(3) . 3_855 ?
C3L C9L N2L 153(7) 6_434 3_855 ?
C10L C9L C6L 79(3) . 2_525 ?
N2L C9L C6L 29(3) . 2_525 ?
C3L C9L C6L 142(4) 6_434 2_525 ?
N2L C9L C6L 47.8(19) 3_855 2_525 ?
C10L C9L N2L 116(2) . 2_525 ?
N2L C9L N2L 19(3) . 2_525 ?
C3L C9L N2L 139(9) 6_434 2_525 ?
N2L C9L N2L 21(3) 3_855 2_525 ?
C6L C9L N2L 40.6(14) 2_525 2_525 ?
C10L C9L C9L 123(2) . 2_525 ?
N2L C9L C9L 61.1(7) . 2_525 ?
C3L C9L C9L 98(6) 6_434 2_525 ?
N2L C9L C9L 56.6(7) 3_855 2_525 ?
C6L C9L C9L 76(4) 2_525 2_525 ?
N2L C9L C9L 42(3) 2_525 2_525 ?
C10L C9L C9L 167.4(7) . 3_855 ?
N2L C9L C9L 61.5(8) . 3_855 ?
C3L C9L C9L 119(2) 6_434 3_855 ?
N2L C9L C9L 42(3) 3_855 3_855 ?
C6L C9L C9L 90(2) 2_525 3_855 ?
N2L C9L C9L 56.1(7) 2_525 3_855 ?
C9L C9L C9L 60.0 2_525 3_855 ?
C10L C9L C2L 53.2(15) . 6_434 ?
N2L C9L C2L 153(2) . 6_434 ?
C3L C9L C2L 46(3) 6_434 6_434 ?
N2L C9L C2L 159(4) 3_855 6_434 ?
C6L C9L C2L 128(5) 2_525 6_434 ?
N2L C9L C2L 169(3) 2_525 6_434 ?
C9L C9L C2L 144(4) 2_525 6_434 ?
C9L C9L C2L 133(3) 3_855 6_434 ?
C10L C9L S3 36.0 . . ?
N2L C9L S3 72.0 . . ?
C3L C9L S3 106(2) 6_434 . ?
N2L C9L S3 91(3) 3_855 . ?
C6L C9L S3 43(3) 2_525 . ?
N2L C9L S3 82(2) 2_525 . ?
C9L C9L S3 104.1(16) 2_525 . ?
C9L C9L S3 132.9(4) 3_855 . ?
C2L C9L S3 87.2(13) 6_434 . ?
C9L C10L S3 108.0 . . ?
C9L C10L C2L 80(3) . 6_434 ?
S3 C10L C2L 157(5) . 6_434 ?
C9L C10L Cl1 144(5) . 6_434 ?
S3 C10L Cl1 98(5) . 6_434 ?
C2L C10L Cl1 67(3) 6_434 6_434 ?
C9L C10L C3L 55(2) . 6_434 ?
S3 C10L C3L 153(5) . 6_434 ?
C2L C10L C3L 49.5(11) 6_434 6_434 ?
Cl1 C10L C3L 107(3) 6_434 6_434 ?
C5L N3L C8L 48.5(8) 2_525 . ?
C5L N3L C11L 82.2(18) 2_525 . ?
C8L N3L C11L 124(3) . . ?
C5L N3L C4L 61(3) 2_525 2_525 ?
C8L N3L C4L 91(3) . 2_525 ?
C11L N3L C4L 85.0(8) . 2_525 ?
C5L N3L C6L 67(4) 2_525 2_525 ?
C8L N3L C6L 18(4) . 2_525 ?
C11L N3L C6L 139.0(16) . 2_525 ?
C4L N3L C6L 102(2) 2_525 2_525 ?
N4L C11L N3L 141.3 . . ?
N4L C11L C1L 104.6(17) . 2_525 ?
N3L C11L C1L 86.5(16) . 2_525 ?
N4L C11L C5L 149.7(14) . 2_525 ?
N3L C11L C5L 39.4(14) . 2_525 ?
C1L C11L C5L 51(2) 2_525 2_525 ?
N4L C11L N1L 88.0(17) . 2_525 ?
N3L C11L N1L 122.2(15) . 2_525 ?
C1L C11L N1L 44(3) 2_525 2_525 ?
C5L C11L N1L 83(2) 2_525 2_525 ?
N4L C11L C4L 165.2(14) . 2_525 ?
N3L C11L C4L 50.6(9) . 2_525 ?
C1L C11L C4L 83(4) 2_525 2_525 ?
C5L C11L C4L 43.6(18) 2_525 2_525 ?
N1L C11L C4L 88.6(19) 2_525 2_525 ?
S2 Cl1 C10L 121(2) . 5_765 ?
S2 Cl1 C2L 129(2) . . ?
C10L Cl1 C2L 58.1(5) 5_765 . ?
S2 Cl1 S3 89.6(19) . 5_765 ?
C10L Cl1 S3 39(3) 5_765 5_765 ?
C2L Cl1 S3 96(3) . 5_765 ?
S2 Cl1 C5S 51.0(19) . . ?
C10L Cl1 C5S 142(3) 5_765 . ?
C2L Cl1 C5S 96(2) . . ?
S3 Cl1 C5S 136(2) 5_765 . ?
 
_refine_diff_density_max    1.593
_refine_diff_density_min   -0.787
_refine_diff_density_rms    0.188

_shelx_res_file
;
TITL METH_MECYS_TDA in P6(3)
    METH_MECYS_TDA.res
    created by SHELXL-2018/3 at 12:10:40 on 23-Mar-2021
CELL 0.71073  18.00900  18.00900  13.07560  90.0000  90.0000 120.0000
ZERR    2.00   0.00081   0.00081   0.00080   0.0000   0.0000   0.0000
LATT -1
SYMM -Y, X-Y, Z
SYMM -X+Y, -X, Z
SYMM -X, -Y, 0.5+Z
SYMM Y, -X+Y, 0.5+Z
SYMM X-Y, X, 0.5+Z
SFAC C  H  N  O  Cu Sr S CL
UNIT 86  182  20  78  12  2 14 2
L.S. 100
OMIT  0   2   1
OMIT -2   5   0
OMIT  0   2  -1
OMIT  0   4   0
OMIT  0   1   0
OMIT -5   7  -2
OMIT -2   4  -3
OMIT -1   2  -1
OMIT -2  10   0
OMIT  0   5  -1
OMIT  0   5   2
OMIT -4   5   1
BOND
ACTA
FMAP 2
PLAN 5
TEMP -173
DFIX 1.54 0.02 C2 C1S
DFIX 1.54 0.02 C3S C5  C3S C4S
DFIX 1.85 0.01 C1S S1  C2S S1  C4S S2  C5S S2
DFIX 1.54 C5L C6L
DANG 2.5 0.01 C6L C1L  C6L C4L
DANG 2.5 0.01 C5L N2L
DANG 2.5 0.01 C1L C6L
DANG 2.5 0.01 C4L C6L
DANG 2.5 0.01 C6L C9L  C6L C8L
REM DFIX 2.5 C3S C2L
DFIX 3.0 C5L C8L
DFIX 2.7 C4L C8L
FLAT 0.01 C6L N2L C8L C9L
FLAT 0.01 C2L C3L C1L N2L C6L
REM FLAT 0.01 CL1 C5L C2L C3L
DFIX 1.48 0.01 C6L N2L
DANG 2.50 0.01 C6L S3
DANG 2.55 0.01 C6L C1L
DANG 2.44 0.01 C4L N2L
DFIX 2.50 0.01 C1 C1S
DFIX 1.48 0.01 N2L C6L
DFIX 1.25 C8L N3L
DFIX 1.40 N3L C11L
DFIX 1.0 C11L N4L
DANG 2.5 C8L C11L
DANG 2.40 N3L N4L
DANG 2.5 N3L S3
DFIX 1.65 C2L CL1
DFIX 2.65 CL1 C3L
DFIX 2.65 CL1 N1L
DFIX 3.0 N3L C4L
DANG 2.5 N2L N3L
DANG 2.5 0.01 C6L C9L  C6L C8L
SIMU O1H > C6
DELU O1H > C6
SIMU 0.04 0.008 0.9 C1S > S2
EADP C1S > S2
SIMU 0.04 0.008 0.9 N1L > C6L
EADP N1L > C6L
SIMU 0.04 0.008 0.9 S3 > C11L
EADP S3 > C11L
WGHT    0.100000
FVAR       0.09827
CU1   5    1.134933   -0.418043    1.329059    11.00000    0.02715    0.04256 =
         0.04051   -0.00601   -0.00729    0.01675
CU2   5    1.134764   -0.421267    1.590068    11.00000    0.02976    0.04784 =
         0.04440    0.01659    0.01347    0.02036
SR1   6    1.333333   -0.333333    1.461040    10.33333    0.02292    0.02292 =
         0.02745    0.00000    0.00000    0.01146
O1H   4    1.170453   -0.361532    1.458962    11.00000    0.02638    0.04133 =
         0.03194    0.00358   -0.00345    0.01585
O1    4    1.232000   -0.440541    1.326327    11.00000    0.03130    0.04102 =
         0.04320   -0.00865   -0.00148    0.01979
O2    4    1.022303   -0.426359    1.609573    11.00000    0.02637    0.04389 =
         0.05894    0.01750    0.00418    0.01696
O3    4    1.203762   -0.284263    1.241691    11.00000    0.04225    0.05157 =
         0.09050    0.03118   -0.01630   -0.00599
O4    4    1.235146   -0.442482    1.596398    11.00000    0.04519    0.05651 =
         0.06688    0.02821    0.03012    0.03722
O5    4    1.020503   -0.421631    1.309859    11.00000    0.04082    0.07984 =
         0.05164   -0.03124   -0.02481    0.03145
O6    4    1.292007   -0.508236    1.679795    11.00000    0.06090    0.08908 =
         0.05334    0.03504    0.02230    0.05225
N1    3    1.091292   -0.507722    1.697369    11.00000    0.03926    0.07318 =
         0.05248    0.03906    0.02618    0.03339
N2    3    1.097459   -0.498618    1.221020    11.00000    0.02571    0.04399 =
         0.05649   -0.00863   -0.00600    0.01488
C1    1    1.229322   -0.490767    1.260053    11.00000    0.03440    0.04513 =
         0.04901   -0.00989   -0.00450    0.01416
C2    1    1.151436   -0.531018    1.183800    11.00000    0.04928    0.08340 =
         0.09735   -0.03630   -0.03381    0.04466
C3    1    0.976535   -0.478329    1.238591    11.00000    0.02020    0.03584 =
         0.05363   -0.01194   -0.00491    0.00677
C4    1    1.230643   -0.495169    1.666412    11.00000    0.04754    0.05996 =
         0.05691    0.02575    0.01917    0.04052
C5    1    1.147218   -0.542359    1.724883    11.00000    0.05332    0.06150 =
         0.06770    0.03665    0.02306    0.03616
C6    1    0.982992   -0.476574    1.685434    11.00000    0.02866    0.04052 =
         0.04151    0.00216    0.00651    0.01071
C1S   1    1.107126   -0.630596    1.201174    11.00000    0.43232
C2S   1    1.009127   -0.790344    1.279993    11.00000    0.43232
C3S   1    1.104783   -0.636608    1.687291    11.00000    0.43232
C4S   1    1.141418   -0.692363    1.646625    11.00000    0.43232
C5S   1    1.305083   -0.666185    1.470638    11.00000    0.43232
S1    7    1.074019   -0.679058    1.329457    11.00000    0.43232
S2    7    1.226539   -0.701434    1.577524    11.00000    0.43232
O1W   4    1.050413   -0.593545    1.471532    11.00000    0.24377
AFIX  66
N1L   3    1.202607   -0.808101    1.335314    10.33333    0.52310
C2L   1    1.137726   -0.826880    1.405725    10.33333    0.52310
C3L   1    1.052956   -0.884449    1.380433    10.33333    0.52310
C4L   1    1.033065   -0.923240    1.284727    10.33333    0.52310
C5L   1    1.097945   -0.904461    1.214315    10.33333    0.52310
C1L   1    1.182715   -0.846892    1.239607    10.33333    0.52310
AFIX   0
C6L   1    1.065129   -0.956607    1.109459    10.33333    0.52310
AFIX  55
S3    7    0.895788   -0.938672    1.105779    10.33333    2.00000
C8L   1    0.940950   -0.977462    1.147583    10.33333    2.00000
N2L   3    0.992526   -0.982738    1.068979    10.33333    2.00000
C9L   1    0.979243   -0.947208    0.978596    10.33333    2.00000
C10L  1    0.919455   -0.919974    1.001341    10.33333    2.00000
AFIX   1
N3L   3    0.878700   -1.057840    1.179430    10.33333    2.00000
N4L   3    0.741460   -1.097820    1.229120    10.33333    2.00000
C11L  1    0.806240   -1.073740    1.236560    10.33333    2.00000
CL1   8    1.152970   -0.747950    1.488260    10.33330    0.31632

AFIX   0
HKLF 4


REM  METH_MECYS_TDA in P6(3)
REM wR2 = 0.227431, GooF = S = 1.57454, Restrained GooF = 5.76166 for all data
REM R1 = 0.069250 for 3629 Fo > 4sig(Fo) and 0.094866 for all 4918 data
REM 194 parameters refined using 109 restraints

END

WGHT      0.1687      3.6110

REM Highest difference peak  1.593,  deepest hole -0.787,  1-sigma level  0.188
Q1    1   1.3637 -0.4008  1.9161  11.00000  0.05    1.35
Q2    1   1.1809 -0.4986  1.8540  11.00000  0.05    1.27
Q3    1   1.2339 -0.3616  1.0072  11.00000  0.05    1.23
Q4    1   1.1799 -0.5114  1.0745  11.00000  0.05    1.18
Q5    1   1.0944 -0.6477  1.5380  11.00000  0.05    0.86
;
_shelx_res_checksum   56672

_shelx_hkl_file
;
   0   0   1   -0.36    0.06
   0   0   1   -0.29    0.13
   0   0   1   -0.33    0.08
   0   0  -1   -0.60    0.13
   0   0  -1   -0.31    0.07
   0   0  -1   -0.29    0.11
   0   0   2  232.84    6.36
   0   0   2  256.65    6.46
   0   0   2  223.90    6.44
   0   0  -2  198.94    6.41
   0   0  -2  233.01    6.44
   0   0  -2  205.64    6.34
   0   0   3    0.72    0.49
   0   0   3    0.58    0.62
   0   0   3   -0.28    0.54
   0   0  -3   -1.13    0.58
   0   0  -3    0.09    0.51
   0   0   4   62.28    2.53
   0   0   4   62.99    2.29
   0   0   4   65.23    2.58
   0   0  -4   67.31    2.57
   0   0  -4   64.25    2.50
   0   0   5   -0.02    0.58
   0   0   5    0.73    0.73
   0   0   5   -0.48    0.68
   0   0  -5    0.63    0.82
   0   0  -5   -0.31    0.61
   0   0   6   92.21    3.22
   0   0   6   88.10    3.50
   0   0   6   88.04    3.53
   0   0  -6   93.45    3.50
   0   0  -6   95.64    3.60
   0   0   7   -0.26    0.64
   0   0   7   -0.98    0.82
   0   0  -7   -0.91    1.02
   0   0  -7    0.94    0.69
   0   0   8  938.75   26.70
   0   0   8  922.90   27.12
   0   0  -8  935.76   27.03
   0   0  -8 1000.00   25.35
   0   0   9   -0.27    0.71
   0   0   9    0.07    1.01
   0   0  -9    0.18    1.18
   0   0  10    2.91    1.31
   0   0 -10    6.49    1.59
   0   0  11   -1.93    1.11
   0   0 -11    0.12    1.43
   0   0 -11   -0.66    1.19
   0   0  12   43.04    3.12
   0   0 -12   41.88    3.11
   0   0 -12   41.31    3.19
   0   0  13   -0.29    1.46
   0   0 -13    1.19    1.70
   0   0 -13   -0.91    1.56
   0   0  14   54.13    3.66
   0   0 -14   48.52    3.73
   0   0  15   -1.42    1.59
   0   0 -15   -0.60    1.99
   0   0  16   25.21    3.26
   0   0 -16   21.19    3.13
   1  -1 -16    3.07    2.16
  -1   1  16    1.87    1.99
   1  -1 -15   27.21    3.24
  -1   1  15   26.96    3.18
   1  -1 -14   11.32    2.35
  -1   1  14    7.73    2.11
   1  -1 -13    1.66    1.73
  -1   1  13    2.34    1.59
   1  -1 -12    2.74    1.72
   1  -1 -12    4.82    1.85
  -1   1  12    6.69    1.85
   1  -1 -11   12.65    2.05
   1  -1 -11   11.39    2.03
  -1   1  11   11.14    1.85
  -1   1  11   13.37    1.35
   1  -1 -10    1.07    1.29
   1  -1 -10    0.92    1.27
  -1   1  10   -1.15    1.01
  -1   1  10    0.33    0.70
   1  -1  -9   88.63    3.93
  -1   1   9   92.57    4.00
  -1   1   9   90.02    3.34
   1  -1  -8  125.93    4.78
  -1   1   8  125.27    4.77
  -1   1   8  122.45    4.14
   1  -1  -7  220.01    7.27
  -1   1   7  230.56    7.39
  -1   1   7  228.07    6.83
   1  -1  -6   15.05    1.37
   1  -1  -6   18.24    1.58
  -1   1   6   16.56    1.11
  -1   1   6   15.27    1.45
  -1   1   6   18.54    1.57
   1  -1  -5   10.92    1.11
   1  -1  -5   12.06    1.22
  -1   1   5   14.19    0.99
  -1   1   5   12.81    1.20
  -1   1   5   14.68    1.29
   1  -1  -4   22.65    1.41
   1  -1  -4   24.36    1.46
  -1   1   4   22.10    1.41
  -1   1   4   23.23    1.11
  -1   1   4   18.16    1.34
   1  -1  -3  230.31    6.72
  -1   1   3  228.21    6.82
  -1   1   3  234.65    6.73
  -1   1   3  232.96    6.53
   1  -1  -2   10.77    0.77
  -1   1   2    9.49    0.79
  -1   1   2   11.73    0.74
   1  -1   0   -0.29    0.08
   1  -1   0   -0.30    0.09
   1  -1   0   -0.18    0.07
  -1   1   0   -0.28    0.07
  -1   1   0   -0.18    0.06
   1  -1   2   11.03    0.85
   1  -1   2   11.41    0.79
   1  -1   2   11.74    0.67
   1  -1   2   12.87    0.91
  -1   1  -2    9.24    0.76
  -1   1  -2   11.90    0.91
  -1   1  -2    9.66    0.72
  -1   1  -2   10.42    0.82
   1  -1   3  240.92    6.93
   1  -1   3  238.74    6.86
   1  -1   3  229.75    6.90
  -1   1  -3  236.81    6.44
  -1   1  -3  225.32    6.87
  -1   1  -3  229.16    6.84
  -1   1  -3  240.36    6.96
   1  -1   4   24.19    1.35
   1  -1   4   22.36    1.52
   1  -1   4   20.31    1.39
  -1   1  -4   22.65    1.25
  -1   1  -4   20.84    1.36
  -1   1  -4   20.64    1.29
  -1   1  -4   21.10    1.51
   1  -1   5   16.15    1.40
   1  -1   5   14.31    1.16
   1  -1   5   14.37    1.29
  -1   1  -5   12.79    1.37
  -1   1  -5   12.80    1.20
  -1   1  -5   12.58    1.07
   1  -1   6   18.35    1.64
   1  -1   6   16.61    1.53
   1  -1   6   16.71    1.32
  -1   1  -6   16.68    1.57
  -1   1  -6   17.32    1.30
  -1   1  -6   15.62    1.41
   1  -1   7  234.28    7.47
   1  -1   7  223.84    7.13
  -1   1  -7  239.06    6.82
  -1   1  -7  222.03    7.47
   1  -1   8  128.29    4.57
   1  -1   8  122.53    4.87
  -1   1  -8  140.59    4.44
  -1   1  -8  131.16    5.01
   1  -1   9   95.71    4.08
  -1   1  -9   89.77    4.08
   1  -1  10   -0.70    1.17
  -1   1 -10    0.58    1.32
   1  -1  11   10.05    1.83
  -1   1 -11   13.41    2.14
  -1   1 -11    9.52    1.88
   1  -1  12    5.99    1.79
  -1   1 -12    4.71    1.84
  -1   1 -12    5.96    1.89
   1  -1  13    1.74    1.56
  -1   1 -13    4.00    1.87
  -1   1 -13    4.28    1.78
   1  -1  14    6.78    2.09
  -1   1 -14    4.43    2.05
  -1   1 -14    7.76    2.27
   1  -1  15   24.33    3.08
  -1   1 -15   27.70    3.29
   1  -1  16    5.87    2.28
  -1   1 -16    4.79    2.22
   2  -2 -16   -0.08    2.02
  -2   2  16   -1.70    1.62
   2  -2 -15    8.04    2.34
  -2   2  15    4.85    2.00
   2  -2 -14   -0.36    1.80
  -2   2  14    0.12    1.61
   2  -2 -13    2.36    1.76
  -2   2  13    2.59    1.72
   2  -2 -12    7.27    1.91
   2  -2 -12   11.50    2.19
  -2   2  12   12.21    2.04
   2  -2 -11    0.39    1.29
   2  -2 -11    1.60    1.52
  -2   2  11    0.68    1.31
   2  -2 -10   23.55    2.30
   2  -2 -10   25.15    2.40
  -2   2  10   20.85    1.47
  -2   2  10   21.60    2.16
   2  -2  -9   23.72    2.12
  -2   2   9   24.75    2.18
  -2   2   9   21.56    1.40
   2  -2  -8   46.51    2.54
  -2   2   8   51.77    2.66
  -2   2   8   45.92    1.95
   2  -2  -7   79.18    3.32
  -2   2   7   79.06    3.39
  -2   2   7   82.20    3.28
  -2   2   7   80.10    2.75
   2  -2  -6    2.74    0.97
  -2   2   6    2.77    0.92
  -2   2   6    0.80    0.82
  -2   2   6    2.13    0.53
   2  -2  -5    3.48    0.84
  -2   2   5    2.28    0.81
  -2   2   5    3.80    0.51
  -2   2   5    3.24    0.77
   2  -2  -4  110.58    3.65
  -2   2   4  118.23    3.68
  -2   2   4  109.67    3.84
  -2   2   4  112.72    3.31
   2  -2  -3    6.38    0.72
  -2   2   3   10.13    0.79
   2  -2  -2  127.65    3.63
  -2   2   2  125.84    3.62
  -2   2   2  120.78    3.84
   2  -2  -1   98.39    2.89
   2  -2  -1   94.70    2.71
  -2   2   1   93.24    2.88
  -2   2   1   89.58    2.70
   2  -2   0  155.15    4.40
   2  -2   0  159.22    4.56
   2  -2   0  159.94    4.52
   2  -2   0  161.56    4.34
  -2   2   0  150.75    4.40
  -2   2   0  161.79    4.57
  -2   2   0  161.34    4.33
   2  -2   1   96.10    2.94
   2  -2   1   94.56    2.83
   2  -2   1   91.94    2.99
   2  -2   1   92.08    3.00
  -2   2  -1   97.76    3.03
  -2   2  -1  103.26    2.95
  -2   2  -1   98.29    3.00
  -2   2  -1  101.55    2.83
   2  -2   2  122.65    3.84
   2  -2   2  124.93    3.61
   2  -2   2  122.85    3.85
   2  -2   2  125.56    3.87
  -2   2  -2  123.59    3.86
  -2   2  -2  124.78    3.60
  -2   2  -2  122.78    3.84
  -2   2  -2  117.17    3.86
   2  -2   3    9.15    0.83
   2  -2   3   11.29    1.04
   2  -2   3   10.74    0.94
   2  -2   3   10.31    0.98
  -2   2  -3    5.83    0.85
  -2   2  -3    6.43    0.84
  -2   2  -3    6.36    0.74
  -2   2  -3    4.81    0.83
   2  -2   4  108.63    3.88
   2  -2   4  110.83    3.83
   2  -2   4  113.35    3.79
   2  -2   4  111.19    3.55
  -2   2  -4  115.85    3.86
  -2   2  -4  115.90    3.93
  -2   2  -4  110.51    3.79
  -2   2  -4  114.37    3.56
   2  -2   5    3.42    0.94
   2  -2   5    2.42    0.88
   2  -2   5    3.07    0.80
  -2   2  -5    2.71    0.80
  -2   2  -5    2.55    0.87
  -2   2  -5    3.70    0.78
  -2   2  -5    2.29    0.97
   2  -2   6    1.65    0.99
   2  -2   6    1.23    0.73
  -2   2  -6    1.97    1.08
  -2   2  -6    2.45    0.84
  -2   2  -6    0.51    0.73
   2  -2   7   75.10    3.37
   2  -2   7   80.42    3.25
  -2   2  -7   83.89    3.08
  -2   2  -7   83.84    3.59
   2  -2   8   47.77    2.63
  -2   2  -8   43.04    2.69
   2  -2   9   23.44    2.18
  -2   2  -9   22.45    2.31
   2  -2  10   20.36    2.21
  -2   2 -10   21.86    2.39
   2  -2  11    0.15    1.33
  -2   2 -11   -0.26    1.41
  -2   2 -11   -1.86    1.40
   2  -2  12   11.24    2.07
  -2   2 -12   11.69    2.22
  -2   2 -12   11.48    2.09
   2  -2  13    6.38    1.87
  -2   2 -13    3.58    1.86
  -2   2 -13    5.66    2.06
   2  -2  14   -1.28    1.65
  -2   2 -14    0.14    1.79
  -2   2 -14    4.70    2.07
   2  -2  15    8.53    2.28
  -2   2 -15    5.92    2.26
   2  -2  16   -0.26    2.02
  -2   2 -16    0.50    2.03
  -3   3  16    0.30    1.84
   3  -3 -15   11.55    2.60
  -3   3  15   12.72    2.44
   3  -3 -14    2.67    1.88
  -3   3  14    0.20    1.56
   3  -3 -13    1.82    1.75
  -3   3  13    0.61    1.45
   3  -3 -12   40.09    3.11
  -3   3  12   36.92    2.88
   3  -3 -11   53.26    3.33
  -3   3  11   51.46    3.19
   3  -3 -10   19.31    2.16
   3  -3 -10   18.46    2.02
  -3   3  10   15.32    1.16
  -3   3  10   13.91    1.86
   3  -3  -9   23.08    2.23
   3  -3  -9   20.39    1.95
  -3   3   9   23.18    1.26
  -3   3   9   25.09    2.06
   3  -3  -8   21.44    1.88
  -3   3   8   21.14    1.17
  -3   3   8   21.13    1.97
   3  -3  -7  256.47    8.01
  -3   3   7  255.11    7.38
  -3   3   7  255.98    7.99
  -3   3   7  264.66    8.31
   3  -3  -6   31.00    1.85
  -3   3   6   34.72    1.30
  -3   3   6   37.06    2.07
  -3   3   6   35.10    1.89
   3  -3  -5  183.81    5.82
  -3   3   5  193.91    6.15
  -3   3   5  189.39    5.35
  -3   3   5  197.70    6.15
  -3   3   5  183.59    5.80
   3  -3  -4  156.94    4.83
  -3   3   4  162.29    5.17
  -3   3   4  156.43    4.43
  -3   3   4  162.51    4.84
   3  -3  -3  227.11    6.42
  -3   3   3  229.79    6.43
  -3   3   3  222.19    6.20
  -3   3   3  220.78    6.74
   3  -3  -2  281.79    7.93
  -3   3   2  268.37    7.91
  -3   3   2  272.46    7.62
  -3   3   2  273.41    7.57
   3  -3  -1  330.60    8.67
   3  -3  -1  327.34    9.01
   3  -3  -1  315.76    9.04
  -3   3   1  315.54    9.03
  -3   3   1  318.10    9.01
   3  -3   0  173.82    5.14
   3  -3   0  179.37    5.18
   3  -3   0  177.66    4.95
   3  -3   0  173.41    4.94
  -3   3   0  180.25    4.95
  -3   3   0  176.21    5.18
  -3   3   0  174.62    4.96
   3  -3   1  311.80    9.32
   3  -3   1  325.10    8.82
   3  -3   1  326.39    9.33
   3  -3   1  339.76    9.19
  -3   3  -1  324.53    9.32
  -3   3  -1  324.52    8.80
  -3   3  -1  326.84    9.36
  -3   3  -1  329.50    9.18
   3  -3   2  272.72    8.04
   3  -3   2  287.97    7.64
   3  -3   2  273.54    8.09
   3  -3   2  280.71    7.99
  -3   3  -2  270.71    8.09
  -3   3  -2  265.28    7.97
  -3   3  -2  280.67    7.61
  -3   3  -2  271.21    8.03
   3  -3   3  228.21    6.95
   3  -3   3  226.23    6.91
   3  -3   3  227.52    6.52
   3  -3   3  229.88    6.92
  -3   3  -3  227.74    6.89
  -3   3  -3  231.97    6.52
  -3   3  -3  231.65    6.98
  -3   3  -3  232.69    6.93
   3  -3   4  157.99    4.87
   3  -3   4  165.91    5.24
   3  -3   4  157.78    5.25
   3  -3   4  152.29    5.18
  -3   3  -4  161.79    4.85
  -3   3  -4  167.86    5.21
  -3   3  -4  170.68    5.28
  -3   3  -4  157.57    5.22
   3  -3   5  182.61    5.98
   3  -3   5  181.87    6.04
   3  -3   5  193.53    5.98
   3  -3   5  182.11    5.60
  -3   3  -5  182.62    5.97
  -3   3  -5  178.77    6.03
  -3   3  -5  187.35    5.95
  -3   3  -5  187.08    5.55
   3  -3   6   32.96    2.09
   3  -3   6   36.89    2.08
  -3   3  -6   32.15    1.95
  -3   3  -6   34.37    1.85
  -3   3  -6   35.44    2.24
  -3   3  -6   32.95    2.04
   3  -3   7  276.12    8.58
  -3   3  -7  258.73    8.61
   3  -3   8   19.77    1.95
  -3   3  -8   20.21    2.07
   3  -3   9   21.33    2.16
  -3   3  -9   23.01    2.32
   3  -3  10   14.00    1.98
  -3   3 -10   16.30    2.16
   3  -3  11   55.88    3.35
  -3   3 -11   50.13    3.30
  -3   3 -11   54.82    3.50
   3  -3  12   36.41    3.20
  -3   3 -12   38.75    3.12
  -3   3 -12   43.78    3.26
   3  -3  13    4.17    1.94
  -3   3 -13    1.08    1.49
  -3   3 -13    1.55    1.88
   3  -3  14    0.16    1.74
  -3   3 -14    1.51    1.84
  -3   3 -14    3.60    2.05
   3  -3  15   11.38    2.54
  -3   3 -15    8.47    2.38
   3  -3  16   -3.64    1.96
   4  -4 -15    4.64    2.27
  -4   4  15    4.87    2.03
   4  -4 -14    3.72    1.93
  -4   4  14    3.01    1.71
   4  -4 -13    5.14    1.92
  -4   4  13    8.00    1.91
   4  -4 -12    0.22    1.52
  -4   4  12    0.13    1.30
   4  -4 -11   75.36    3.98
  -4   4  11   77.54    3.93
   4  -4 -10    1.01    1.34
  -4   4  10    1.38    1.13
  -4   4  10    0.73    0.45
   4  -4  -9    5.83    1.46
  -4   4   9    6.91    1.42
  -4   4   9    6.38    1.38
  -4   4   9    6.58    0.60
   4  -4  -8   68.42    3.03
   4  -4  -8   75.91    3.39
  -4   4   8   67.35    2.19
  -4   4   8   69.42    3.36
  -4   4   8   73.08    3.37
   4  -4  -7   59.56    2.59
  -4   4   7   50.72    2.73
  -4   4   7   58.87    1.80
  -4   4   7   62.09    2.62
  -4   4   7   57.87    2.84
   4  -4  -6   17.77    1.42
  -4   4   6   19.19    1.72
  -4   4   6   22.52    1.54
  -4   4   6   21.94    1.70
   4  -4  -5  175.43    5.47
  -4   4   5  177.25    5.93
  -4   4   5  185.80    5.50
  -4   4   4   50.76    2.33
  -4   4   4   55.28    1.97
   4  -4  -3  389.66   11.42
   4  -4  -3  401.12   11.07
  -4   4   3  399.27   11.01
  -4   4   3  408.29   11.03
  -4   4   3  393.11   11.45
   4  -4  -2  212.12    6.18
   4  -4  -2  207.75    5.74
   4  -4  -2  208.15    5.82
  -4   4   2  197.81    6.12
  -4   4   2  199.35    5.82
  -4   4   2  196.48    5.59
   4  -4  -1  102.31    2.82
   4  -4  -1   97.72    3.30
   4  -4  -1   99.04    3.12
  -4   4   1   97.22    3.12
  -4   4   1   99.78    3.32
  -4   4   1   99.74    2.77
   4  -4   0   12.48    0.75
   4  -4   0   12.07    1.02
   4  -4   0   13.38    1.06
   4  -4   0   12.33    0.97
  -4   4   0   13.23    1.02
  -4   4   0   11.77    0.79
   4  -4   1  101.67    3.20
   4  -4   1  104.74    3.26
   4  -4   1   96.59    3.39
  -4   4  -1  101.99    3.22
  -4   4  -1  103.37    3.43
  -4   4  -1  103.32    3.22
  -4   4  -1  100.99    3.43
   4  -4   2  203.71    6.23
   4  -4   2  202.46    6.22
   4  -4   2  206.82    5.91
   4  -4   2  199.69    6.10
  -4   4  -2  208.56    6.27
  -4   4  -2  209.10    6.21
  -4   4  -2  190.63    6.07
  -4   4  -2  206.53    5.87
   4  -4   3  399.52   11.69
   4  -4   3  394.42   11.61
   4  -4   3  406.93   11.02
   4  -4   3  396.54   11.56
  -4   4  -3  407.10   11.59
  -4   4  -3  397.86   10.97
  -4   4  -3  400.97   11.60
  -4   4  -3  398.01   11.71
   4  -4   4   50.56    2.36
   4  -4   4   52.81    2.20
   4  -4   4   49.18    2.35
   4  -4   4   49.99    2.41
  -4   4  -4   50.80    2.15
  -4   4  -4   54.62    2.37
  -4   4  -4   50.17    2.38
  -4   4  -4   54.97    2.43
   4  -4   5  188.72    5.77
   4  -4   5  184.52    6.13
   4  -4   5  192.52    6.16
   4  -4   5  182.44    6.12
  -4   4  -5  188.44    6.13
  -4   4  -5  200.81    6.25
  -4   4  -5  183.93    6.18
  -4   4  -5  177.11    5.67
   4  -4   6   21.31    1.82
   4  -4   6   20.04    1.57
  -4   4  -6   22.00    1.90
  -4   4  -6   18.82    1.84
   4  -4   7   58.17    2.95
  -4   4  -7   60.66    2.98
   4  -4   8   71.56    3.51
  -4   4  -8   73.52    3.58
   4  -4   9    8.01    1.68
  -4   4  -9    3.67    1.52
   4  -4  10    2.24    1.42
  -4   4 -10    2.57    1.57
   4  -4  11   73.29    3.99
  -4   4 -11   80.01    4.25
  -4   4 -11   80.01    4.05
   4  -4  12   -5.26    1.44
  -4   4 -12   -0.42    1.53
  -4   4 -12    5.17    1.92
   4  -4  13    9.22    2.11
  -4   4 -13   12.55    2.27
  -4   4 -13    8.53    2.29
   4  -4  14    0.87    1.81
  -4   4 -14    5.50    2.23
  -4   4 -14    0.38    1.76
   4  -4  15    4.13    2.11
  -4   4 -15    4.94    2.26
   5  -5 -15    0.36    1.96
  -5   5  15    0.44    1.71
   5  -5 -14   -0.05    1.75
  -5   5  14    2.71    1.80
   5  -5 -13    8.30    2.06
  -5   5  13    9.25    1.99
   5  -5 -12    2.86    1.70
  -5   5  12    3.35    1.49
   5  -5 -11   26.33    2.60
  -5   5  11   25.90    2.56
   5  -5 -10   15.29    2.02
  -5   5  10   11.09    1.78
   5  -5  -9   -0.26    1.14
  -5   5   9   -0.74    0.83
  -5   5   9   -1.31    0.95
   5  -5  -8    1.17    1.10
  -5   5   8    0.90    0.95
  -5   5   8   -0.03    0.96
  -5   5   8    0.49    0.85
   5  -5  -7    1.75    0.99
  -5   5   7    1.49    0.94
  -5   5   7    1.12    0.81
  -5   5   7    1.19    0.98
   5  -5  -6   11.86    1.35
  -5   5   6   11.87    1.10
  -5   5   6   10.15    1.37
   5  -5  -5   54.22    2.43
  -5   5   5   58.98    2.20
  -5   5   5   58.52    2.68
   5  -5  -4  127.72    4.55
   5  -5  -4  130.04    4.19
  -5   5   4  135.07    3.92
  -5   5   4  129.45    3.71
  -5   5   4  125.88    4.52
   5  -5  -3  217.54    6.66
   5  -5  -3  210.16    6.16
  -5   5   3  210.83    6.65
  -5   5   3  213.59    5.95
  -5   5   3  214.66    6.10
   5  -5  -2   25.14    1.17
   5  -5  -2   27.35    1.22
   5  -5  -2   26.41    1.55
  -5   5   2   25.31    1.55
  -5   5   2   25.68    1.19
   5  -5  -1   40.11    1.81
   5  -5  -1   36.07    1.13
   5  -5  -1   38.13    1.74
   5  -5  -1   37.07    1.16
   5  -5  -1   40.22    1.63
  -5   5   1   33.26    1.15
  -5   5   1   33.16    1.59
  -5   5   1   31.71    1.66
   5  -5   0    6.89    0.89
   5  -5   0    5.70    0.80
   5  -5   0    4.80    0.86
   5  -5   0    5.49    0.56
   5  -5   0    4.95    0.43
  -5   5   0    5.68    0.83
  -5   5   0    5.39    0.59
   5  -5   1   33.30    1.71
   5  -5   1   32.61    1.53
   5  -5   1   35.31    1.76
  -5   5  -1   33.79    1.55
  -5   5  -1   40.47    1.85
  -5   5  -1   34.73    1.69
  -5   5  -1   36.34    1.85
   5  -5   2   26.61    1.63
   5  -5   2   25.51    1.55
   5  -5   2   27.30    1.54
   5  -5   2   28.25    1.57
  -5   5  -2   26.52    1.53
  -5   5  -2   29.04    1.74
  -5   5  -2   24.54    1.50
  -5   5  -2   31.02    1.71
   5  -5   3  207.60    6.57
   5  -5   3  207.35    6.67
   5  -5   3  211.03    6.73
   5  -5   3  218.71    6.38
  -5   5  -3  220.14    6.64
  -5   5  -3  208.42    6.64
  -5   5  -3  215.63    6.31
  -5   5  -3  214.43    6.77
   5  -5   4  126.29    4.54
   5  -5   4  130.70    4.35
   5  -5   4  128.58    4.61
   5  -5   4  135.60    4.57
  -5   5  -4  130.02    4.57
  -5   5  -4  132.32    4.29
  -5   5  -4  128.77    4.63
  -5   5  -4  130.27    4.54
   5  -5   5   61.60    2.79
   5  -5   5   58.14    2.52
  -5   5  -5   53.67    2.68
  -5   5  -5   56.41    2.76
  -5   5  -5   56.95    2.69
   5  -5   6   11.46    1.35
   5  -5   6   12.26    1.53
  -5   5  -6   10.56    1.51
  -5   5  -6   12.60    1.64
   5  -5   7    1.20    1.14
   5  -5   7    2.49    0.96
  -5   5  -7    1.66    1.16
   5  -5   8   -0.68    1.10
  -5   5  -8    1.15    1.24
   5  -5   9   -1.04    1.22
  -5   5  -9    0.24    1.20
   5  -5  10   12.87    2.01
  -5   5 -10   12.68    1.96
  -5   5 -10   12.28    2.13
   5  -5  11   25.44    2.63
  -5   5 -11   23.85    2.77
  -5   5 -11   22.82    2.49
   5  -5  12    3.14    1.80
  -5   5 -12    2.33    1.89
  -5   5 -12    3.91    1.76
   5  -5  13    8.67    2.16
  -5   5 -13    6.06    2.06
  -5   5 -13    8.80    2.27
   5  -5  14   -2.06    1.79
  -5   5 -14   -2.14    1.65
  -5   5 -14    0.48    1.97
   5  -5  15   -0.96    1.91
  -5   5 -15   -3.11    1.75
  -5   5 -15    2.66    2.22
   6  -6 -15    6.45    2.48
  -6   6  15    5.18    1.92
   6  -6 -14    4.05    2.05
  -6   6  14    0.70    1.56
   6  -6 -13    4.80    1.92
  -6   6  13    4.23    1.68
   6  -6 -12   25.14    2.74
  -6   6  12   23.75    2.62
   6  -6 -11   30.69    2.85
  -6   6  11   30.81    2.82
   6  -6 -10   35.07    2.65
  -6   6  10   29.28    2.43
   6  -6  -9   24.68    2.23
  -6   6   9   20.80    2.13
   6  -6  -8    0.43    1.11
  -6   6   8    1.14    0.82
  -6   6   8    0.45    0.93
  -6   6   8   -0.73    0.79
   6  -6  -7   45.58    2.54
  -6   6   7   45.71    2.09
  -6   6   7   48.02    2.75
   6  -6  -6    8.00    1.19
  -6   6   6    8.16    0.89
  -6   6   6    7.56    1.25
   6  -6  -5   95.02    3.41
  -6   6   5   89.91    3.77
  -6   6   5   93.45    3.02
   6  -6  -4  306.85    8.92
   6  -6  -4  319.46    9.49
  -6   6   4  304.70    8.65
  -6   6   4  311.26    9.49
  -6   6   4  311.87    8.73
   6  -6  -3   72.80    2.39
   6  -6  -3   74.19    2.50
   6  -6  -3   72.03    2.98
  -6   6   3   69.72    2.95
  -6   6   3   69.62    2.39
   6  -6  -2   46.71    1.59
   6  -6  -2   46.79    2.18
   6  -6  -2   42.76    1.78
  -6   6   2   42.72    1.31
  -6   6   2   44.92    2.16
  -6   6   2   43.89    1.80
   6  -6  -1  119.39    3.81
   6  -6  -1  109.95    3.89
   6  -6  -1  113.98    3.25
   6  -6  -1  112.96    3.73
   6  -6  -1  111.00    3.14
  -6   6   1  119.08    3.99
  -6   6   1  108.81    3.73
  -6   6   1  116.02    3.27
   6  -6   0    1.24    0.74
   6  -6   0    0.67    0.67
   6  -6   0    0.70    0.73
   6  -6   0    1.00    0.46
   6  -6   0    1.96    0.30
   6  -6   0    2.08    0.37
  -6   6   0    1.84    0.79
  -6   6   0    2.44    0.54
   6  -6   1  114.88    3.95
   6  -6   1  109.68    3.79
   6  -6   1  120.34    3.66
  -6   6  -1  110.15    3.76
  -6   6  -1  117.44    4.04
  -6   6  -1  111.03    3.97
  -6   6  -1  111.03    3.64
   6  -6   2   47.34    2.10
   6  -6   2   42.58    1.95
   6  -6   2   44.26    2.19
  -6   6  -2   42.99    2.18
  -6   6  -2   42.82    1.99
  -6   6  -2   41.45    2.20
  -6   6  -2   46.03    2.05
   6  -6   3   72.25    2.92
   6  -6   3   75.21    2.96
   6  -6   3   75.59    3.14
   6  -6   3   74.32    3.11
  -6   6  -3   76.09    2.89
  -6   6  -3   75.86    3.03
  -6   6  -3   71.91    3.04
  -6   6  -3   77.57    3.19
   6  -6   4  322.75    9.53
   6  -6   4  280.68    9.30
   6  -6   4  308.36    9.01
  -6   6  -4  311.61    9.46
  -6   6  -4  312.58    9.41
  -6   6  -4  315.11    9.58
   6  -6   5   97.32    3.93
   6  -6   5   99.03    3.71
  -6   6  -5   97.19    3.93
  -6   6  -5   99.78    4.03
   6  -6   6    8.70    1.46
   6  -6   6    8.03    1.26
  -6   6  -6    6.61    1.41
  -6   6  -6    9.23    1.50
   6  -6   7   44.86    2.71
   6  -6   7   48.56    2.55
  -6   6  -7   47.36    2.83
  -6   6  -7   47.82    2.81
   6  -6   8    0.11    1.28
   6  -6   8    0.18    0.91
  -6   6  -8    1.79    1.32
   6  -6   9   22.63    2.36
  -6   6  -9   23.76    2.49
   6  -6  10   33.27    2.87
  -6   6 -10   32.94    3.02
  -6   6 -10   26.05    2.53
   6  -6  11   26.88    2.74
  -6   6 -11   21.84    2.63
  -6   6 -11   29.70    2.80
   6  -6  12   21.22    2.72
  -6   6 -12   25.23    2.97
  -6   6 -12   25.47    2.80
   6  -6  13    4.54    1.98
  -6   6 -13    8.01    2.33
  -6   6 -13    6.89    2.03
   6  -6  14    6.48    2.17
  -6   6 -14    2.11    2.15
  -6   6 -14    3.05    2.00
   6  -6  15    6.92    2.27
  -6   6 -15    5.32    2.19
  -6   6 -15    8.12    2.51
   7  -7 -15    7.01    2.46
  -7   7  15    2.04    1.77
   7  -7 -14   -0.38    1.81
  -7   7  14    0.76    1.59
   7  -7 -13    2.88    1.80
  -7   7  13    2.19    1.57
   7  -7 -12   43.50    3.22
  -7   7  12   40.76    3.11
   7  -7 -11    5.83    1.82
  -7   7  11    9.80    1.80
   7  -7 -10   36.48    2.79
  -7   7  10   30.86    2.53
   7  -7  -9    2.59    1.36
  -7   7   9    3.12    1.25
  -7   7   9    2.97    1.03
   7  -7  -8  111.42    4.28
  -7   7   8   99.13    3.74
  -7   7   8  104.56    4.55
  -7   7   8  104.33    4.50
   7  -7  -7   33.37    2.22
  -7   7   7   35.15    2.33
  -7   7   7   32.69    1.74
   7  -7  -6   10.54    1.31
  -7   7   6   11.83    0.96
  -7   7   6    9.95    1.51
   7  -7  -5    8.51    1.11
   7  -7  -5   10.41    1.42
  -7   7   5   10.10    1.44
  -7   7   5    9.86    0.73
   7  -7  -4  519.64   14.36
   7  -7  -4  510.11   15.10
  -7   7   4  521.32   14.47
  -7   7   4  519.06   15.12
   7  -7  -3   67.98    2.40
   7  -7  -3   66.10    2.44
   7  -7  -3   74.85    3.11
  -7   7   3   71.88    3.08
  -7   7   3   72.23    2.07
  -7   7   3   73.34    2.52
   7  -7  -2   25.35    1.74
   7  -7  -2   26.24    1.09
   7  -7  -2   24.16    1.40
   7  -7  -2   26.44    1.60
  -7   7   2   26.06    1.74
  -7   7   2   26.95    1.46
   7  -7  -1   36.07    1.22
   7  -7  -1   38.21    1.90
   7  -7  -1   36.46    1.77
   7  -7  -1   38.41    2.01
  -7   7   1   31.11    1.78
  -7   7   1   33.78    1.25
   7  -7   0  313.43    9.11
   7  -7   0  316.46    8.38
   7  -7   0  316.19    9.51
   7  -7   0  316.24    8.99
   7  -7   0  312.11    8.48
   7  -7   0  330.55    9.56
  -7   7   0  321.25    9.03
  -7   7   0  322.00    9.53
   7  -7   1   34.99    1.88
   7  -7   1   33.48    1.66
   7  -7   1   34.58    1.94
  -7   7  -1   35.35    1.90
  -7   7  -1   35.96    1.69
  -7   7  -1   33.97    1.14
  -7   7  -1   36.46    2.04
  -7   7  -1   37.97    2.11
   7  -7   2   28.39    1.60
   7  -7   2   25.88    1.81
   7  -7   2   22.94    1.67
  -7   7  -2   24.63    1.86
  -7   7  -2   26.15    1.89
  -7   7  -2   24.80    1.57
   7  -7   3   71.24    2.87
   7  -7   3   71.99    2.93
   7  -7   3   67.85    3.03
  -7   7  -3   68.06    3.12
  -7   7  -3   64.05    2.80
   7  -7   4  518.24   15.28
   7  -7   4  516.97   14.52
  -7   7  -4  516.64   15.10
  -7   7  -4  516.71   15.39
   7  -7   5    9.20    1.46
   7  -7   5   10.19    1.37
  -7   7  -5   11.51    1.62
  -7   7  -5   10.09    1.55
   7  -7   6   10.45    1.57
   7  -7   6   10.56    1.45
  -7   7  -6    9.40    1.60
  -7   7  -6   10.80    1.59
   7  -7   7   34.29    2.51
   7  -7   7   37.09    2.32
  -7   7  -7   35.20    2.54
  -7   7  -7   36.14    2.64
   7  -7   8  102.77    4.50
   7  -7   8   94.18    4.06
  -7   7  -8  101.56    4.56
   7  -7   9    3.55    1.57
  -7   7  -9    3.48    1.34
  -7   7  -9    3.00    1.59
   7  -7  10   37.52    3.03
  -7   7 -10   38.35    2.87
  -7   7 -10   35.70    3.22
   7  -7  11    4.70    1.95
  -7   7 -11    9.06    1.99
  -7   7 -11    3.54    1.93
   7  -7  12   40.40    3.25
  -7   7 -12   35.46    3.24
  -7   7 -12   41.41    3.72
   7  -7  13    5.01    1.93
  -7   7 -13    1.58    1.97
  -7   7 -13    3.30    1.87
   7  -7  14    1.59    1.99
  -7   7 -14    4.41    2.05
  -7   7 -14    3.33    2.18
   7  -7  15    0.12    2.08
  -7   7 -15    5.38    2.38
  -7   7 -15    3.28    2.28
   8  -8 -14    3.52    2.10
  -8   8  14    1.38    1.62
   8  -8 -13    3.01    1.83
  -8   8  13    1.21    1.51
   8  -8 -12   -1.38    1.56
  -8   8  12   -1.36    1.23
   8  -8 -11   17.61    2.28
  -8   8  11   13.52    2.15
   8  -8 -10    1.09    1.37
  -8   8  10   -1.46    1.12
   8  -8  -9   13.61    1.77
  -8   8   9   11.59    1.80
   8  -8  -8   34.45    2.38
  -8   8   8   28.67    1.74
   8  -8  -7   -0.85    0.93
  -8   8   7    0.64    0.63
  -8   8   7   -0.20    0.99
   8  -8  -6   21.07    1.68
  -8   8   6   20.31    1.09
  -8   8   6   17.39    1.98
   8  -8  -5   31.92    1.79
   8  -8  -5   31.06    2.18
  -8   8   5   32.53    2.24
  -8   8   5   30.72    1.10
   8  -8  -4   32.09    1.62
   8  -8  -4   32.14    2.13
  -8   8   4   26.98    2.03
  -8   8   4   32.78    1.21
  -8   8   4   33.53    1.49
   8  -8  -3   83.82    2.67
   8  -8  -3   82.09    3.15
   8  -8  -3   81.78    2.86
   8  -8  -3   80.92    3.46
  -8   8   3   78.28    2.29
  -8   8   3   83.12    2.91
  -8   8   3   79.17    3.43
   8  -8  -2   10.64    1.05
   8  -8  -2    9.97    1.25
   8  -8  -2   13.21    1.46
   8  -8  -2   10.81    0.71
  -8   8   2   10.66    1.39
  -8   8   2   13.87    1.23
   8  -8  -1    4.08    0.96
   8  -8  -1    4.77    0.86
   8  -8  -1    4.21    1.05
   8  -8  -1    4.14    0.44
  -8   8   1    1.60    0.89
  -8   8   1    2.38    0.46
   8  -8   0   57.58    2.68
   8  -8   0   57.80    2.58
   8  -8   0   59.17    2.55
   8  -8   0   57.51    1.78
   8  -8   0   55.34    1.67
   8  -8   0   60.01    2.10
  -8   8   0   59.20    2.14
  -8   8   0   59.75    2.67
   8  -8   1    1.89    0.69
   8  -8   1    1.80    0.89
   8  -8   1    2.27    0.92
  -8   8  -1    4.67    0.88
  -8   8  -1    4.12    1.09
   8  -8   2   11.96    1.38
   8  -8   2   13.18    1.21
  -8   8  -2    9.56    0.73
  -8   8  -2   10.30    1.43
  -8   8  -2   11.31    1.21
   8  -8   3   81.43    3.34
   8  -8   3   79.24    3.22
  -8   8  -3   81.88    3.55
  -8   8  -3   82.44    3.27
   8  -8   4   33.62    2.25
   8  -8   4   25.47    1.97
  -8   8  -4   34.25    2.29
  -8   8  -4   29.90    2.09
   8  -8   5   29.81    2.08
   8  -8   5   30.45    2.24
  -8   8  -5   31.48    2.37
  -8   8  -5   34.38    2.30
   8  -8   6   21.61    1.97
   8  -8   6   18.60    2.01
  -8   8  -6   20.32    2.19
  -8   8  -6   19.02    1.99
   8  -8   7    2.13    1.29
   8  -8   7    0.72    1.13
  -8   8  -7    1.89    1.36
  -8   8  -7    0.62    1.32
   8  -8   8   27.73    2.58
   8  -8   8   24.87    2.28
  -8   8  -8   29.51    2.70
  -8   8  -8   23.83    2.16
   8  -8   9   11.34    1.81
   8  -8   9   11.81    2.03
  -8   8  -9   11.83    1.82
  -8   8  -9   14.27    2.22
   8  -8  10   -0.45    1.49
  -8   8 -10    2.21    1.72
  -8   8 -10   -1.57    1.32
   8  -8  11   15.25    2.34
  -8   8 -11   12.23    2.05
  -8   8 -11   12.61    2.39
   8  -8  12    1.42    1.75
  -8   8 -12   -2.65    1.69
  -8   8 -12    1.92    1.64
   8  -8  13    1.10    1.97
  -8   8 -13    2.00    1.84
  -8   8 -13   -0.57    2.00
   8  -8  14    4.40    2.22
  -8   8 -14    0.24    1.99
  -8   8 -14    3.06    1.96
   9  -9 -14    2.63    1.93
  -9   9  14    5.69    1.98
   9  -9 -13   -2.19    1.71
  -9   9  13    0.51    1.53
   9  -9 -12    4.25    1.81
  -9   9  12    1.23    1.51
   9  -9 -11   -0.50    1.48
  -9   9  11    1.27    1.33
   9  -9 -10    1.58    1.33
  -9   9  10   -0.72    1.20
   9  -9  -9   -0.50    1.18
  -9   9   9   -0.21    1.09
   9  -9  -8  104.75    4.27
   9  -9  -7    9.48    1.42
  -9   9   7   10.21    0.84
   9  -9  -6   24.89    1.79
  -9   9   6   24.54    2.28
  -9   9   6   22.20    0.91
   9  -9  -5    0.93    0.78
   9  -9  -5    3.33    1.23
  -9   9   5    1.42    1.10
   9  -9  -4   90.06    3.16
   9  -9  -4   93.06    3.59
   9  -9  -4   96.56    4.03
  -9   9   4   91.78    2.75
  -9   9   4   95.58    2.62
  -9   9   4  101.38    4.10
  -9   9   4   92.92    3.23
   9  -9  -3    2.24    0.92
   9  -9  -3    0.31    0.48
   9  -9  -3    1.02    0.59
   9  -9  -3    1.02    0.98
  -9   9   3    0.71    0.68
  -9   9   3    1.03    0.96
   9  -9  -2   17.78    1.60
   9  -9  -2   18.53    1.76
   9  -9  -2   18.49    1.43
   9  -9  -2   16.70    0.75
  -9   9   2   18.48    1.48
  -9   9   2   16.81    1.74
   9  -9  -1    1.34    0.96
   9  -9  -1    1.88    0.41
   9  -9  -1    0.93    0.74
   9  -9  -1    0.83    0.88
  -9   9   1    2.36    0.93
   9  -9   0  284.26    7.49
   9  -9   0  278.08    8.19
   9  -9   0  291.00    8.95
   9  -9   0  286.00    7.65
   9  -9   0  285.13    8.59
  -9   9   0  291.60    8.92
  -9   9   0  286.84    8.25
   9  -9   1    1.22    0.52
   9  -9   1    1.47    0.71
   9  -9   1    1.32    0.95
   9  -9   1    1.45    0.96
  -9   9  -1    1.06    0.75
  -9   9  -1    2.22    1.10
   9  -9   2   19.78    1.76
   9  -9   2   17.61    1.44
  -9   9  -2   17.91    1.80
  -9   9  -2   18.51    0.92
  -9   9  -2   18.16    1.47
   9  -9   3   -0.13    0.76
   9  -9   3    1.68    0.98
  -9   9  -3    0.34    1.08
  -9   9  -3    0.74    0.56
  -9   9  -3    0.27    0.87
   9  -9   4   95.53    3.85
  -9   9  -4   87.50    3.76
  -9   9  -4   92.12    3.22
  -9   9  -4   97.99    4.14
   9  -9   5    0.49    1.03
   9  -9   5    1.89    1.24
  -9   9  -5    2.01    0.81
  -9   9  -5    1.64    1.20
  -9   9  -5    0.94    1.24
   9  -9   6   21.23    2.09
   9  -9   6   23.11    2.26
  -9   9  -6   22.72    2.33
  -9   9  -6   22.60    1.73
  -9   9  -6   22.96    2.27
   9  -9   7    7.63    1.57
   9  -9   7   10.95    1.78
  -9   9  -7   11.29    1.86
  -9   9  -7    8.65    1.41
   9  -9   8  102.96    4.43
   9  -9   8  101.00    4.65
  -9   9  -8  107.22    4.76
  -9   9  -8   94.26    4.14
   9  -9   9   -1.22    1.24
   9  -9   9    0.13    1.39
  -9   9  -9   -1.68    1.07
  -9   9  -9   -1.03    1.52
   9  -9  10    2.32    1.68
  -9   9 -10    0.04    1.64
  -9   9 -10    0.05    1.39
   9  -9  11    1.18    1.81
  -9   9 -11   -0.79    1.38
  -9   9 -11    0.95    1.83
   9  -9  12    4.26    2.05
  -9   9 -12    3.21    2.02
  -9   9 -12    2.33    1.82
   9  -9  13   -2.01    1.62
  -9   9 -13    3.36    2.21
  -9   9 -13   -2.69    1.56
   9  -9  14    7.18    2.24
  -9   9 -14    1.73    1.94
  -9   9 -14    8.53    2.52
  10 -10 -13   -1.34    1.71
 -10  10  13   -0.52    1.45
  10 -10 -12    0.76    1.67
 -10  10  12    1.87    1.62
  10 -10 -11   11.69    2.07
 -10  10  11   10.51    2.07
  10 -10 -10   -0.92    1.25
 -10  10  10    0.28    1.30
  10 -10  -9    8.43    1.61
  10 -10  -8   32.42    2.28
  10 -10  -7  147.16    5.14
  10 -10  -6   38.68    2.73
  10 -10  -6   39.36    2.09
 -10  10   6   35.17    2.63
  10 -10  -5   39.70    1.96
  10 -10  -5   34.48    2.25
  10 -10  -5   38.76    2.53
 -10  10   5   40.04    1.33
 -10  10   5   36.32    2.58
 -10  10   5   39.56    1.51
  10 -10  -4   62.01    3.16
  10 -10  -4   58.32    2.22
  10 -10  -4   54.90    2.71
 -10  10   4   59.32    3.13
  10 -10  -3   75.09    2.43
  10 -10  -3   79.02    3.59
  10 -10  -3   75.72    2.97
  10 -10  -3   75.59    3.22
 -10  10   3   75.54    3.58
 -10  10   3   79.28    3.05
  10 -10  -2   39.44    2.01
  10 -10  -2   39.47    2.35
  10 -10  -2   39.89    2.43
 -10  10   2   39.48    2.13
  10 -10  -1  134.04    4.01
  10 -10  -1  132.77    5.08
  10 -10  -1  144.46    4.94
 -10  10   1  140.73    4.89
  10 -10   0   61.64    1.90
  10 -10   0   57.08    2.88
  10 -10   0   66.01    3.09
  10 -10   0   64.44    2.31
 -10  10   0   65.37    2.35
 -10  10   0   62.67    2.99
  10 -10   1  143.14    5.15
  10 -10   1  144.34    3.95
  10 -10   1  137.90    4.05
  10 -10   1  124.86    4.84
  10 -10   1  136.10    4.45
 -10  10  -1  134.71    4.49
 -10  10  -1  137.01    5.12
  10 -10   2   36.09    1.99
  10 -10   2   32.32    2.20
 -10  10  -2   37.94    2.05
 -10  10  -2   41.44    2.53
 -10  10  -2   38.20    1.28
  10 -10   3   79.63    3.47
 -10  10  -3   73.82    3.20
 -10  10  -3   76.21    2.55
 -10  10  -3   72.66    3.60
  10 -10   4   62.18    3.09
 -10  10  -4   59.68    3.26
 -10  10  -4   55.64    2.30
 -10  10  -4   59.62    2.98
  10 -10   5   36.73    2.47
 -10  10  -5   34.55    2.41
 -10  10  -5   38.66    2.76
 -10  10  -5   38.09    2.00
  10 -10   6   35.83    2.70
  10 -10   6   38.72    2.64
 -10  10  -6   36.58    2.57
 -10  10  -6   31.66    2.86
 -10  10  -6   36.29    2.13
  10 -10   7  136.95    5.32
  10 -10   7  141.46    5.67
 -10  10  -7  126.95    5.41
 -10  10  -7  132.13    4.83
  10 -10   8   31.51    2.88
  10 -10   8   30.50    2.71
 -10  10  -8   31.56    2.88
 -10  10  -8   24.89    2.21
  10 -10   9    8.84    1.76
  10 -10   9   12.84    2.15
 -10  10  -9   10.57    1.71
 -10  10  -9   11.14    2.22
  10 -10  10    1.35    1.46
  10 -10  10    0.93    1.60
 -10  10 -10   -0.24    1.38
 -10  10 -10    0.37    1.71
  10 -10  11   13.94    2.41
 -10  10 -11    5.67    2.19
 -10  10 -11    6.28    1.89
  10 -10  12    3.23    2.06
 -10  10 -12    2.91    1.75
 -10  10 -12    3.95    2.21
  10 -10  13    1.74    2.05
 -10  10 -13    1.69    1.94
 -10  10 -13   -0.45    2.07
  11 -11 -13   -1.54    1.63
 -11  11  13    0.59    1.68
  11 -11 -12    0.16    1.77
 -11  11  12    1.65    1.61
  11 -11 -11    1.17    1.53
 -11  11  11    0.74    1.37
  11 -11 -10   -1.47    1.26
 -11  11  10   -0.03    1.32
  11 -11  -9    6.60    1.56
  11 -11  -8   15.07    1.76
  11 -11  -7   49.35    2.58
  11 -11  -6    2.36    1.19
  11 -11  -6    3.75    1.49
  11 -11  -6    4.84    1.05
 -11  11   6    4.21    0.53
 -11  11   6    4.96    0.72
  11 -11  -5    3.35    1.21
  11 -11  -5    3.08    1.37
  11 -11  -5    3.21    0.81
 -11  11   5    0.98    0.37
  11 -11  -4   10.43    1.67
  11 -11  -4   12.31    0.97
  11 -11  -4   12.54    1.65
 -11  11   4   13.03    1.79
  11 -11  -3    0.66    0.39
  11 -11  -3    1.61    1.15
  11 -11  -3    0.27    1.02
  11 -11  -3    0.39    0.69
 -11  11   3    2.46    0.97
 -11  11   3    0.64    1.04
  11 -11  -2   -0.51    0.96
  11 -11  -2    0.16    1.04
 -11  11   2   -1.34    0.89
  11 -11  -1   46.81    2.60
  11 -11  -1   44.42    2.65
 -11  11   1   45.34    2.51
  11 -11   0   42.26    2.51
  11 -11   0   40.93    1.34
  11 -11   0   44.00    1.80
  11 -11   0   44.62    2.61
 -11  11   0   42.05    2.56
  11 -11   1   42.11    2.60
  11 -11   1   43.01    1.64
  11 -11   1   45.75    1.54
  11 -11   1   42.87    2.02
  11 -11   1   42.21    2.60
 -11  11  -1   38.40    2.56
 -11  11  -1   44.99    2.07
  11 -11   2    0.81    1.00
  11 -11   2    1.36    1.04
  11 -11   2   -0.41    0.80
 -11  11  -2    0.80    0.93
 -11  11  -2   -0.28    1.11
  11 -11   3    2.03    1.15
 -11  11  -3    2.38    1.34
 -11  11  -3    1.10    0.53
 -11  11  -3    2.06    1.06
  11 -11   4   12.71    1.77
 -11  11  -4   12.48    1.64
 -11  11  -4   11.28    1.04
 -11  11  -4   12.84    1.98
  11 -11   5    0.90    1.18
 -11  11  -5   -0.18    1.40
 -11  11  -5    0.88    0.85
 -11  11  -5    1.96    1.25
  11 -11   6    5.67    1.52
 -11  11  -6    2.33    1.06
 -11  11  -6    4.22    1.55
  11 -11   7   45.90    2.99
  11 -11   7   52.03    3.35
 -11  11  -7   49.73    3.20
 -11  11  -7   49.12    2.63
  11 -11   8   14.17    2.07
  11 -11   8   15.92    2.40
 -11  11  -8   14.60    2.27
 -11  11  -8   14.92    1.81
  11 -11   9    4.70    1.60
  11 -11   9    6.99    1.96
 -11  11  -9    5.18    1.59
 -11  11  -9    7.08    2.13
  11 -11  10    0.39    1.50
  11 -11  10    2.81    1.84
 -11  11 -10   -0.01    1.35
 -11  11 -10    2.79    1.90
  11 -11  11   -0.21    1.62
 -11  11 -11    0.41    1.54
 -11  11 -11    3.21    2.17
  11 -11  12    3.85    2.05
 -11  11 -12    1.78    1.71
 -11  11 -12    0.11    2.03
  11 -11  13    1.76    1.96
 -11  11 -13   -1.17    2.00
 -11  11 -13   -0.92    1.76
 -12  12  12    8.32    2.17
  12 -12 -11   -0.57    1.51
 -12  12  11   -0.08    1.39
  12 -12 -10    1.31    1.32
  12 -12  -9    1.71    1.34
  12 -12  -8    3.29    1.29
  12 -12  -8    2.89    1.23
  12 -12  -7   -0.15    1.02
  12 -12  -7    0.85    1.23
  12 -12  -6   11.37    1.67
  12 -12  -6    9.49    1.20
  12 -12  -6    9.45    1.85
  12 -12  -5    0.88    0.69
  12 -12  -5    0.62    1.22
  12 -12  -5    1.89    1.32
  12 -12  -4   16.16    1.05
  12 -12  -4   19.45    1.97
  12 -12  -4   16.53    1.99
  12 -12  -3    0.36    1.10
  12 -12  -3    2.23    1.31
  12 -12  -2    8.17    1.61
  12 -12  -2    7.43    1.48
 -12  12   2   12.95    1.61
  12 -12  -1    2.45    1.27
  12 -12  -1    3.73    1.28
 -12  12   1    3.75    1.26
  12 -12   0    4.40    1.29
  12 -12   0    3.86    0.72
  12 -12   0    4.98    1.34
 -12  12   0    1.99    1.27
  12 -12   1    4.06    1.30
  12 -12   1    2.33    1.20
  12 -12   1    2.71    0.60
  12 -12   1    2.32    0.81
  12 -12   1    2.04    0.44
 -12  12  -1    3.99    0.93
 -12  12  -1    2.31    1.28
  12 -12   2    9.14    1.61
  12 -12   2    9.02    1.58
  12 -12   2    9.72    1.27
  12 -12   2    7.92    0.93
 -12  12  -2    8.50    1.31
 -12  12  -2    8.80    1.71
  12 -12   3    2.37    1.19
  12 -12   3   -0.64    1.08
 -12  12  -3    2.28    1.11
 -12  12  -3    0.36    1.33
 -12  12  -3    0.07    0.43
  12 -12   4   16.89    2.06
 -12  12  -4   18.37    2.31
 -12  12  -4   16.90    1.89
 -12  12  -4   15.37    1.20
  12 -12   5    1.05    1.26
 -12  12  -5    1.17    1.55
 -12  12  -5   -0.03    1.29
 -12  12  -5    1.53    0.85
  12 -12   6   11.56    1.91
 -12  12  -6    9.36    1.86
 -12  12  -6   11.37    1.38
  12 -12   7   -0.25    1.30
 -12  12  -7   -0.75    1.41
 -12  12  -7   -1.17    1.02
  12 -12   8    1.88    1.54
  12 -12   8    1.52    1.49
 -12  12  -8    1.77    1.25
 -12  12  -8    1.42    1.70
  12 -12   9    0.74    1.75
  12 -12   9    3.83    1.68
 -12  12  -9   -0.77    1.29
 -12  12  -9    4.24    1.96
  12 -12  10    2.25    1.61
  12 -12  10    4.03    1.96
 -12  12 -10    4.09    1.56
 -12  12 -10   -0.95    1.63
  12 -12  11    2.12    1.80
 -12  12 -11    0.06    1.89
 -12  12 -11   -0.89    1.48
  12 -12  12   12.53    2.65
 -12  12 -12    9.64    2.70
 -12  12 -12   10.17    2.12
 -13  13  12    0.49    1.63
 -13  13  11   11.84    2.23
  13 -13  -9    3.76    1.46
  13 -13  -8    0.66    1.36
  13 -13  -7    2.03    1.38
  13 -13  -6    0.87    1.39
  13 -13  -6    1.44    1.42
  13 -13  -5   30.27    2.58
  13 -13  -5   34.99    2.78
  13 -13  -4    1.18    1.32
  13 -13  -4    1.38    1.30
  13 -13  -3   43.93    2.98
  13 -13  -3   45.77    2.78
  13 -13  -2    1.19    1.17
  13 -13  -2    1.05    1.27
  13 -13  -1    0.36    1.15
  13 -13  -1    2.90    1.37
 -13  13   1    1.78    1.30
  13 -13   0   12.29    1.84
  13 -13   0   10.13    1.79
 -13  13   0   13.45    1.87
  13 -13   1    3.99    1.35
  13 -13   1    2.10    0.55
  13 -13   1    2.14    1.30
 -13  13  -1    1.54    1.39
  13 -13   2    1.86    1.28
  13 -13   2    1.40    1.24
  13 -13   2    2.05    0.71
 -13  13  -2    2.55    1.02
 -13  13  -2    2.35    1.45
  13 -13   3   48.26    3.02
  13 -13   3   45.65    2.10
  13 -13   3   48.94    3.02
 -13  13  -3   47.00    3.22
 -13  13  -3   45.26    2.61
  13 -13   4   -1.81    1.13
 -13  13  -4   -0.26    1.26
 -13  13  -4    1.05    1.57
 -13  13  -4    1.15    0.61
  13 -13   5   30.41    2.79
 -13  13  -5   30.72    2.64
 -13  13  -5   29.02    1.69
  13 -13   6    1.14    1.42
 -13  13  -6    2.96    1.00
 -13  13  -6    2.33    1.59
  13 -13   7    1.11    1.47
 -13  13  -7    1.05    1.57
 -13  13  -7    1.03    1.10
  13 -13   8    1.17    1.49
 -13  13  -8    1.94    1.30
 -13  13  -8    2.89    1.78
  13 -13   9   -0.16    1.57
 -13  13  -9    2.18    1.40
 -13  13  -9    2.10    1.93
  13 -13  10    2.90    1.72
  13 -13  10    0.67    1.87
 -13  13 -10    2.11    2.02
 -13  13 -10    2.39    1.57
  13 -13  11   14.18    2.64
 -13  13 -11   17.95    3.04
  13 -13  12   -0.63    1.82
 -14  14  11   -3.27    1.33
  14 -14  -9    1.90    1.54
  14 -14  -8    0.78    1.41
  14 -14  -7    0.94    1.33
  14 -14  -6   -0.45    1.30
  14 -14  -5    6.92    1.76
  14 -14  -5    5.27    1.65
  14 -14  -4   35.64    2.89
  14 -14  -4   36.09    2.85
  14 -14  -3   -1.26    1.17
  14 -14  -3   -1.88    1.07
  14 -14  -2    6.81    1.63
  14 -14  -2    3.50    1.53
  14 -14  -1    8.28    1.68
  14 -14  -1    8.62    1.74
  14 -14   0   15.22    2.06
  14 -14   0   15.51    2.04
  14 -14   1   10.66    1.83
  14 -14   1    8.97    1.76
  14 -14   2    5.08    1.61
  14 -14   2    4.32    1.50
  14 -14   3   -0.66    1.18
  14 -14   3    0.90    0.79
  14 -14   3   -0.87    1.19
 -14  14  -3    1.68    1.19
  14 -14   4   36.44    2.91
  14 -14   4   30.03    2.81
 -14  14  -4   31.61    2.50
  14 -14   5    7.82    1.81
 -14  14  -5    6.75    1.71
  14 -14   6   -1.45    1.33
 -14  14  -6    1.09    1.54
  14 -14   7    0.88    1.52
 -14  14  -7    1.62    1.72
  14 -14   8   -0.34    1.61
 -14  14  -8    3.48    1.83
  14 -14   9    1.90    1.87
 -14  14  -9    8.82    2.26
  14 -14  10    6.72    2.07
 -14  14 -10    4.47    2.14
  14 -14  11    1.13    1.94
 -14  14 -11    0.56    2.09
  15 -15  -8    5.89    1.80
  15 -15  -7    1.93    1.58
  15 -15  -6    5.47    1.72
  15 -15  -5    1.76    1.45
  15 -15  -4    0.36    1.45
  15 -15  -3    3.53    1.66
  15 -15  -3    3.25    1.63
  15 -15  -2    4.28    1.63
  15 -15  -2    5.15    1.71
  15 -15  -1    0.57    1.30
  15 -15  -1   -1.12    1.27
  15 -15   0    7.57    1.79
  15 -15   0    4.55    1.72
  15 -15   1   -1.06    1.23
  15 -15   1    0.03    1.31
  15 -15   2    4.06    1.58
  15 -15   2    6.45    1.74
  15 -15   3    0.03    1.37
  15 -15   3    3.61    1.62
  15 -15   4    0.08    1.39
  15 -15   4   -1.99    1.29
  15 -15   5    0.80    1.47
 -15  15  -5    0.25    1.40
  15 -15   6    3.07    1.74
 -15  15  -6    3.11    1.69
  15 -15   7    0.11    1.52
 -15  15  -7   -0.57    1.60
  15 -15   8    7.06    2.10
 -15  15  -8    4.86    2.03
  15 -15   9    2.84    1.88
 -15  15  -9    1.56    1.99
  15 -15  10   -0.77    1.76
  16 -16  -8    1.88    1.66
  16 -16  -7    9.47    2.06
  16 -16  -6    0.85    1.58
  16 -16  -5    0.57    1.58
  16 -16  -4   25.12    2.72
  16 -16  -3   -0.19    1.41
  16 -16  -2    0.12    1.39
  16 -16  -1    8.78    1.97
  16 -16   0    0.97    1.48
  16 -16   1    8.16    1.95
  16 -16   2    0.07    1.43
  16 -16   3    0.00    1.50
  16 -16   4   23.89    2.75
  16 -16   5    3.37    1.70
  16 -16   6    1.02    1.63
  16 -16   7    7.12    2.12
  16 -16   8    0.39    1.73
  16 -16   9    0.05    1.81
  17 -17  -7    0.44    1.70
  17 -17  -6    1.61    1.66
  17 -17  -5   11.05    2.11
  17 -17  -4    0.89    1.64
  17 -17  -3   13.77    2.22
  17 -17  -2    0.01    1.47
  17 -17  -1    0.10    1.46
  17 -17   0   10.38    2.06
  17 -17   1   -2.57    1.35
  17 -17   2    1.47    1.64
  17 -17   3   15.33    2.50
  17 -17   4   -0.03    1.59
  17 -17   5   14.48    2.52
  17 -17   6    3.27    1.88
  17 -17   7   -0.84    1.68
  18 -18  -5   -1.14    1.65
  18 -18  -4    6.34    2.05
  18 -18  -3    2.12    1.77
  18 -18  -2    3.75    1.82
  18 -18  -1   -1.10    1.61
  18 -18   0   -0.70    1.54
  18 -18   1    1.08    1.76
  18 -18   2   -0.34    1.67
  18 -18   3    1.06    1.75
  18 -18   4    6.62    2.10
  18 -18   5    2.49    2.01
  19 -19  -3   -1.51    1.59
  19 -19  -2    0.57    1.76
  19 -19  -1   -1.02    1.65
  19 -19   0   10.54    2.37
  19 -19   1    2.80    1.91
  19 -19   2    0.36    1.79
  19 -19   3    2.87    2.01
  19 -18   4   20.48    2.87
  19 -18   3    0.12    1.85
  19 -18   2    1.70    1.91
  19 -18   1    4.74    2.00
  19 -18   0   19.19    2.69
  19 -18  -1    3.34    1.83
  19 -18  -2    1.37    1.72
  19 -18  -3    0.64    1.66
  19 -18  -4   25.86    3.04
  18 -17   6    3.48    2.01
  18 -17   5    8.39    2.24
  18 -17   4   -2.05    1.52
  18 -17   3    7.59    2.14
  18 -17   2    0.77    1.61
  18 -17   1   -0.62    1.59
  18 -17   0    3.93    1.87
  18 -17  -1    3.12    1.65
  18 -17  -2    2.32    1.73
  18 -17  -3    6.02    1.99
  18 -17  -4   -1.01    1.65
  18 -17  -5    7.55    2.11
  18 -17  -6    0.32    1.68
  17 -16   8    4.85    2.03
  17 -16   7    0.44    1.70
  17 -16   6    5.50    2.03
  17 -16   5   -0.20    1.58
  17 -16   4    1.62    1.63
  17 -16   3    0.94    1.54
  17 -16   2    0.07    1.45
  17 -16   1   -0.83    1.43
  17 -16   0   33.01    3.09
  17 -16  -1    1.19    1.48
  17 -16  -2    0.73    1.53
  17 -16  -3    2.09    1.58
  17 -16  -4    1.92    1.55
  17 -16  -5    2.76    1.76
  17 -16  -6    6.31    1.90
  17 -16  -7   -1.95    1.47
  17 -16  -8    5.79    1.92
  16 -15   9    0.50    1.88
  16 -15   8    9.02    2.19
  16 -15   7   21.02    2.77
  16 -15   6    0.44    1.64
  16 -15   5    1.40    1.55
  16 -15   4   11.15    2.18
  16 -15   3    5.12    1.75
  16 -15   2    5.06    1.76
  16 -15   1   25.61    2.69
  16 -15   1   29.16    2.81
  16 -15   0    8.25    1.88
  16 -15  -1   25.38    2.68
  16 -15  -2    2.69    1.49
  16 -15  -3    8.11    1.85
  16 -15  -4   13.56    2.14
  16 -15  -5   -0.20    1.44
  16 -15  -6    2.29    1.58
  16 -15  -7   27.30    2.75
  16 -15  -8    7.43    1.86
  16 -15  -9    1.07    1.57
  15 -14  10    0.32    1.71
  15 -14   9    2.09    1.90
  15 -14   8    9.46    2.12
  15 -14   7   13.96    2.36
  15 -14   6    1.16    1.65
  15 -14   5    1.27    1.45
  15 -14   4   -1.84    1.25
  15 -14   4    1.68    1.38
  15 -14   3    2.71    1.43
  15 -14   3    1.39    1.43
  15 -14   2    1.31    1.43
  15 -14   2    0.69    1.33
  15 -14   1   16.36    2.18
  15 -14   1   17.04    2.27
  15 -14   0   37.66    2.86
  15 -14   0   36.03    3.02
  15 -14  -1   18.33    2.26
  15 -14  -1   15.22    2.15
  15 -14  -2   -0.58    1.24
  15 -14  -2   -1.08    1.29
  15 -14  -3    0.00    1.35
  15 -14  -3    1.16    1.40
  15 -14  -4   -0.63    1.28
  15 -14  -5   -0.20    1.33
  15 -14  -6   -0.31    1.35
  15 -14  -7   16.35    2.20
  15 -14  -8   11.06    1.98
  15 -14  -9    4.34    1.72
  14 -13  11    1.42    1.80
  14 -13  11   -1.63    1.85
  14 -13  10    1.48    1.80
  14 -13  10    4.45    2.16
  14 -13   9    3.24    1.78
  14 -13   8    4.25    1.85
  14 -13   7    1.84    1.55
  14 -13   6    2.81    1.56
  14 -13   5    2.32    1.46
  14 -13   4   12.98    1.98
  14 -13   3    3.56    1.43
  14 -13   3    4.41    1.52
  14 -13   2    8.67    1.76
  14 -13   2   11.95    1.03
  14 -13   2   12.77    1.97
  14 -13   1    2.01    1.31
  14 -13   1    1.04    1.29
  14 -13   0    5.64    1.61
  14 -13   0    8.60    1.70
  14 -13  -1    0.56    1.23
  14 -13  -1    0.67    1.25
  14 -13  -2   11.80    1.82
  14 -13  -2   12.79    1.97
  14 -13  -3    2.03    1.43
  14 -13  -3    1.24    1.22
  14 -13  -4    8.82    1.78
  14 -13  -4    8.94    1.75
  14 -13  -5    0.35    1.39
  14 -13  -5    0.70    1.22
  14 -13  -6    5.00    1.57
  14 -13  -7    3.28    1.52
  14 -13  -8    7.37    1.65
  14 -13  -9    0.07    1.38
  14 -13 -10    2.39    1.55
 -14  13  11    1.54    1.56
 -13  12 -12    1.21    1.72
  13 -12  12    3.32    2.16
 -13  12 -11   18.01    2.32
  13 -12  11   12.85    2.42
  13 -12  11   17.88    2.78
 -13  12 -10    1.97    1.53
 -13  12 -10    0.21    1.82
  13 -12  10    2.11    1.59
  13 -12  10    1.26    1.81
 -13  12  -9    3.58    1.91
 -13  12  -9    0.44    1.29
  13 -12   9    3.56    1.85
  13 -12   9    0.98    1.52
 -13  12  -8    5.06    1.89
 -13  12  -8    3.96    1.33
  13 -12   8    2.70    1.58
  13 -12   8    4.62    1.87
 -13  12  -7   -0.83    1.53
 -13  12  -7    0.44    1.04
  13 -12   7    0.41    1.37
 -13  12  -6    2.11    1.53
 -13  12  -6    4.16    1.05
  13 -12   6    4.63    1.55
 -13  12  -5   22.65    2.29
 -13  12  -5   23.19    1.52
  13 -12   5   21.46    2.38
 -13  12  -4    0.63    0.59
 -13  12  -4    0.76    1.18
  13 -12   4   -1.18    1.01
  13 -12   3   47.84    2.94
  13 -12   3   45.07    2.97
  13 -12   2   -0.05    0.88
  13 -12   2    1.29    1.26
  13 -12   2    2.10    0.70
  13 -12   2    0.61    0.61
  13 -12   2    1.49    1.22
  13 -12   1    0.69    1.16
  13 -12   1    0.14    1.14
  13 -12   1    1.10    0.48
  13 -12   1   -0.20    0.74
  13 -12   1    0.83    0.45
  13 -12   0   10.13    0.94
  13 -12   0   10.94    1.69
  13 -12   0   11.50    1.73
  13 -12  -1   -0.62    1.09
  13 -12  -1   -2.13    1.00
  13 -12  -2    0.25    1.09
  13 -12  -2   -1.85    1.06
  13 -12  -3   48.22    2.82
  13 -12  -3   42.63    2.91
  13 -12  -4    0.65    1.23
  13 -12  -4   -0.03    1.22
  13 -12  -5   17.24    2.25
  13 -12  -5   19.93    2.13
  13 -12  -5   23.78    1.40
  13 -12  -6    4.37    0.99
  13 -12  -6    4.93    1.36
  13 -12  -6    5.22    1.63
  13 -12  -7    1.15    1.30
  13 -12  -7    2.57    1.01
 -13  12  11   15.16    2.45
 -13  12  12    0.84    1.54
  12 -11  13    3.80    2.16
 -12  11 -12    7.64    2.04
  12 -11  12   10.59    2.54
 -12  11 -11    0.35    2.04
 -12  11 -11    0.12    1.51
  12 -11  11    1.37    1.58
  12 -11  11    2.56    1.91
 -12  11 -10    6.93    1.73
 -12  11 -10    7.34    2.16
  12 -11  10    8.43    1.98
  12 -11  10   10.48    2.22
 -12  11  -9    2.21    1.70
 -12  11  -9    2.52    1.46
  12 -11   9    6.27    1.94
  12 -11   9    1.43    1.46
 -12  11  -8    4.37    1.81
 -12  11  -8    5.16    1.45
  12 -11   8    6.77    1.76
  12 -11   8    6.35    1.92
 -12  11  -7   14.88    2.24
 -12  11  -7   15.99    1.69
  12 -11   7   12.65    2.01
  12 -11   7   19.36    2.47
 -12  11  -6    1.52    0.99
 -12  11  -6    2.19    1.52
  12 -11   6    0.49    1.20
 -12  11  -5    3.10    0.87
 -12  11  -5    3.81    1.36
  12 -11   5    1.03    1.26
 -12  11  -4   77.31    2.70
 -12  11  -4   75.53    3.48
  12 -11   4   76.58    3.71
 -12  11  -3    0.34    1.02
 -12  11  -3    1.03    0.46
  12 -11   3    1.41    1.17
  12 -11   2   12.66    1.37
  12 -11   2   12.40    1.74
  12 -11   2   12.03    1.71
  12 -11   2   15.24    1.18
  12 -11   1   14.50    0.92
  12 -11   1   14.66    1.79
  12 -11   1   14.86    0.93
  12 -11   1   13.26    1.76
  12 -11   1   15.05    1.28
  12 -11   0   35.79    1.67
  12 -11   0   37.67    2.44
  12 -11   0   39.42    2.54
  12 -11  -1   13.96    1.80
  12 -11  -1   14.14    0.77
  12 -11  -1   14.84    1.81
  12 -11  -2   12.72    1.67
  12 -11  -2   13.30    1.73
  12 -11  -3    0.64    1.14
  12 -11  -3    0.62    1.14
  12 -11  -3    2.03    0.78
  12 -11  -4   77.51    3.79
  12 -11  -4   81.80    3.03
  12 -11  -4   76.79    2.57
  12 -11  -4   73.29    3.53
 -12  11   5    2.32    0.43
  12 -11  -5    1.66    1.34
  12 -11  -5    3.21    0.81
  12 -11  -5    1.09    1.20
 -12  11   6    0.19    0.56
  12 -11  -6    0.40    1.23
  12 -11  -6    0.95    0.82
 -12  11   7   17.67    1.36
  12 -11  -7   17.93    1.68
 -12  11   8    6.23    1.08
  12 -11  -8    6.84    1.42
  12 -11  -9    1.45    1.34
  12 -11 -10    8.39    1.78
 -12  11  11    0.16    1.51
  12 -11 -11    0.11    1.47
 -12  11  12   10.32    2.20
  12 -11 -12   10.88    2.19
 -12  11  13    1.37    1.70
 -11  10 -13   -1.22    1.74
  11 -10  13    2.56    1.99
 -11  10 -12   -1.64    1.85
 -11  10 -12   -0.32    1.69
  11 -10  12    0.63    1.81
 -11  10 -11   -0.51    1.84
 -11  10 -11    4.96    1.72
  11 -10  11    2.23    2.02
 -11  10 -10    1.68    1.83
 -11  10 -10    4.47    1.58
  11 -10  10   -0.07    1.35
  11 -10  10    3.30    1.82
 -11  10  -9   -0.44    1.72
 -11  10  -9    0.68    1.26
  11 -10   9    0.86    1.37
  11 -10   9   -0.33    1.46
 -11  10  -8   20.69    2.53
 -11  10  -8   19.14    1.98
  11 -10   8   26.62    2.79
  11 -10   8   25.21    2.44
 -11  10  -7    3.47    1.55
 -11  10  -7    3.85    1.20
  11 -10   7    2.79    1.39
  11 -10   7    6.11    1.82
 -11  10  -6   11.76    1.38
 -11  10  -6   12.72    1.94
  11 -10   6   10.96    1.91
  11 -10   6   10.36    1.68
 -11  10  -5    1.51    1.25
 -11  10  -5    1.73    0.83
  11 -10   5    2.18    1.22
 -11  10  -4    1.53    0.71
 -11  10  -4    2.51    1.26
  11 -10   4    0.94    1.14
 -11  10  -3   19.25    1.76
 -11  10  -3   18.48    1.06
  11 -10   3   20.99    2.00
 -11  10  -2   16.73    1.49
  11 -10   2   15.22    1.78
  11 -10   2   18.60    1.50
  11 -10   2   16.74    1.83
  11 -10   1    5.80    0.91
  11 -10   1    6.94    1.33
  11 -10   1    5.27    1.26
  11 -10   1    6.29    0.66
  11 -10   0   46.83    1.44
  11 -10   0   42.46    2.59
  11 -10   0   46.48    1.86
  11 -10   0   44.63    2.62
  11 -10  -1    7.74    1.44
  11 -10  -1    5.24    0.50
  11 -10  -1    4.07    1.18
  11 -10  -2   18.50    1.80
  11 -10  -2   16.41    1.87
  11 -10  -2   19.02    1.55
 -11  10   3   17.20    1.86
  11 -10  -3   18.26    0.89
  11 -10  -3   21.73    2.10
  11 -10  -3   17.75    1.39
  11 -10  -3   17.70    1.79
 -11  10   4    0.83    0.96
  11 -10  -4    2.91    0.67
  11 -10  -4    2.62    0.68
  11 -10  -4    4.17    1.34
  11 -10  -4    3.38    1.12
 -11  10   5    2.51    1.24
 -11  10   5    1.35    0.52
  11 -10  -5    3.03    0.85
  11 -10  -5    3.96    1.36
 -11  10   6   11.29    0.82
 -11  10   6   12.62    1.03
 -11  10   6   10.70    0.78
  11 -10  -6   13.64    1.42
  11 -10  -6   11.02    1.75
  11 -10  -7    4.27    1.13
  11 -10  -8   24.14    2.09
  11 -10  -9    1.23    1.26
 -11  10  10    0.01    1.27
  11 -10 -10    1.99    1.41
 -11  10  11    3.95    1.59
  11 -10 -11    0.18    1.58
 -11  10  12   -0.52    1.37
  11 -10 -12    1.64    1.66
 -11  10  13   -0.17    1.50
  11 -10 -13    1.05    1.82
 -10   9 -14    2.48    1.95
  10  -9  14    2.55    2.07
 -10   9 -13    1.27    1.70
  10  -9  13    1.08    1.94
 -10   9 -12   -0.16    1.86
 -10   9 -12    1.81    1.75
  10  -9  12    1.14    1.97
 -10   9 -11    0.31    1.55
 -10   9 -11   -0.47    1.90
  10  -9  11   -3.65    1.59
 -10   9 -10    4.46    1.58
 -10   9 -10    3.73    1.84
  10  -9  10    2.44    1.50
  10  -9  10    0.21    1.72
 -10   9  -9   10.27    1.73
 -10   9  -9    6.47    1.98
  10  -9   9   12.56    1.90
  10  -9   9   13.95    2.26
 -10   9  -8    1.24    1.14
 -10   9  -8    1.48    1.51
  10  -9   8    2.64    1.54
  10  -9   8    1.24    1.24
 -10   9  -7   71.38    3.26
 -10   9  -7   71.29    3.77
  10  -9   7   81.60    3.96
  10  -9   7   72.93    3.58
 -10   9  -6    3.68    1.08
 -10   9  -6    5.66    1.52
  10  -9   6    6.52    1.38
  10  -9   6    6.28    1.57
 -10   9  -5   10.29    1.17
 -10   9  -5   11.43    1.68
  10  -9   5    9.96    1.59
  10  -9   5    9.21    1.67
 -10   9  -4   18.90    1.81
 -10   9  -4   16.82    1.23
  10  -9   4   16.08    1.81
 -10   9  -3    3.80    0.65
 -10   9  -3    4.33    1.32
 -10   9  -3    4.86    1.11
  10  -9   3    5.91    1.23
 -10   9  -2    1.60    1.12
 -10   9  -2    1.52    0.37
 -10   9  -2    0.98    0.84
  10  -9   2    2.56    1.08
  10  -9   2    2.74    0.87
 -10   9  -1   90.37    3.73
  10  -9   1   78.16    2.99
  10  -9   1   85.83    3.65
  10  -9   1   81.41    3.47
  10  -9   1   86.12    2.66
 -10   9   0    1.42    1.03
  10  -9   0    1.22    0.36
  10  -9   0    1.80    0.57
  10  -9   0    1.19    0.32
  10  -9   0    1.76    1.01
  10  -9   0    0.13    0.95
  10  -9  -1   81.19    3.41
  10  -9  -1   86.11    3.37
  10  -9  -1   84.01    3.61
  10  -9  -1   82.81    2.52
  10  -9  -2    1.42    1.02
  10  -9  -2    1.58    0.75
  10  -9  -2    1.97    1.03
 -10   9   3    7.74    1.36
  10  -9  -3    3.77    1.20
  10  -9  -3    4.40    0.58
  10  -9  -3    3.17    0.78
  10  -9  -3    2.01    1.07
 -10   9   4   21.25    2.03
 -10   9   4   17.28    0.91
  10  -9  -4   15.41    1.83
  10  -9  -4   17.78    1.24
  10  -9  -4   17.96    1.20
 -10   9   5   10.80    0.67
 -10   9   5   10.20    0.88
 -10   9   5    8.79    1.44
  10  -9  -5    9.39    1.10
  10  -9  -5   10.56    1.66
 -10   9   6    9.27    1.59
  10  -9  -6    5.28    1.44
  10  -9  -6    5.87    1.09
 -10   9   7   74.66    2.33
  10  -9  -7   76.84    3.34
  10  -9  -8   -0.90    1.03
  10  -9  -9   11.11    1.73
 -10   9  10    1.32    1.35
  10  -9 -10    0.28    1.34
 -10   9  11    2.00    1.42
  10  -9 -11    1.94    1.58
 -10   9  12    0.62    1.46
  10  -9 -12   -0.58    1.63
 -10   9  13   -1.12    1.46
  10  -9 -13   -1.92    1.61
 -10   9  14    0.70    1.72
  10  -9 -14    1.21    1.84
  -9   8 -14    1.83    1.93
   9  -8  14    4.23    2.14
  -9   8 -13    4.16    2.15
  -9   8 -13    2.45    1.89
   9  -8  13    1.39    1.94
  -9   8 -12   -0.94    1.82
  -9   8 -12    1.87    1.75
   9  -8  12    4.16    2.01
  -9   8 -11   13.20    2.09
  -9   8 -11   14.49    2.48
   9  -8  11    9.64    2.19
  -9   8 -10   -0.86    1.23
  -9   8 -10   -1.34    1.50
   9  -8  10   -0.88    1.13
   9  -8  10   -0.09    1.68
  -9   8  -9   14.23    2.22
  -9   8  -9   10.07    1.75
   9  -8   9   11.26    1.75
   9  -8   9   12.21    2.23
  -9   8  -8   28.16    2.75
  -9   8  -8   24.68    2.17
   9  -8   8   30.58    2.37
   9  -8   8   32.64    2.80
  -9   8  -7    1.90    1.39
  -9   8  -7    2.85    1.14
   9  -8   7    2.94    1.52
   9  -8   7    2.39    1.24
  -9   8  -6    7.33    1.49
  -9   8  -6    8.23    1.20
   9  -8   6    5.52    1.52
   9  -8   6    6.03    1.38
  -9   8  -5   29.87    1.78
  -9   8  -5   29.87    2.14
   9  -8   5   27.90    2.27
   9  -8   5   28.64    2.06
  -9   8  -4    6.72    0.90
  -9   8  -4    4.60    1.22
   9  -8   4    5.51    1.23
   9  -8   4    3.54    1.28
  -9   8  -3   33.94    2.01
  -9   8  -3   32.34    2.32
  -9   8  -3   33.50    1.52
   9  -8   3   37.04    2.04
   9  -8   3   32.49    2.10
  -9   8  -2    6.12    1.31
  -9   8  -2    5.80    0.55
  -9   8  -2    4.93    0.99
   9  -8   2    4.58    0.95
   9  -8   2    4.21    1.09
  -9   8  -1    1.30    1.06
  -9   8  -1    1.85    0.73
   9  -8   1    1.59    0.48
   9  -8   1    2.49    0.98
   9  -8   1    1.94    0.72
   9  -8   1    3.36    1.05
  -9   8   0  110.60    3.95
   9  -8   0  110.14    3.90
   9  -8   0   99.72    3.84
   9  -8   0  100.83    3.29
   9  -8   0  102.47    2.90
   9  -8   0  100.86    2.94
   9  -8   0  102.71    3.97
  -9   8   1    2.14    0.95
   9  -8  -1    1.17    0.36
   9  -8  -1    2.52    0.92
   9  -8  -1    0.98    0.90
   9  -8  -1    2.58    0.78
  -9   8   2    3.49    1.05
   9  -8  -2    4.61    0.82
   9  -8  -2    2.28    1.04
   9  -8  -2    5.32    0.43
   9  -8  -2    5.14    1.08
  -9   8   3   34.13    2.19
  -9   8   3   33.28    1.20
   9  -8  -3   35.93    1.49
   9  -8  -3   33.74    1.67
   9  -8  -3   38.20    2.25
  -9   8   4    4.91    1.18
  -9   8   4    5.38    0.64
  -9   8   4    6.08    0.43
  -9   8   4    5.71    0.41
   9  -8  -4    4.70    1.23
   9  -8  -4    6.51    0.84
   9  -8  -4    5.16    0.66
  -9   8   5   25.95    2.08
   9  -8  -5   25.42    2.25
   9  -8  -5   29.22    1.71
  -9   8   6    5.78    0.53
  -9   8   6    3.75    1.25
   9  -8  -6    6.04    1.14
  -9   8   7    3.22    1.24
  -9   8   7    4.49    0.68
   9  -8  -7    6.33    1.24
  -9   8   8   27.91    1.60
   9  -8  -8   28.75    2.33
  -9   8   9   12.88    1.83
   9  -8  -9    8.62    1.70
  -9   8  10    1.37    1.27
   9  -8 -10    1.14    1.28
  -9   8  11   11.80    2.03
   9  -8 -11    9.44    1.97
  -9   8  12    1.34    1.37
   9  -8 -12   -0.28    1.53
  -9   8  13    3.64    1.73
   9  -8 -13    4.44    1.90
  -9   8  14    0.48    1.76
   9  -8 -14    2.60    1.95
  -8   7 -14    3.67    2.11
   8  -7  14   -0.86    1.87
  -8   7 -13    0.25    1.95
  -8   7 -13   -1.14    1.64
   8  -7  13    2.05    1.87
  -8   7 -12   17.37    2.39
  -8   7 -12   19.58    2.79
   8  -7  12   15.39    2.52
  -8   7 -11    1.93    1.71
  -8   7 -11   -1.56    1.42
   8  -7  11   -0.25    1.61
  -8   7 -10   20.86    2.61
  -8   7 -10   17.29    2.18
   8  -7  10   14.89    2.31
  -8   7  -9    1.21    1.26
  -8   7  -9   -1.76    1.40
   8  -7   9    1.53    1.24
   8  -7   9    0.49    1.44
  -8   7  -8   -0.26    1.09
  -8   7  -8   -0.43    1.26
   8  -7   8    2.04    1.35
   8  -7   8    1.37    1.11
  -8   7  -7    5.48    1.16
  -8   7  -7    7.29    1.58
   8  -7   7    5.64    1.30
   8  -7   7    5.21    1.52
  -8   7  -6   11.77    1.41
  -8   7  -6   12.90    1.75
   8  -7   6    9.04    1.61
   8  -7   6   11.42    1.49
  -8   7  -5    3.02    1.15
  -8   7  -5    2.10    0.82
   8  -7   5    2.45    1.18
   8  -7   5    1.87    0.97
  -8   7  -4  116.63    3.83
  -8   7  -4  112.88    4.29
  -8   7  -4  115.24    4.56
   8  -7   4  115.76    4.52
   8  -7   4  119.16    4.26
  -8   7  -3    3.11    0.68
  -8   7  -3    2.53    1.17
  -8   7  -3    2.40    0.94
   8  -7   3    1.99    0.92
   8  -7   3    2.64    0.95
   8  -7   3    2.67    1.09
  -8   7  -2   42.90    1.54
  -8   7  -2   42.22    2.01
  -8   7  -2   44.05    2.40
   8  -7   2   44.48    2.06
   8  -7   2   41.78    2.24
  -8   7  -1   11.48    1.37
  -8   7  -1   10.44    1.02
   8  -7   1   11.04    1.30
   8  -7   1    9.14    0.97
   8  -7   1    9.20    1.17
  -8   7   0    2.37    0.99
   8  -7   0    2.47    0.90
   8  -7   0    3.32    1.01
   8  -7   0    2.28    0.41
   8  -7   0    2.51    0.57
   8  -7   0    2.87    0.88
  -8   7   1    9.83    1.11
   8  -7  -1    9.97    1.04
   8  -7  -1    9.57    0.61
   8  -7  -1   10.69    1.28
   8  -7  -1    6.79    1.15
  -8   7   2   42.22    2.27
  -8   7   2   41.58    1.28
   8  -7  -2   39.88    2.22
   8  -7  -2   38.76    1.86
   8  -7  -2   40.55    1.41
  -8   7   3    0.97    0.88
  -8   7   3    2.08    0.44
   8  -7  -3    2.25    0.58
   8  -7  -3    1.26    0.57
   8  -7  -3    1.97    0.96
  -8   7   4  113.17    4.31
   8  -7  -4  112.50    3.67
   8  -7  -4  108.47    4.26
   8  -7  -4  112.44    3.48
  -8   7   5    1.86    0.37
  -8   7   5    3.08    1.08
   8  -7  -5    1.08    0.76
   8  -7  -5    0.03    0.94
  -8   7   6   11.03    0.85
  -8   7   6   15.28    1.76
   8  -7  -6   11.48    1.36
  -8   7   7    5.06    0.83
  -8   7   7    7.54    1.42
   8  -7  -7    4.68    1.22
  -8   7   8    0.11    0.73
  -8   7   8   -1.28    1.08
   8  -7  -8   -0.13    1.07
  -8   7   9    0.30    0.88
  -8   7   9   -1.10    0.95
   8  -7  -9    1.06    1.24
  -8   7  10   16.40    2.10
   8  -7 -10   20.70    2.21
  -8   7  11    0.86    1.27
   8  -7 -11    2.72    1.60
  -8   7  12   17.35    2.34
   8  -7 -12   13.78    2.29
  -8   7  13    0.06    1.56
   8  -7 -13    0.78    1.77
  -8   7  14    2.44    1.60
   8  -7 -14    0.31    1.82
  -7   6 -15    0.64    2.13
   7  -6  15    4.13    2.24
  -7   6 -14    3.69    2.12
   7  -6  14    2.82    2.07
  -7   6 -13    6.15    2.14
  -7   6 -13    6.55    1.98
   7  -6  13    6.41    2.19
  -7   6 -12    0.35    1.78
  -7   6 -12    1.47    1.68
   7  -6  12   -2.43    1.49
  -7   6 -11   24.77    2.88
  -7   6 -11   29.41    2.79
   7  -6  11   30.11    2.98
  -7   6 -10    1.04    1.27
  -7   6 -10   -0.37    1.48
   7  -6  10    1.12    1.58
  -7   6  -9   -0.27    1.11
  -7   6  -9    1.49    1.46
   7  -6   9    1.64    1.41
   7  -6   9   -0.99    0.93
  -7   6  -8   42.55    2.87
  -7   6  -8   41.70    2.60
   7  -6   8   41.60    2.78
   7  -6   8   39.70    2.39
  -7   6  -7    5.13    1.22
  -7   6  -7    5.18    1.45
   7  -6   7    4.82    1.21
   7  -6   7    7.53    1.54
  -7   6  -6    6.91    1.41
  -7   6  -6    6.80    1.19
   7  -6   6    7.78    1.46
   7  -6   6    6.98    1.23
  -7   6  -5   69.87    3.20
  -7   6  -5   66.79    2.78
   7  -6   5   68.05    2.95
   7  -6   5   70.73    3.22
  -7   6  -4    4.50    1.23
  -7   6  -4    7.38    1.23
  -7   6  -4    5.64    0.90
   7  -6   4    6.99    1.15
   7  -6   4    5.07    1.26
   7  -6   4    6.11    1.10
  -7   6  -3  114.11    4.13
  -7   6  -3  127.03    4.50
  -7   6  -3  119.04    3.74
   7  -6   3  118.52    4.41
   7  -6   3  121.41    4.22
   7  -6   3  115.02    4.10
  -7   6  -2    6.61    1.18
  -7   6  -2    6.92    1.01
  -7   6  -2    7.93    0.69
  -7   6  -2    8.42    1.22
  -7   6  -2   10.98    1.16
   7  -6   2   11.19    1.28
   7  -6   2    9.42    1.05
   7  -6   2    9.69    1.19
  -7   6  -1    4.90    1.04
  -7   6  -1    3.56    0.76
  -7   6  -1    4.14    0.96
  -7   6  -1    4.40    0.36
   7  -6   1    5.20    0.76
   7  -6   1    3.09    0.86
   7  -6   1    3.53    0.87
  -7   6   0   94.84    3.39
   7  -6   0   90.34    2.63
   7  -6   0   86.79    3.25
   7  -6   0   91.17    2.89
   7  -6   0   95.56    3.44
   7  -6   0   91.08    3.32
  -7   6   1    3.10    0.81
   7  -6  -1    4.07    0.78
   7  -6  -1    3.40    0.86
   7  -6  -1    4.10    0.94
   7  -6  -1    4.59    0.40
  -7   6   2    7.69    1.09
  -7   6   2    8.69    0.59
   7  -6  -2    9.27    1.22
   7  -6  -2    9.36    0.89
   7  -6  -2    8.85    0.67
  -7   6   3  113.61    3.42
  -7   6   3  110.16    4.20
   7  -6  -3  121.46    4.29
   7  -6  -3  120.97    3.68
   7  -6  -3  122.87    3.67
  -7   6   4    5.97    0.49
  -7   6   4    4.08    1.06
   7  -6  -4    5.94    1.08
  -7   6   5   71.13    3.19
  -7   6   5   68.54    2.25
   7  -6  -5   64.65    3.03
  -7   6   6    7.75    1.36
  -7   6   6    7.49    0.83
  -7   6   7    6.34    0.88
  -7   6   7    7.05    1.40
   7  -6  -7    6.04    1.24
  -7   6   8   42.59    2.62
  -7   6   8   44.92    2.80
  -7   6   8   42.19    2.16
   7  -6  -8   43.12    2.64
  -7   6   9   -1.57    0.88
   7  -6  -9   -0.78    1.17
  -7   6  10    1.61    1.22
   7  -6 -10    1.31    1.39
  -7   6  11   36.97    2.75
   7  -6 -11   30.69    2.84
  -7   6  12   -0.20    1.40
   7  -6 -12    1.06    1.60
  -7   6  13    7.54    1.94
   7  -6 -13    6.79    2.14
  -7   6  14    0.83    1.54
   7  -6 -14    0.22    1.99
  -7   6  15    0.69    1.65
   7  -6 -15    0.50    2.07
  -6   5 -15    8.99    2.42
   6  -5  15    9.52    2.54
  -6   5 -14    6.18    2.07
   6  -5  14    9.57    2.41
  -6   5 -13   -0.99    1.68
  -6   5 -13    2.48    1.95
   6  -5  13    0.49    1.72
  -6   5 -12    1.82    1.85
  -6   5 -12    2.51    1.65
   6  -5  12    0.68    1.73
  -6   5 -11    2.93    1.72
  -6   5 -11    4.88    1.61
   6  -5  11    5.08    1.92
  -6   5 -10    1.73    1.62
  -6   5 -10    2.04    1.41
   6  -5  10    4.87    1.72
  -6   5  -9   13.78    2.04
  -6   5  -9   13.52    1.86
   6  -5   9   12.17    1.92
  -6   5  -8   -0.17    1.03
  -6   5  -8    0.49    1.10
   6  -5   8   -0.29    0.92
   6  -5   8    1.38    1.37
  -6   5  -7   39.80    2.36
  -6   5  -7   34.21    2.43
   6  -5   7   32.76    2.40
   6  -5   7   35.03    2.14
  -6   5  -6   56.19    2.85
  -6   5  -6   55.61    2.53
   6  -5   6   49.73    2.77
   6  -5   6   48.93    2.48
  -6   5  -5   -0.60    0.91
  -6   5  -5    0.28    0.71
   6  -5   5   -0.07    0.77
   6  -5   5    0.28    1.01
  -6   5  -4   -1.02    0.61
  -6   5  -4    1.66    0.93
  -6   5  -4    0.69    0.66
  -6   5  -4   -0.69    0.83
  -6   5  -4    0.76    0.89
   6  -5   4    0.39    0.82
   6  -5   4    0.39    0.96
   6  -5   4    0.80    0.78
  -6   5  -3   86.97    2.88
  -6   5  -3   84.28    3.21
  -6   5  -3   91.45    3.16
  -6   5  -3   84.24    3.39
  -6   5  -3   86.25    3.30
   6  -5   3   84.16    3.37
   6  -5   3   83.08    3.13
   6  -5   3   85.62    3.28
   6  -5   3   87.06    3.40
  -6   5  -2   54.69    2.28
  -6   5  -2   54.42    2.28
  -6   5  -2   55.39    2.49
  -6   5  -2   56.06    1.92
  -6   5  -2   57.75    2.43
   6  -5   2   53.62    2.32
   6  -5   2   55.41    2.29
   6  -5   2   57.38    2.50
   6  -5   2   55.73    2.50
  -6   5  -1   27.36    1.75
  -6   5  -1   31.16    1.71
  -6   5  -1   31.00    1.01
  -6   5  -1   30.27    1.43
   6  -5   1   23.49    1.65
   6  -5   1   27.54    1.37
   6  -5   1   24.40    1.57
  -6   5   0    0.36    0.73
   6  -5   0    0.63    0.45
   6  -5   0   -0.06    0.66
   6  -5   0    1.84    0.70
   6  -5   0   -0.04    0.70
   6  -5   0    0.82    0.34
  -6   5   1   23.62    1.52
  -6   5   1   26.35    1.44
  -6   5   1   27.71    0.98
   6  -5  -1   29.27    0.95
   6  -5  -1   30.98    1.66
   6  -5  -1   30.06    0.96
   6  -5  -1   27.26    1.41
  -6   5   2   56.98    1.75
  -6   5   2   55.37    2.43
   6  -5  -2   54.35    2.02
   6  -5  -2   56.42    2.41
  -6   5   3   84.65    3.34
   6  -5  -3   88.86    2.71
   6  -5  -3   87.16    3.35
  -6   5   4   -0.27    0.68
  -6   5   4    0.60    0.39
   6  -5  -4    0.28    0.81
  -6   5   5    0.66    0.87
  -6   5   5    1.43    0.53
   6  -5  -5    0.83    0.60
  -6   5   6   53.70    2.10
  -6   5   6   46.62    2.62
   6  -5  -6   49.32    2.10
  -6   5   7   35.38    2.36
  -6   5   7   35.72    1.90
   6  -5  -7   39.05    1.97
  -6   5   8    0.19    0.91
  -6   5   8   -0.61    0.85
  -6   5   8   -1.19    0.73
   6  -5  -8   -0.49    0.86
  -6   5   9   11.66    1.75
  -6   5   9   10.22    1.59
   6  -5  -9   12.76    1.75
   6  -5  -9   10.64    1.43
  -6   5  10    0.85    1.13
   6  -5 -10    1.46    1.39
  -6   5  11    6.00    1.56
   6  -5 -11    7.40    1.79
  -6   5  12    2.22    1.40
   6  -5 -12    1.00    1.59
  -6   5  13    0.32    1.36
   6  -5 -13    3.19    1.94
  -6   5  14    5.24    1.87
   6  -5 -14    4.82    2.09
  -6   5  15    9.80    2.22
   6  -5 -15   10.54    2.61
  -5   4 -15    4.92    2.24
   5  -4  15    5.11    2.31
  -5   4 -14    2.10    1.82
   5  -4  14    1.13    1.93
  -5   4 -13   -4.07    1.59
  -5   4 -13   -0.77    1.59
   5  -4  13    0.99    1.87
  -5   4 -12    5.75    1.89
  -5   4 -12    4.56    2.02
   5  -4  12    7.08    1.98
  -5   4 -11   10.88    1.96
  -5   4 -11   12.11    2.23
   5  -4  11    9.71    2.09
  -5   4 -10    5.53    1.79
  -5   4 -10    4.29    1.50
   5  -4  10    5.24    1.69
  -5   4  -9   -0.09    1.18
  -5   4  -9   -0.46    1.09
   5  -4   9    0.21    1.27
  -5   4  -8   18.00    1.85
  -5   4  -8   14.97    1.92
   5  -4   8   15.21    1.90
  -5   4  -7   57.01    2.81
  -5   4  -7   61.20    3.10
   5  -4   7   56.88    3.00
   5  -4   7   56.58    2.62
  -5   4  -6   32.39    2.20
  -5   4  -6   34.85    2.07
   5  -4   6   29.43    1.86
   5  -4   6   28.30    2.15
  -5   4  -5   49.61    2.23
  -5   4  -5   53.05    2.58
  -5   4  -5   50.40    2.31
  -5   4  -5   51.49    2.52
   5  -4   5   47.45    2.25
   5  -4   5   51.08    2.60
  -5   4  -4    6.94    1.14
  -5   4  -4    6.53    1.02
  -5   4  -4    6.69    0.95
  -5   4  -4    6.85    0.94
   5  -4   4    5.51    1.04
   5  -4   4    5.90    1.15
   5  -4   4    5.64    0.95
   5  -4   4    6.46    1.06
  -5   4  -3   54.71    2.50
  -5   4  -3   61.17    2.47
  -5   4  -3   57.31    2.48
  -5   4  -3   57.29    2.31
   5  -4   3   58.48    2.44
   5  -4   3   61.71    2.54
   5  -4   3   58.16    2.49
   5  -4   3   60.72    2.36
  -5   4  -2   55.94    2.48
  -5   4  -2   60.02    2.03
  -5   4  -2   65.54    2.32
  -5   4  -2   61.51    2.30
  -5   4  -2   58.27    2.46
   5  -4   2   59.83    2.46
   5  -4   2   57.82    2.31
   5  -4   2   57.95    2.45
   5  -4   2   57.55    2.27
  -5   4  -1   22.55    1.31
  -5   4  -1   20.68    1.15
  -5   4  -1   22.68    0.86
  -5   4  -1   21.82    1.42
  -5   4  -1   21.11    1.45
   5  -4   1   20.16    1.35
   5  -4   1   19.38    1.14
   5  -4   1   17.94    1.25
  -5   4   0    5.11    0.82
   5  -4   0    7.50    0.60
   5  -4   0    6.71    0.87
   5  -4   0    4.69    0.73
   5  -4   0    6.43    0.47
   5  -4   0    4.90    0.83
  -5   4   1   19.29    1.33
  -5   4   1   19.37    0.80
   5  -4  -1   20.54    1.32
   5  -4  -1   21.46    1.13
  -5   4   2   56.99    2.38
  -5   4   2   60.41    1.87
   5  -4  -2   57.70    2.35
   5  -4  -2   61.81    2.01
  -5   4   3   63.80    1.88
  -5   4   3   55.33    2.43
   5  -4  -3   60.27    1.85
   5  -4  -3   58.62    1.89
   5  -4  -3   59.11    2.49
  -5   4   4    6.50    0.68
  -5   4   4    6.16    1.06
   5  -4  -4    5.55    0.99
   5  -4  -4    5.76    0.69
  -5   4   5   52.03    2.49
  -5   4   5   48.71    1.94
   5  -4  -5   46.62    1.97
  -5   4   6   30.81    1.95
  -5   4   6   31.38    1.66
   5  -4  -6   29.76    1.67
  -5   4   7   59.78    2.51
  -5   4   7   54.01    2.77
  -5   4   7   57.59    2.93
   5  -4  -7   59.98    2.59
  -5   4   8   15.81    1.72
  -5   4   8   13.66    1.44
  -5   4   8   14.46    1.73
   5  -4  -8   19.58    1.72
  -5   4   9    0.16    0.97
  -5   4   9    0.16    0.99
   5  -4  -9   -0.03    1.09
  -5   4  10    6.53    1.45
   5  -4 -10    6.32    1.72
   5  -4 -10    7.22    1.52
  -5   4  11    9.92    1.75
   5  -4 -11   10.61    1.99
   5  -4 -11   12.70    1.86
  -5   4  12    4.73    1.54
   5  -4 -12    6.27    1.96
  -5   4  13    3.08    1.49
   5  -4 -13   -0.59    1.70
  -5   4  14    1.71    1.70
   5  -4 -14    2.79    1.99
  -5   4  15    4.88    1.98
   5  -4 -15    1.13    2.14
  -4   3 -15    4.18    2.20
   4  -3  15    0.18    2.00
  -4   3 -14   -1.18    1.57
   4  -3  14   -0.14    1.90
  -4   3 -13    6.01    2.08
  -4   3 -13    2.05    1.74
   4  -3  13    2.07    1.90
  -4   3 -12   25.61    2.71
  -4   3 -12   28.46    3.01
   4  -3  12   25.10    2.79
  -4   3 -11    1.08    1.46
  -4   3 -11    2.78    1.68
   4  -3  11    1.82    1.53
  -4   3 -10   15.80    2.06
  -4   3 -10   13.74    2.12
   4  -3  10   15.74    2.18
  -4   3  -9    0.67    1.14
  -4   3  -9    0.08    1.33
   4  -3   9    0.33    1.25
  -4   3  -8   68.48    3.42
  -4   3  -8   66.43    3.22
   4  -3   8   73.38    3.45
  -4   3  -7   69.34    3.33
   4  -3   7   70.77    3.31
  -4   3  -6    8.89    1.05
  -4   3  -6    3.59    1.10
   4  -3   6    6.87    0.98
   4  -3   6    7.63    1.35
  -4   3  -5    2.72    0.76
  -4   3  -5    2.38    1.04
  -4   3  -5    3.89    0.97
   4  -3   5    3.45    1.01
   4  -3   5    3.79    0.86
   4  -3   5    5.19    0.98
   4  -3   5    3.04    0.98
  -4   3  -4  309.18    8.43
  -4   3  -4  299.96    9.01
  -4   3  -4  293.33    8.97
   4  -3   4  289.53    8.95
   4  -3   4  306.68    9.05
   4  -3   4  299.51    8.45
   4  -3   4  295.01    9.03
  -4   3  -3    2.21    0.67
  -4   3  -3    1.67    0.79
  -4   3  -3    1.83    0.81
  -4   3  -3    1.84    0.63
   4  -3   3    1.27    0.80
   4  -3   3    1.71    0.69
   4  -3   3    1.65    0.74
   4  -3   3    0.84    0.70
  -4   3  -2   12.34    1.17
  -4   3  -2   13.77    0.94
  -4   3  -2   12.80    1.00
  -4   3  -2   10.64    1.00
  -4   3  -2   16.88    1.27
   4  -3   2   12.81    1.14
   4  -3   2   14.33    1.13
   4  -3   2   10.48    0.95
   4  -3   2   12.58    1.03
  -4   3  -1   71.02    2.64
  -4   3  -1   68.92    2.41
  -4   3  -1   72.68    2.43
  -4   3  -1   73.70    2.63
  -4   3  -1   66.69    2.13
   4  -3   1   75.33    2.58
   4  -3   1   76.54    2.48
   4  -3   1   72.00    2.60
   4  -3   1   74.62    2.42
   4  -3   0  142.08    4.13
   4  -3   0  143.87    3.91
   4  -3   0  144.45    4.42
   4  -3   0  143.04    4.39
  -4   3   1   73.70    2.59
  -4   3   1   75.08    2.09
   4  -3  -1   71.17    2.53
   4  -3  -1   71.11    2.37
  -4   3   2   13.51    1.10
  -4   3   2   13.08    0.58
   4  -3  -2   12.03    0.61
   4  -3  -2   13.33    0.71
   4  -3  -2   10.85    0.99
  -4   3   3    1.90    0.74
  -4   3   3    1.24    0.42
   4  -3  -3    2.69    0.75
   4  -3  -3    1.51    0.48
  -4   3   4  299.14    8.40
  -4   3   4  288.05    8.76
   4  -3  -4  292.95    8.41
  -4   3   5    3.59    0.98
  -4   3   5    4.17    0.73
   4  -3  -5    1.92    0.77
  -4   3   6    6.03    0.99
  -4   3   6    5.62    1.05
  -4   3   6    7.49    1.14
   4  -3  -6    7.33    1.03
  -4   3   7   64.94    3.08
  -4   3   7   67.92    3.00
  -4   3   7   66.01    2.78
   4  -3  -7   65.64    2.88
  -4   3   8   70.22    3.21
  -4   3   8   68.45    3.25
  -4   3   8   67.43    2.20
   4  -3  -8   69.92    3.07
  -4   3   9    0.22    0.39
  -4   3   9   -0.42    0.93
  -4   3   9   -1.31    0.88
   4  -3  -9   -0.12    1.10
  -4   3  10   14.02    0.98
  -4   3  10   12.93    1.83
  -4   3  10   14.96    1.87
   4  -3 -10   18.05    1.98
  -4   3  11    1.88    1.30
   4  -3 -11    4.19    1.54
   4  -3 -11    2.38    1.50
  -4   3  12   26.81    2.65
   4  -3 -12   26.04    2.77
   4  -3 -12   28.35    2.68
  -4   3  13    3.73    1.61
   4  -3 -13    3.19    1.85
  -4   3  14   -0.49    1.53
   4  -3 -14   -1.29    1.66
  -4   3  15   -2.89    1.45
   4  -3 -15    1.04    1.99
  -3   2 -16    2.60    2.13
   3  -2  16    1.10    2.00
  -3   2 -15   -0.62    1.88
   3  -2  15    1.45    2.06
  -3   2 -14    1.35    1.82
   3  -2  14   -1.31    1.68
  -3   2 -13   10.37    2.16
   3  -2  13   12.65    2.36
  -3   2 -12    1.73    1.72
  -3   2 -12    2.40    1.66
   3  -2  12    0.74    1.53
  -3   2 -11   20.85    2.54
  -3   2 -11   25.89    2.59
   3  -2  11   24.15    2.55
  -3   2 -10    0.10    1.40
  -3   2 -10   -1.78    1.18
   3  -2  10    1.06    1.31
  -3   2  -9    0.31    1.15
  -3   2  -9    0.21    1.12
   3  -2   9    0.14    1.13
  -3   2  -8   22.27    2.16
  -3   2  -8   21.90    1.97
   3  -2   8   23.43    2.12
  -3   2  -7    5.76    1.33
  -3   2  -7    6.24    1.00
  -3   2  -7    6.22    1.23
   3  -2   7    8.35    1.40
  -3   2  -6   -0.32    0.63
  -3   2  -6    0.30    0.76
  -3   2  -6   -1.57    0.91
   3  -2   6    0.98    0.97
   3  -2   6    0.08    0.72
  -3   2  -5   91.58    3.51
  -3   2  -5   89.54    3.12
  -3   2  -5   94.51    3.52
   3  -2   5  101.25    3.50
   3  -2   5   91.19    3.54
   3  -2   5   89.42    3.52
   3  -2   5   92.65    3.14
  -3   2  -4    0.34    0.80
  -3   2  -4    0.14    0.54
  -3   2  -4    0.99    0.72
   3  -2   4    0.16    0.58
   3  -2   4   -1.05    0.61
   3  -2   4    0.04    0.72
   3  -2   4    0.43    0.80
  -3   2  -3   45.30    1.84
  -3   2  -3   47.77    1.93
  -3   2  -3   46.28    2.01
  -3   2  -3   49.62    2.11
   3  -2   3   49.31    2.11
   3  -2   3   50.13    2.12
   3  -2   3   51.31    1.90
   3  -2   3   47.24    2.15
  -3   2  -2    8.66    0.75
  -3   2  -2    8.83    0.91
  -3   2  -2    7.64    0.75
  -3   2  -2    8.91    0.91
   3  -2   2   13.87    1.06
   3  -2   2   14.73    1.06
   3  -2   2   13.63    1.02
   3  -2   2   13.43    0.96
  -3   2  -1    9.50    0.64
  -3   2  -1   10.42    0.75
  -3   2  -1    9.50    0.86
  -3   2  -1    8.84    0.75
   3  -2   1   11.16    0.65
   3  -2   1    9.83    0.76
   3  -2   1    9.35    0.83
   3  -2   1    8.21    0.70
   3  -2   1   10.42    0.85
  -3   2   0   87.08    2.43
   3  -2   0   87.29    2.55
   3  -2   0   84.88    2.74
   3  -2   0   87.21    2.42
  -3   2   1   10.45    0.44
  -3   2   1    9.68    0.55
  -3   2   1    8.76    0.77
   3  -2  -1    8.14    0.42
   3  -2  -1   11.24    0.83
   3  -2  -1    9.49    0.64
  -3   2   2   13.79    0.68
  -3   2   2   12.03    0.97
   3  -2  -2    9.35    0.70
   3  -2  -2    8.62    0.89
  -3   2   3   47.17    2.01
  -3   2   3   51.42    1.75
   3  -2  -3   45.36    1.73
  -3   2   4    0.32    0.68
  -3   2   4   -0.52    0.57
   3  -2  -4    0.72    0.62
  -3   2   5   90.84    3.22
  -3   2   5   92.30    2.72
  -3   2   5   89.87    3.38
   3  -2  -5   94.82    3.28
  -3   2   6    0.31    0.37
  -3   2   6   -0.17    0.72
  -3   2   6    1.24    0.79
   3  -2  -6    1.26    0.88
  -3   2   7    7.68    1.12
  -3   2   7    6.40    1.17
  -3   2   7    5.53    0.62
   3  -2  -7    5.53    1.16
  -3   2   8   25.93    1.31
  -3   2   8   25.62    1.93
   3  -2  -8   27.60    1.96
  -3   2   9   -0.31    0.50
  -3   2   9   -0.11    0.90
   3  -2  -9    0.27    1.05
  -3   2  10    1.33    1.10
  -3   2  10    0.16    0.58
   3  -2 -10   -0.08    1.14
  -3   2  11   24.82    2.43
   3  -2 -11   23.28    2.38
  -3   2  12    1.76    1.35
   3  -2 -12    0.74    1.57
   3  -2 -12   -0.40    1.51
  -3   2  13   10.93    2.03
   3  -2 -13   13.82    2.37
   3  -2 -13   10.10    2.14
  -3   2  14    0.53    1.62
   3  -2 -14   -1.28    1.78
  -3   2  15   -0.68    1.55
   3  -2 -15    0.73    1.95
  -3   2  16    1.13    1.79
   3  -2 -16    4.34    2.31
  -2   1 -16    2.24    2.20
   2  -1  16   -1.30    1.88
  -2   1 -15   -1.04    1.93
   2  -1  15    0.34    1.87
  -2   1 -14    8.46    2.24
   2  -1  14    9.13    2.15
  -2   1 -13    2.17    1.78
   2  -1  13    2.06    1.68
  -2   1 -12    2.03    1.53
  -2   1 -12    0.27    1.57
   2  -1  12    1.21    1.52
  -2   1 -11    3.58    1.60
  -2   1 -11    4.39    1.66
   2  -1  11    1.04    1.37
  -2   1 -10    6.92    1.65
  -2   1 -10    6.86    1.64
   2  -1  10    4.61    1.44
  -2   1  -9    0.05    1.23
  -2   1  -9    1.38    1.17
   2  -1   9   -0.02    1.10
  -2   1  -8   43.40    2.07
  -2   1  -8   41.52    2.56
  -2   1  -8   45.26    2.65
   2  -1   8   41.95    2.55
  -2   1  -7    6.01    1.16
  -2   1  -7    7.84    1.04
  -2   1  -7    4.65    1.27
   2  -1   7    5.56    1.03
   2  -1   7    4.74    1.20
  -2   1  -6   35.79    1.73
  -2   1  -6   35.24    2.16
  -2   1  -6   38.45    2.04
   2  -1   6   32.20    1.92
   2  -1   6   30.90    2.04
  -2   1  -5    3.84    0.85
  -2   1  -5    2.18    0.94
  -2   1  -5    3.90    0.71
   2  -1   5    2.37    0.90
   2  -1   5    2.93    0.82
   2  -1   5    2.39    0.90
  -2   1  -4    3.10    0.88
  -2   1  -4    1.03    0.70
  -2   1  -4    2.38    0.60
   2  -1   4    0.01    0.54
   2  -1   4    2.28    0.79
   2  -1   4   -0.33    0.69
   2  -1   4    0.75    0.65
  -2   1  -3   21.84    1.32
  -2   1  -3   21.29    1.06
  -2   1  -3   21.08    1.35
  -2   1  -3   19.55    1.25
   2  -1   3   19.78    1.27
   2  -1   3   20.03    1.31
   2  -1   3   18.08    1.31
   2  -1   3   20.86    1.06
  -2   1  -2   71.01    2.14
  -2   1  -2   66.17    2.36
  -2   1  -2   66.45    2.23
  -2   1  -2   70.78    2.39
   2  -1   2   67.35    2.11
   2  -1   2   67.38    2.35
   2  -1   2   65.70    2.35
   2  -1   2   67.49    2.43
  -2   1  -1    6.91    0.50
  -2   1  -1    7.00    0.51
  -2   1  -1    7.14    0.60
   2  -1   1    7.37    0.56
   2  -1   1    7.32    0.57
   2  -1   1    7.14    0.53
   2  -1   1    6.25    0.57
   2  -1   0  170.55    4.67
   2  -1   0  175.72    4.61
  -2   1   1    6.89    0.56
  -2   1   1    7.42    0.38
   2  -1  -1    7.64    0.59
   2  -1  -1    8.28    0.42
  -2   1   2   64.58    2.27
  -2   1   2   65.71    2.13
   2  -1  -2   71.41    2.17
   2  -1  -2   68.16    1.93
  -2   1   3   19.62    0.78
  -2   1   3   21.10    1.15
   2  -1  -3   20.62    1.15
   2  -1  -3   20.63    0.81
  -2   1   4    0.18    0.60
  -2   1   4    0.88    0.35
  -2   1   4    1.06    0.61
   2  -1  -4    1.72    0.69
   2  -1  -4    3.20    0.48
  -2   1   5    3.25    0.51
  -2   1   5    2.69    0.81
  -2   1   5    3.50    0.83
   2  -1  -5    3.82    0.93
  -2   1   6   31.43    1.85
  -2   1   6   31.04    1.85
  -2   1   6   32.65    1.42
   2  -1  -6   33.52    1.93
  -2   1   7    5.84    0.75
  -2   1   7    6.78    1.13
   2  -1  -7    6.92    1.24
  -2   1   8   40.18    2.39
  -2   1   8   39.02    1.76
   2  -1  -8   41.62    2.39
  -2   1   9    0.97    1.05
  -2   1   9    0.83    0.61
   2  -1  -9    0.74    1.17
  -2   1  10    9.17    1.03
  -2   1  10    9.76    1.61
   2  -1 -10    7.75    1.62
  -2   1  11    1.90    1.22
   2  -1 -11   -0.37    1.34
  -2   1  12   -1.09    1.30
   2  -1 -12    1.87    1.61
   2  -1 -12   -0.02    1.48
  -2   1  13   -1.54    1.31
   2  -1 -13    1.38    1.67
   2  -1 -13   -0.53    1.69
  -2   1  14    4.75    1.86
   2  -1 -14    7.32    2.08
   2  -1 -14    9.93    2.28
  -2   1  15   -0.25    1.63
   2  -1 -15    2.44    2.07
  -2   1  16    5.15    2.06
   2  -1 -16    3.25    2.21
  -1   0 -16    2.75    2.23
   1   0  16    1.88    2.24
  -1   0 -15   26.66    3.23
   1   0  15   26.35    3.23
  -1   0 -14    9.30    2.23
   1   0  14    5.41    2.13
  -1   0 -13    2.37    1.81
   1   0  13   -0.11    1.50
  -1   0 -12    8.64    1.99
   1   0  12    6.04    1.80
  -1   0 -11   12.25    2.09
  -1   0 -11   13.19    1.94
   1   0  11   13.48    2.04
  -1   0 -10    0.18    1.26
  -1   0 -10    0.48    1.34
   1   0  10   -1.14    1.11
  -1   0  -9   92.13    4.08
  -1   0  -9   92.21    3.39
  -1   0  -9   86.60    4.00
   1   0   9   96.84    4.13
  -1   0  -8  129.26    4.95
  -1   0  -8  130.79    4.20
   1   0   8  131.61    4.54
   1   0   8  123.85    4.91
  -1   0  -7  236.49    6.77
  -1   0  -7  226.51    7.45
  -1   0  -7  235.28    7.62
   1   0   7  233.32    7.65
   1   0   7  235.20    7.23
  -1   0  -6   18.67    1.64
  -1   0  -6   15.19    1.45
  -1   0  -6   16.08    1.12
  -1   0  -6   14.78    1.42
   1   0   6   17.48    1.40
   1   0   6   17.38    1.56
   1   0   6   15.63    1.57
  -1   0  -5   12.02    1.30
  -1   0  -5   13.41    1.02
  -1   0  -5   13.01    1.23
   1   0   5   15.79    1.39
   1   0   5   13.33    1.11
   1   0   5   10.95    1.24
  -1   0  -4   21.22    1.12
  -1   0  -4   23.99    1.41
  -1   0  -4   21.75    1.45
  -1   0  -4   20.88    1.47
   1   0   4   22.08    1.33
   1   0   4   21.68    1.50
   1   0   4   20.13    1.48
  -1   0  -3  239.41    6.89
  -1   0  -3  237.03    6.74
  -1   0  -3  226.55    6.28
  -1   0  -3  235.28    6.89
   1   0   3  234.62    6.88
   1   0   3  224.29    6.91
  -1   0  -2   10.28    0.77
  -1   0  -2    9.64    0.77
  -1   0  -2   10.98    0.87
  -1   0  -2   10.42    0.60
   1   0   2   11.28    0.57
   1   0   2   10.16    0.81
   1   0   2   10.56    0.83
  -1   0   0   -0.24    0.02
  -1   0   0   -0.21    0.09
  -1   0   0   -0.24    0.02
   1   0   0   -0.33    0.08
   1   0   0   -0.23    0.04
   1   0   0   -0.22    0.09
  -1   0   2    9.74    0.73
  -1   0   2   12.29    0.75
  -1   0   2   11.36    0.58
   1   0  -2   11.76    0.78
   1   0  -2   10.08    0.60
  -1   0   3  230.70    6.71
  -1   0   3  245.77    6.89
  -1   0   3  234.66    6.89
   1   0  -3  239.18    6.92
   1   0  -3  233.29    6.72
  -1   0   4   21.73    1.32
  -1   0   4   20.85    1.10
  -1   0   4   20.53    1.34
   1   0  -4   21.45    1.46
   1   0  -4   21.18    1.16
   1   0  -4   22.14    1.38
  -1   0   5   11.80    1.19
  -1   0   5   12.78    1.01
  -1   0   5   13.77    1.21
   1   0  -5   13.65    1.26
   1   0  -5   12.21    1.00
   1   0  -5   11.91    1.10
  -1   0   6   15.07    1.39
  -1   0   6   15.42    1.13
  -1   0   6   15.05    1.40
   1   0  -6   17.98    1.40
   1   0  -6   14.05    1.46
  -1   0   7  225.24    6.78
  -1   0   7  225.45    7.22
   1   0  -7  213.10    7.09
   1   0  -7  228.71    7.29
  -1   0   8  129.56    4.83
  -1   0   8  125.29    4.31
   1   0  -8  132.06    4.91
  -1   0   9   93.13    3.43
  -1   0   9   94.06    3.96
   1   0  -9   89.48    3.98
  -1   0  10    0.11    1.15
  -1   0  10    0.42    0.71
   1   0 -10   -0.51    1.37
  -1   0  11   14.54    1.96
   1   0 -11   11.61    2.01
  -1   0  12    9.11    1.79
   1   0 -12    6.37    1.92
  -1   0  13    1.69    1.49
   1   0 -13    5.44    1.94
   1   0 -13    2.31    1.76
  -1   0  14    7.78    2.02
   1   0 -14    7.38    2.20
   1   0 -14   14.58    2.57
  -1   0  15   27.27    3.11
   1   0 -15   19.74    2.94
  -1   0  16    2.04    2.04
   1   0 -16    2.29    2.23
   0  -1 -16    3.32    2.36
   0   1  16    3.23    2.14
   0  -1 -15   26.26    3.20
   0   1  15   23.52    3.03
   0  -1 -14    6.41    2.16
   0   1  14    5.88    2.01
   0  -1 -13    3.65    1.87
   0   1  13    1.36    1.55
   0  -1 -12    5.94    1.86
   0   1  12    6.22    1.81
   0  -1 -11   12.74    1.98
   0  -1 -11    9.19    1.91
   0   1  11   11.63    1.94
   0  -1 -10   -2.07    1.15
   0  -1 -10   -0.32    1.22
   0   1  10    1.17    1.23
   0   1  10   -0.07    0.77
   0  -1  -9   91.29    4.15
   0  -1  -9  103.26    3.48
   0  -1  -9   79.44    3.94
   0   1   9   95.36    3.58
   0   1   9  104.02    4.23
   0  -1  -8  128.66    4.96
   0  -1  -8  136.63    4.23
   0   1   8  125.38    4.40
   0   1   8  128.71    4.94
   0  -1  -7  227.26    7.35
   0  -1  -7  230.89    6.61
   0  -1  -7  225.49    7.37
   0   1   7  231.61    7.51
   0   1   7  226.99    6.97
   0  -1  -6   17.52    1.17
   0  -1  -6   15.69    1.43
   0  -1  -6   15.49    1.54
   0  -1  -6   14.86    1.50
   0   1   6   14.67    1.18
   0   1   6   17.76    1.53
   0   1   6   19.17    1.63
   0  -1  -5   11.73    1.21
   0  -1  -5   10.85    1.27
   0  -1  -5   11.85    1.17
   0   1   5   10.98    1.23
   0   1   5   13.57    1.03
   0   1   5   15.24    1.30
   0  -1  -4   23.77    1.39
   0  -1  -4   21.25    1.40
   0  -1  -4   21.34    1.39
   0   1   4   23.35    1.47
   0   1   4   19.77    1.38
   0  -1  -3  226.51    6.82
   0  -1  -3  236.05    6.76
   0  -1  -3  235.82    6.93
   0   1   3  241.01    6.84
   0   1   3  228.77    6.91
   0  -1  -2    9.76    0.82
   0  -1  -2   11.24    0.89
   0   1   2   12.21    0.84
   0   1   2   11.54    0.84
   0   1   2    9.70    0.82
   0  -1   0   -0.22    0.07
   0  -1   0   -0.19    0.08
   0   1   0   -0.22    0.07
   0   1   0   -0.33    0.05
   0  -1   2   10.62    0.75
   0  -1   2   11.67    0.84
   0  -1   2   10.65    0.68
   0   1  -2    9.22    0.72
   0   1  -2    8.33    0.64
   0   1  -2   11.01    0.84
   0  -1   3  228.37    6.74
   0  -1   3  235.39    6.72
   0  -1   3  238.97    6.84
   0   1  -3  229.04    6.72
   0   1  -3  228.30    6.83
   0   1  -3  230.83    6.72
   0  -1   4   22.11    1.46
   0  -1   4   21.96    1.38
   0  -1   4   22.41    1.23
   0   1  -4   22.43    1.47
   0   1  -4   21.30    1.28
   0   1  -4   23.75    1.31
   0  -1   5   13.57    1.10
   0  -1   5   11.99    1.19
   0  -1   5   15.55    1.33
   0   1  -5   11.96    1.31
   0   1  -5   11.62    1.10
   0   1  -5   12.29    1.11
   0  -1   6   19.07    1.57
   0  -1   6   15.41    1.42
   0  -1   6   15.55    1.23
   0   1  -6   14.67    1.33
   0   1  -6   17.56    1.60
   0   1  -6   12.68    1.22
   0  -1   7  228.56    7.06
   0  -1   7  236.48    7.40
   0   1  -7  225.82    7.45
   0   1  -7  240.37    6.89
   0   1  -7  214.41    7.24
   0  -1   8  125.15    4.74
   0  -1   8  127.97    4.39
   0   1  -8  124.61    4.85
   0  -1   9   94.36    3.61
   0  -1   9   90.76    3.96
   0   1  -9   94.23    4.10
   0  -1  10   -1.14    1.10
   0   1 -10    1.23    1.39
   0  -1  11   13.90    1.94
   0   1 -11   15.07    2.19
   0  -1  12    5.82    1.71
   0   1 -12    3.77    1.87
   0  -1  13    1.84    1.62
   0   1 -13    2.09    1.72
   0   1 -13    4.22    1.83
   0  -1  14    9.87    2.20
   0   1 -14    8.44    2.26
   0   1 -14    7.10    2.20
   0  -1  15   25.40    3.03
   0   1 -15   28.44    3.26
   0   1 -15   25.73    3.12
   0  -1  16    3.68    2.20
   0   1 -16   -0.66    1.97
   1  -2 -16    2.58    2.27
  -1   2  16    3.10    2.14
   1  -2 -15    2.72    2.14
  -1   2  15    0.79    1.76
   1  -2 -14    8.23    2.13
  -1   2  14    4.25    2.00
   1  -2 -13    1.13    1.66
  -1   2  13    3.75    1.72
   1  -2 -12    0.66    1.54
  -1   2  12    0.63    1.43
   1  -2 -11   -1.62    1.33
  -1   2  11    0.39    1.34
  -1   2  11    1.34    0.85
   1  -2 -10    7.12    1.67
  -1   2  10    7.30    1.58
  -1   2  10    7.13    1.08
   1  -2  -9    0.37    0.74
   1  -2  -9    0.15    1.14
   1  -2  -9    0.98    1.15
  -1   2   9    0.83    0.72
  -1   2   9    0.19    1.03
   1  -2  -8   39.59    2.36
   1  -2  -8   38.98    2.40
  -1   2   8   35.67    1.85
  -1   2   8   41.03    2.45
   1  -2  -7    6.46    1.24
   1  -2  -7    7.72    1.26
  -1   2   7    5.13    1.15
  -1   2   7    6.52    0.88
   1  -2  -6   33.42    2.02
   1  -2  -6   35.02    2.00
   1  -2  -6   34.74    1.99
  -1   2   6   33.06    1.57
  -1   2   6   30.26    1.98
  -1   2   6   32.72    1.95
   1  -2  -5    1.82    0.86
   1  -2  -5    4.11    0.87
   1  -2  -5    1.76    0.72
  -1   2   5    2.92    0.86
  -1   2   5    1.75    0.79
   1  -2  -4    2.06    0.70
   1  -2  -4    3.00    0.79
  -1   2   4    1.34    0.64
  -1   2   4    0.61    0.62
   1  -2  -3   17.39    1.23
  -1   2   3   20.51    1.22
  -1   2   3   19.77    1.18
   1  -2  -2   71.96    2.32
  -1   2   2   70.57    2.31
   1  -2  -1    7.40    0.42
   1  -2  -1    7.78    0.56
   1  -2  -1    6.15    0.55
  -1   2   1    6.43    0.46
  -1   2   1    6.11    0.52
   1  -2   0  175.37    4.54
   1  -2   0  169.91    4.69
   1  -2   0  159.16    4.54
   1  -2   0  176.70    4.48
   1  -2   0  174.31    4.74
  -1   2   0  169.45    4.83
  -1   2   0  159.54    4.53
   1  -2   1    7.14    0.56
   1  -2   1    6.81    0.51
   1  -2   1    7.09    0.54
   1  -2   1    7.37    0.58
  -1   2  -1    8.12    0.60
  -1   2  -1    7.48    0.56
  -1   2  -1    7.26    0.55
  -1   2  -1    5.84    0.46
   1  -2   2   65.55    2.29
   1  -2   2   68.22    2.21
   1  -2   2   69.74    2.33
   1  -2   2   62.72    2.34
  -1   2  -2   69.73    2.34
  -1   2  -2   70.24    2.26
  -1   2  -2   70.46    2.22
  -1   2  -2   70.62    2.37
   1  -2   3   20.79    1.35
   1  -2   3   20.37    1.18
   1  -2   3   20.94    1.27
  -1   2  -3   22.00    1.38
  -1   2  -3   19.75    1.13
  -1   2  -3   19.62    1.22
  -1   2  -3   21.59    1.19
   1  -2   4    0.79    0.73
   1  -2   4    0.42    0.63
   1  -2   4    1.27    0.61
  -1   2  -4    2.08    0.88
  -1   2  -4    2.38    0.67
  -1   2  -4    2.36    0.70
  -1   2  -4    2.56    0.66
   1  -2   5    1.88    0.70
   1  -2   5    2.23    0.81
   1  -2   5    3.45    0.89
  -1   2  -5    2.74    0.96
  -1   2  -5    2.71    0.78
  -1   2  -5    2.75    0.75
  -1   2  -5    1.90    0.79
   1  -2   6   30.19    1.97
   1  -2   6   31.48    1.79
  -1   2  -6   35.96    1.88
  -1   2  -6   35.58    2.04
  -1   2  -6   33.25    1.88
  -1   2  -6   36.11    1.80
   1  -2   7    6.50    1.20
   1  -2   7    7.03    1.03
  -1   2  -7    6.34    1.15
  -1   2  -7    9.76    1.47
  -1   2  -7    7.76    1.13
  -1   2  -7    6.41    1.06
   1  -2   8   37.34    2.08
   1  -2   8   33.93    2.25
  -1   2  -8   44.07    2.64
   1  -2   9   -0.45    1.05
  -1   2  -9    1.96    1.31
   1  -2  10    8.57    1.62
  -1   2 -10   10.84    1.83
   1  -2  11   -0.80    1.28
  -1   2 -11    0.02    1.49
   1  -2  12   -0.66    1.34
  -1   2 -12    1.65    1.70
   1  -2  13   -1.96    1.46
  -1   2 -13   -0.06    1.71
  -1   2 -13    2.37    1.76
   1  -2  14    2.34    1.87
  -1   2 -14    6.35    2.22
  -1   2 -14    7.40    2.12
   1  -2  15    0.02    1.78
  -1   2 -15   -0.09    1.98
  -1   2 -15    2.94    2.11
   1  -2  16    5.43    2.27
  -1   2 -16    4.79    2.34
   2  -3 -16    3.45    2.18
  -2   3  16    0.16    1.91
   2  -3 -15    3.38    2.10
  -2   3  15   -0.15    1.69
   2  -3 -14    2.57    1.93
  -2   3  14    2.64    1.76
   2  -3 -13    3.96    1.89
  -2   3  13    5.26    1.75
   2  -3 -12   -3.34    1.40
  -2   3  12    0.50    1.36
   2  -3 -11   52.63    3.36
  -2   3  11   51.20    3.21
   2  -3 -10    0.96    1.28
  -2   3  10   -0.01    1.12
  -2   3  10    0.19    0.66
   2  -3  -9    1.11    1.24
  -2   3   9    2.73    0.72
  -2   3   9    2.98    1.20
   2  -3  -8   36.01    2.34
  -2   3   8   31.59    1.61
  -2   3   8   31.29    2.19
   2  -3  -7   35.45    2.26
  -2   3   7   37.42    2.08
  -2   3   7   34.62    1.60
  -2   3   7   31.26    2.13
   2  -3  -6   70.95    2.99
  -2   3   6   65.78    2.77
  -2   3   6   67.60    2.98
  -2   3   6   68.26    2.37
   2  -3  -5   82.85    3.19
  -2   3   5   83.02    3.06
  -2   3   5   87.30    3.30
   2  -3  -4   64.08    2.49
  -2   3   4   62.17    2.35
  -2   3   4   65.49    2.63
   2  -3  -3  417.05   11.60
  -2   3   3  418.55   11.69
  -2   3   3  418.33   11.85
   2  -3  -2  158.66    4.45
  -2   3   2  146.64    4.60
  -2   3   2  151.04    4.43
   2  -3  -1   86.02    2.60
   2  -3  -1   91.03    2.82
   2  -3  -1   89.18    2.62
  -2   3   1   87.92    2.80
  -2   3   1   89.96    2.61
  -2   3   1   88.23    2.71
  -2   3   1   91.16    2.51
   2  -3   0   11.45    0.77
   2  -3   0   11.16    0.73
   2  -3   0   10.40    0.59
   2  -3   0   10.82    0.77
   2  -3   0   11.32    0.49
   2  -3   0   11.29    0.61
  -2   3   0   12.15    0.56
  -2   3   0   12.05    0.75
  -2   3   0   10.48    0.69
  -2   3   0   11.47    0.61
  -2   3   0   10.23    0.54
  -2   3   0   10.78    0.76
   2  -3   1   83.74    2.84
   2  -3   1   89.29    2.70
   2  -3   1   89.15    2.76
  -2   3  -1   89.21    2.79
  -2   3  -1   85.51    2.77
  -2   3  -1   91.14    2.70
  -2   3  -1   88.51    2.87
   2  -3   2  145.52    4.53
   2  -3   2  143.98    4.58
   2  -3   2  143.88    4.62
   2  -3   2  150.12    4.39
  -2   3  -2  155.26    4.57
  -2   3  -2  154.24    4.38
  -2   3  -2  159.92    4.70
  -2   3  -2  152.42    4.63
   2  -3   3  398.97   11.71
   2  -3   3  418.69   11.08
   2  -3   3  405.71   11.60
   2  -3   3  408.39   11.67
  -2   3  -3  409.85   11.05
  -2   3  -3  398.71   11.72
  -2   3  -3  404.76   11.59
  -2   3  -3  414.99   11.69
   2  -3   4   65.44    2.62
   2  -3   4   66.80    2.56
   2  -3   4   65.89    2.58
  -2   3  -4   67.25    2.44
  -2   3  -4   66.42    2.56
  -2   3  -4   64.23    2.70
  -2   3  -4   65.14    2.59
   2  -3   5   87.99    3.23
   2  -3   5   81.77    3.20
   2  -3   5   89.14    3.34
  -2   3  -5   88.57    3.07
  -2   3  -5   80.90    3.36
  -2   3  -5   87.77    3.22
  -2   3  -5   89.01    3.28
   2  -3   6   63.53    2.85
   2  -3   6   69.39    2.85
  -2   3  -6   65.85    2.79
  -2   3  -6   66.29    2.65
  -2   3  -6   69.87    2.87
  -2   3  -6   68.39    3.08
   2  -3   7   37.31    2.11
   2  -3   7   36.37    2.29
  -2   3  -7   36.22    2.10
  -2   3  -7   34.39    2.32
   2  -3   8   32.28    2.28
  -2   3  -8   32.08    2.40
   2  -3   9    2.16    1.16
  -2   3  -9    0.77    1.18
   2  -3  10    0.25    1.26
  -2   3 -10    0.28    1.42
   2  -3  11   57.93    3.47
  -2   3 -11   62.01    3.68
   2  -3  12   -0.18    1.55
  -2   3 -12   -0.83    1.62
   2  -3  13    6.25    1.88
  -2   3 -13    6.47    2.01
  -2   3 -13    4.32    1.98
   2  -3  14    9.05    2.08
  -2   3 -14    4.86    2.13
  -2   3 -14    2.54    1.96
   2  -3  15    0.43    1.95
  -2   3 -15    1.61    2.07
  -2   3 -15   -3.01    1.69
   2  -3  16    1.21    1.95
  -2   3 -16    4.87    2.37
  -2   3 -16    3.33    2.26
   3  -4 -15    1.17    1.94
  -3   4  15    1.45    1.89
   3  -4 -14    0.89    1.88
  -3   4  14    1.18    1.67
   3  -4 -13    2.78    1.80
  -3   4  13    3.01    1.67
   3  -4 -12   38.90    3.09
  -3   4  12   41.01    3.03
   3  -4 -11   13.47    2.06
  -3   4  11   10.51    1.87
   3  -4 -10   13.11    1.96
  -3   4  10   12.03    1.79
  -3   4  10   14.60    1.10
   3  -4  -9   10.90    1.72
  -3   4   9   13.50    1.72
  -3   4   9   10.93    0.95
   3  -4  -8  133.41    4.97
  -3   4   8  130.69    4.13
  -3   4   8  135.83    5.14
   3  -4  -7   11.09    1.45
  -3   4   7    9.67    0.79
  -3   4   7   11.65    1.45
  -3   4   7    7.97    1.22
   3  -4  -6    7.80    1.22
  -3   4   6    4.05    1.01
  -3   4   6    6.21    0.98
   3  -4  -5    4.99    0.95
  -3   4   5    5.30    1.08
  -3   4   5    2.98    0.84
  -3   4   5    4.39    0.82
   3  -4  -4  369.53   10.69
  -3   4   4  370.62   11.01
  -3   4   4  391.51   10.72
   3  -4  -3  239.72    6.86
  -3   4   3  243.29    7.16
  -3   4   3  231.10    6.77
   3  -4  -2   27.81    1.44
   3  -4  -2   26.05    1.17
  -3   4   2   24.53    1.18
  -3   4   2   22.27    1.29
  -3   4   2   23.08    1.05
   3  -4  -1    6.91    0.73
   3  -4  -1    7.09    0.81
   3  -4  -1    5.86    0.64
  -3   4   1    9.59    0.65
  -3   4   1   10.23    0.80
  -3   4   1   10.49    0.56
  -3   4   1    9.62    0.42
  -3   4   1   10.53    0.91
  -3   4   1    9.66    0.57
   3  -4   0  395.85   10.60
   3  -4   0  395.47   10.99
   3  -4   0  392.05   11.18
   3  -4   0  398.59   10.92
   3  -4   0  398.55   10.45
  -3   4   0  379.68   11.19
  -3   4   0  403.58   10.60
  -3   4   0  404.20   10.59
  -3   4   0  386.66   10.93
   3  -4   1    9.68    0.75
   3  -4   1   10.44    0.89
   3  -4   1   10.88    0.87
  -3   4  -1    6.17    0.77
  -3   4  -1    5.11    0.75
  -3   4  -1    6.74    0.83
  -3   4  -1    6.01    0.73
   3  -4   2   24.68    1.36
   3  -4   2   24.19    1.35
   3  -4   2   25.99    1.41
   3  -4   2   24.68    1.37
  -3   4  -2   25.84    1.42
  -3   4  -2   27.76    1.39
  -3   4  -2   27.20    1.42
  -3   4  -2   25.56    1.42
   3  -4   3  241.45    7.30
   3  -4   3  248.13    6.98
   3  -4   3  235.10    7.23
   3  -4   3  247.53    7.38
  -3   4  -3  248.69    6.94
  -3   4  -3  234.90    7.30
  -3   4  -3  244.22    7.25
  -3   4  -3  241.67    7.39
   3  -4   4  383.02   11.19
   3  -4   4  388.40   10.58
   3  -4   4  366.17   11.05
   3  -4   4  386.27   11.15
  -3   4  -4  380.55   11.17
  -3   4  -4  375.50   10.53
  -3   4  -4  377.15   11.06
  -3   4  -4  379.13   11.21
   3  -4   5    5.10    0.93
   3  -4   5    4.72    1.05
   3  -4   5    2.95    0.85
   3  -4   5    6.06    1.07
  -3   4  -5    4.32    0.84
  -3   4  -5    4.85    0.93
  -3   4  -5    4.98    1.06
  -3   4  -5    3.34    1.09
   3  -4   6    6.30    1.23
   3  -4   6    6.47    1.06
  -3   4  -6    2.97    1.06
  -3   4  -6    4.66    1.03
  -3   4  -6    5.25    1.25
   3  -4   7    9.49    1.43
  -3   4  -7    8.65    1.39
  -3   4  -7    7.75    1.45
   3  -4   8  125.42    4.87
  -3   4  -8  122.98    5.01
  -3   4  -8  140.40    4.99
   3  -4   9   11.52    1.76
  -3   4  -9   11.17    1.91
   3  -4  10   11.41    1.92
  -3   4 -10   17.68    2.26
   3  -4  11   11.39    1.93
  -3   4 -11    9.73    2.03
   3  -4  12   36.88    3.03
  -3   4 -12   31.52    3.18
   3  -4  13    1.32    1.67
  -3   4 -13    0.56    1.67
  -3   4 -13    0.56    1.85
   3  -4  14    3.61    1.83
  -3   4 -14    5.60    2.20
  -3   4 -14    1.37    1.89
   3  -4  15   -0.14    1.97
  -3   4 -15   -3.51    1.91
  -3   4 -15    1.20    2.00
   4  -5 -15    3.87    2.11
  -4   5  15    3.68    1.92
   4  -5 -14   -1.15    1.75
  -4   5  14   -1.53    1.51
   4  -5 -13    1.97    1.75
  -4   5  13   -0.55    1.46
   4  -5 -12   24.59    2.70
  -4   5  12   24.16    2.65
   4  -5 -11   -2.38    1.30
  -4   5  11    0.76    1.25
   4  -5 -10   15.84    2.09
  -4   5  10   10.23    1.75
  -4   5  10   13.82    0.94
   4  -5  -9    6.86    1.49
  -4   5   9    8.10    1.54
  -4   5   9    6.98    0.65
  -4   5   9    8.49    1.52
   4  -5  -8    1.97    1.14
  -4   5   8    0.66    0.98
  -4   5   8    0.34    0.95
  -4   5   8    0.04    0.40
   4  -5  -7   27.76    2.04
  -4   5   7   27.42    1.15
  -4   5   7   29.15    2.08
  -4   5   7   31.67    2.14
  -4   5   7   29.67    1.88
   4  -5  -6    4.78    1.07
  -4   5   6    2.58    0.95
  -4   5   6    3.34    0.85
  -4   5   6    2.74    1.02
   4  -5  -5   14.11    1.29
  -4   5   5   14.77    1.13
  -4   5   5   11.97    1.40
   4  -5  -4  304.18    8.72
  -4   5   4  302.99    8.60
  -4   5   4  299.89    9.09
  -4   5   4  299.21    8.46
   4  -5  -3   33.98    1.79
   4  -5  -3   30.27    1.54
  -4   5   3   32.81    1.28
  -4   5   3   31.66    1.75
  -4   5   3   32.27    1.25
   4  -5  -2    2.49    0.65
   4  -5  -2    3.62    0.56
   4  -5  -2    3.87    0.76
  -4   5   2    3.21    0.57
  -4   5   2    3.07    0.76
  -4   5   2    3.15    0.42
   4  -5  -1   14.09    1.06
   4  -5  -1   14.99    1.09
   4  -5  -1   14.01    0.80
   4  -5  -1   14.36    1.04
   4  -5  -1   14.69    0.72
  -4   5   1   18.03    1.20
  -4   5   1   19.21    0.79
  -4   5   1   19.15    0.73
  -4   5   1   18.16    0.83
  -4   5   1   18.55    1.04
   4  -5   0   20.80    1.01
   4  -5   0   20.73    1.34
   4  -5   0   20.41    0.89
   4  -5   0   21.72    1.31
   4  -5   0   21.05    1.23
  -4   5   0   17.71    1.31
  -4   5   0   21.55    1.01
  -4   5   0   20.79    1.34
  -4   5   0   21.98    0.83
   4  -5   1   18.59    1.25
   4  -5   1   17.86    1.11
   4  -5   1   18.91    1.20
  -4   5  -1   13.57    1.07
  -4   5  -1   14.99    1.24
  -4   5  -1   15.66    1.22
  -4   5  -1   15.06    1.13
   4  -5   2    3.94    0.76
   4  -5   2    4.13    0.84
   4  -5   2    4.26    0.83
   4  -5   2    4.90    0.79
  -4   5  -2    4.25    0.81
  -4   5  -2    2.12    0.72
  -4   5  -2    5.25    0.88
  -4   5  -2    3.98    0.88
   4  -5   3   33.21    1.73
   4  -5   3   31.00    1.72
   4  -5   3   32.81    1.75
   4  -5   3   34.95    1.86
  -4   5  -3   31.28    1.79
  -4   5  -3   36.11    1.79
  -4   5  -3   31.40    1.85
  -4   5  -3   33.16    1.70
   4  -5   4  299.63    8.65
   4  -5   4  311.54    9.19
   4  -5   4  287.36    9.01
   4  -5   4  302.48    9.09
  -4   5  -4  294.85    9.08
  -4   5  -4  296.27    9.19
  -4   5  -4  299.73    9.03
  -4   5  -4  312.79    8.63
   4  -5   5   11.50    1.34
   4  -5   5   14.66    1.45
  -4   5  -5   14.10    1.55
  -4   5  -5   14.89    1.55
  -4   5  -5   14.49    1.42
   4  -5   6    4.49    1.15
   4  -5   6    3.10    0.92
  -4   5  -6    4.72    1.21
  -4   5  -6    3.04    1.18
  -4   5  -6    2.82    0.98
   4  -5   7   26.71    2.00
  -4   5  -7   28.54    2.22
  -4   5  -7   27.71    2.16
   4  -5   8   -0.67    1.04
  -4   5  -8    1.61    1.18
  -4   5  -8   -1.04    1.14
   4  -5   9    5.83    1.50
  -4   5  -9    3.33    1.52
   4  -5  10   14.85    2.11
  -4   5 -10   15.13    2.22
   4  -5  11    0.91    1.58
  -4   5 -11   -0.27    1.59
   4  -5  12   19.73    2.52
  -4   5 -12   20.82    2.73
   4  -5  13   -4.32    1.36
  -4   5 -13   -0.82    1.75
  -4   5 -13   -0.85    1.80
   4  -5  14    0.90    1.81
  -4   5 -14    2.78    2.04
  -4   5 -14    1.10    1.80
   4  -5  15    0.58    1.73
  -4   5 -15   -2.25    1.89
  -4   5 -15    2.81    2.13
   5  -6 -15    1.41    2.10
  -5   6  15    0.04    1.69
   5  -6 -14    0.42    1.83
  -5   6  14    0.14    1.55
   5  -6 -13    9.51    2.24
  -5   6  13    5.49    1.85
   5  -6 -12   23.34    2.72
  -5   6  12   28.94    2.81
   5  -6 -11   -1.26    1.38
  -5   6  11    0.56    1.26
   5  -6 -10    5.29    1.66
  -5   6  10    7.41    1.58
   5  -6  -9   16.76    1.94
  -5   6   9   17.30    2.01
  -5   6   9   16.41    2.02
   5  -6  -8   24.39    2.14
  -5   6   8   24.41    1.88
  -5   6   8   27.62    2.09
  -5   6   8   26.92    2.13
   5  -6  -7    0.02    0.99
  -5   6   7    0.60    0.79
  -5   6   7   -1.09    0.68
  -5   6   7   -0.54    0.86
   5  -6  -6    3.64    0.97
  -5   6   6    3.73    1.09
  -5   6   6    3.10    0.34
  -5   6   6    4.22    0.84
   5  -6  -5   41.97    2.10
  -5   6   5   41.69    1.42
  -5   6   5   40.50    2.31
  -5   6   5   40.46    1.77
   5  -6  -4  322.76    9.14
  -5   6   4  321.47    8.98
  -5   6   4  316.18    8.98
  -5   6   4  310.99    9.61
   5  -6  -3   -0.24    0.67
   5  -6  -3    0.25    0.55
  -5   6   3    2.09    0.41
  -5   6   3    0.57    0.77
  -5   6   3    0.15    0.45
   5  -6  -2    0.63    0.64
   5  -6  -2    0.37    0.47
   5  -6  -2    1.04    0.46
   5  -6  -2    1.03    0.69
  -5   6   2    0.72    0.51
  -5   6   2    0.60    0.33
  -5   6   2    1.05    0.31
  -5   6   2    1.41    0.69
   5  -6  -1   73.78    2.13
   5  -6  -1   71.49    2.60
   5  -6  -1   73.37    2.77
   5  -6  -1   71.09    2.21
   5  -6  -1   73.79    2.63
  -5   6   1   72.11    2.78
  -5   6   1   72.83    2.26
  -5   6   1   75.07    2.13
  -5   6   1   75.24    2.22
  -5   6   1   74.39    2.62
   5  -6   0   70.30    2.65
   5  -6   0   69.23    2.60
   5  -6   0   70.93    2.11
   5  -6   0   71.31    2.57
   5  -6   0   67.96    2.29
  -5   6   0   69.33    2.52
  -5   6   0   69.21    2.03
  -5   6   0   65.54    2.61
  -5   6   0   68.31    2.29
   5  -6   1   78.09    2.76
   5  -6   1   74.24    2.58
   5  -6   1   74.82    2.82
  -5   6  -1   74.01    2.69
  -5   6  -1   69.93    2.82
  -5   6  -1   71.47    2.59
  -5   6  -1   71.60    2.82
   5  -6   2    0.21    0.71
   5  -6   2    1.19    0.66
   5  -6   2    0.54    0.69
  -5   6  -2    0.12    0.80
  -5   6  -2    0.41    0.66
  -5   6  -2    0.41    0.69
  -5   6  -2    0.61    0.69
   5  -6   3    0.23    0.72
   5  -6   3    1.01    0.76
   5  -6   3    1.31    0.89
   5  -6   3    0.97    0.77
  -5   6  -3   -0.28    0.70
  -5   6  -3    0.85    0.83
  -5   6  -3    0.38    0.70
  -5   6  -3   -0.74    0.77
   5  -6   4  330.05    9.78
   5  -6   4  315.66    9.75
   5  -6   4  316.47    9.34
  -5   6  -4  315.98    9.72
  -5   6  -4  334.23    9.98
  -5   6  -4  325.88    9.79
   5  -6   5   39.85    2.17
   5  -6   5   40.64    2.32
  -5   6  -5   43.44    2.38
  -5   6  -5   39.80    2.42
  -5   6  -5   41.70    2.24
   5  -6   6    3.92    1.15
   5  -6   6    4.70    1.04
  -5   6  -6    4.54    1.27
  -5   6  -6    5.72    1.33
   5  -6   7   -1.04    1.00
  -5   6  -7   -0.49    0.97
  -5   6  -7    1.30    1.13
   5  -6   8   28.93    2.24
  -5   6  -8   27.35    2.21
  -5   6  -8   24.65    2.33
   5  -6   9   18.71    2.10
  -5   6  -9   18.04    2.26
   5  -6  10    7.12    1.79
  -5   6 -10    7.16    1.86
   5  -6  11    3.43    1.69
  -5   6 -11   -0.94    1.55
   5  -6  12   27.51    2.88
  -5   6 -12   24.06    2.91
  -5   6 -12   26.79    2.80
   5  -6  13    6.61    1.95
  -5   6 -13    3.29    2.07
  -5   6 -13    3.44    1.88
   5  -6  14   -0.50    1.89
  -5   6 -14   -0.18    1.87
  -5   6 -14   -2.25    1.79
   5  -6  15    4.11    2.21
  -5   6 -15   -2.35    1.77
  -5   6 -15    1.31    2.11
   6  -7 -15    6.57    2.35
  -6   7  15    8.44    2.35
   6  -7 -14    5.26    2.10
  -6   7  14    4.68    1.88
   6  -7 -13   16.15    2.65
  -6   7  13   16.04    2.38
   6  -7 -12    2.44    1.83
  -6   7  12    6.48    1.88
   6  -7 -11   60.80    3.53
  -6   7  11   56.56    3.55
   6  -7 -10    0.36    1.33
  -6   7  10    1.11    1.19
   6  -7  -9    0.34    1.22
  -6   7   9    1.99    1.19
   6  -7  -8   90.90    3.83
  -6   7   8   86.09    4.01
  -6   7   8   81.01    3.29
  -6   7   8   83.98    3.92
   6  -7  -7   80.15    3.37
  -6   7   7   72.50    2.91
  -6   7   7   76.09    3.56
   6  -7  -6   51.90    2.53
  -6   7   6   48.83    2.74
  -6   7   6   49.64    1.58
  -6   7   6   50.43    2.09
   6  -7  -5  220.69    6.89
  -6   7   5  230.74    6.51
  -6   7   5  226.32    6.62
  -6   7   5  230.17    7.46
   6  -7  -4  102.48    3.48
   6  -7  -4  103.48    3.96
  -6   7   4  102.67    3.12
  -6   7   4   98.68    3.94
  -6   7   4  103.49    3.24
   6  -7  -3  332.87    9.37
   6  -7  -3  332.88    9.38
   6  -7  -3  334.75   10.04
  -6   7   3  327.76    9.62
  -6   7   3  335.92    8.98
  -6   7   3  336.02   10.05
  -6   7   3  335.23    9.22
  -6   7   3  338.49    9.21
   6  -7  -2   20.93    1.47
   6  -7  -2   22.14    1.58
   6  -7  -2   20.99    1.06
   6  -7  -2   23.41    1.31
  -6   7   2   20.48    1.54
  -6   7   2   20.88    0.84
  -6   7   2   19.02    1.22
  -6   7   2   21.32    0.83
   6  -7  -1   34.42    1.67
   6  -7  -1   32.14    1.10
   6  -7  -1   32.79    1.70
   6  -7  -1   32.43    1.80
  -6   7   1   31.12    1.78
  -6   7   1   32.23    1.64
  -6   7   1   30.24    1.22
  -6   7   1   33.22    1.17
   6  -7   0  230.62    6.71
   6  -7   0  229.79    7.14
   6  -7   0  230.97    6.85
   6  -7   0  226.68    6.33
   6  -7   0  235.48    7.13
  -6   7   0  238.78    6.32
  -6   7   0  226.11    7.13
  -6   7   0  237.16    6.82
  -6   7   0  239.18    6.76
   6  -7   1   32.95    1.59
   6  -7   1   34.21    1.82
   6  -7   1   33.14    1.39
   6  -7   1   30.72    1.79
   6  -7   1   31.36    1.77
  -6   7  -1   36.08    1.81
  -6   7  -1   34.78    2.02
  -6   7  -1   31.90    1.88
  -6   7  -1   33.97    1.61
   6  -7   2   22.46    1.47
   6  -7   2   22.74    1.66
   6  -7   2   21.85    1.58
  -6   7  -2   23.23    1.59
  -6   7  -2   22.98    1.67
  -6   7  -2   21.48    1.52
  -6   7  -2   24.95    1.77
   6  -7   3  332.40    9.81
   6  -7   3  330.52    9.55
  -6   7  -3  323.76    9.92
  -6   7  -3  335.92    9.86
  -6   7  -3  324.06   10.10
   6  -7   4   93.39    3.74
   6  -7   4  102.30    3.77
   6  -7   4  105.36    3.91
  -6   7  -4  106.36    4.05
  -6   7  -4   97.60    3.83
  -6   7  -4   96.16    3.80
   6  -7   5  230.47    7.52
   6  -7   5  234.62    7.25
  -6   7  -5  235.54    7.72
  -6   7  -5  228.17    7.55
   6  -7   6   50.58    2.66
   6  -7   6   53.26    2.86
  -6   7  -6   52.98    2.90
  -6   7  -6   54.67    2.87
   6  -7   7   73.30    3.43
   6  -7   7   74.28    3.35
  -6   7  -7   72.19    3.54
  -6   7  -7   68.28    3.48
   6  -7   8   83.93    3.83
  -6   7  -8   79.34    3.98
  -6   7  -8   87.91    4.05
   6  -7   9    0.07    1.27
  -6   7  -9    1.89    1.47
   6  -7  10   -0.88    1.40
  -6   7 -10    1.03    1.48
   6  -7  11   55.90    3.57
  -6   7 -11   52.60    3.65
   6  -7  12    5.03    1.85
  -6   7 -12    5.11    1.89
  -6   7 -12    4.09    2.06
   6  -7  13   16.09    2.57
  -6   7 -13   14.66    2.46
  -6   7 -13   11.98    2.53
   6  -7  14    7.28    2.20
  -6   7 -14    7.37    2.47
  -6   7 -14    6.24    2.14
   6  -7  15    8.51    2.45
  -6   7 -15    7.21    2.54
  -6   7 -15    6.62    2.33
   7  -8 -14    3.23    2.00
  -7   8  14   -0.82    1.53
   7  -8 -13    2.11    1.75
  -7   8  13    2.62    1.63
   7  -8 -12   22.12    2.65
  -7   8  12   13.18    2.25
   7  -8 -11   12.07    2.10
  -7   8  11   11.14    1.99
   7  -8 -10   21.35    2.27
  -7   8  10   20.27    2.32
   7  -8  -9    0.80    1.32
  -7   8   9    0.47    0.93
  -7   8   9   -0.06    0.89
   7  -8  -8   -0.58    1.09
  -7   8   8   -1.55    0.84
  -7   8   8    1.19    0.82
  -7   8   8    1.19    1.18
   7  -8  -7  143.59    5.02
  -7   8   7  143.13    5.51
  -7   8   7  134.40    4.53
   7  -8  -6   12.15    1.37
  -7   8   6   10.53    1.58
  -7   8   6    8.89    0.68
  -7   8   6   11.50    0.95
   7  -8  -5   81.34    3.12
  -7   8   5   86.66    3.71
  -7   8   5   84.88    2.73
  -7   8   5   82.87    2.69
   7  -8  -4   64.88    3.10
   7  -8  -4   68.00    2.62
  -7   8   4   67.73    3.14
  -7   8   4   71.55    2.48
  -7   8   4   72.23    2.27
  -7   8   4   69.38    2.14
   7  -8  -3   69.56    2.73
   7  -8  -3   68.41    2.40
   7  -8  -3   67.24    3.02
  -7   8   3   67.31    2.52
  -7   8   3   68.55    2.07
  -7   8   3   69.77    3.06
   7  -8  -2   97.10    3.43
   7  -8  -2  103.30    3.83
   7  -8  -2  102.21    3.02
   7  -8  -2   96.86    3.51
  -7   8   2   96.45    3.75
  -7   8   2   97.27    3.46
  -7   8   2  100.17    2.77
  -7   8   2  100.02    2.88
   7  -8  -1   81.07    2.35
   7  -8  -1   77.73    3.23
   7  -8  -1   83.07    3.07
   7  -8  -1   83.66    3.17
  -7   8   1   89.40    2.62
  -7   8   1   75.98    3.07
   7  -8   0   76.65    3.00
   7  -8   0   76.67    2.33
   7  -8   0   75.62    2.57
   7  -8   0   74.29    2.97
   7  -8   0   74.86    3.08
  -7   8   0   72.59    3.07
  -7   8   0   79.59    2.63
  -7   8   0   76.76    2.17
   7  -8   1   78.61    3.21
   7  -8   1   79.61    2.63
   7  -8   1   81.96    3.28
   7  -8   1   86.61    2.92
   7  -8   1   81.04    3.18
  -7   8  -1   82.94    3.32
  -7   8  -1   86.88    2.98
   7  -8   2   97.59    3.46
   7  -8   2   93.48    3.59
  -7   8  -2   96.75    3.52
  -7   8  -2   99.22    3.83
   7  -8   3   72.73    2.92
   7  -8   3   66.62    2.93
  -7   8  -3   68.22    3.16
  -7   8  -3   66.57    2.91
   7  -8   4   70.34    3.16
   7  -8   4   67.56    2.99
  -7   8  -4   72.30    3.09
  -7   8  -4   69.49    3.31
   7  -8   5   90.06    3.67
   7  -8   5   86.41    3.72
  -7   8  -5   92.53    3.95
  -7   8  -5   86.27    3.71
   7  -8   6   13.85    1.59
   7  -8   6    9.90    1.61
  -7   8  -6   11.57    1.71
  -7   8  -6    8.05    1.56
   7  -8   7  144.03    5.48
   7  -8   7  139.83    5.25
  -7   8  -7  141.50    5.60
  -7   8  -7  141.97    5.55
   7  -8   8    1.17    1.14
   7  -8   8    3.77    1.42
  -7   8  -8   -0.60    1.31
  -7   8  -8    1.29    1.42
   7  -8   9   -1.14    1.29
  -7   8  -9    0.90    1.47
   7  -8  10   26.90    2.62
  -7   8 -10   20.59    2.53
   7  -8  11   11.63    2.08
  -7   8 -11   13.27    2.40
  -7   8 -11   10.35    1.97
   7  -8  12   17.77    2.56
  -7   8 -12   15.01    2.34
  -7   8 -12   20.16    2.82
   7  -8  13    3.93    1.96
  -7   8 -13    2.90    1.95
  -7   8 -13   -0.91    1.90
   7  -8  14    0.70    1.87
  -7   8 -14   -0.13    1.88
  -7   8 -14    0.68    2.06
   8  -9 -14   -0.49    1.85
  -8   9  14    0.41    1.72
   8  -9 -13    0.78    1.83
  -8   9  13   -1.50    1.40
   8  -9 -12    3.20    1.78
  -8   9  12    1.52    1.47
   8  -9 -11   -1.31    1.46
  -8   9  11    1.13    1.38
   8  -9 -10    3.93    1.48
  -8   9  10    2.12    1.34
   8  -9  -9   11.43    1.75
  -8   9   9   11.32    1.83
   8  -9  -8    3.70    1.30
  -8   9   8    3.95    0.91
   8  -9  -7   62.46    2.89
  -8   9   7   58.62    2.28
  -8   9   7   58.33    3.22
   8  -9  -6    4.17    1.07
  -8   9   6    4.30    1.27
  -8   9   6    3.45    0.62
  -8   9   6    2.54    0.52
   8  -9  -5    4.68    0.93
   8  -9  -5    5.78    1.32
  -8   9   5    4.58    0.50
  -8   9   5    4.84    0.71
  -8   9   5    6.33    1.33
   8  -9  -4    2.16    0.73
   8  -9  -4    2.44    1.08
   8  -9  -4    0.72    0.83
  -8   9   4    0.63    0.92
  -8   9   4    1.44    0.60
  -8   9   4    1.21    0.42
   8  -9  -3    4.33    1.01
   8  -9  -3    4.31    0.69
   8  -9  -3    4.59    0.74
   8  -9  -3    4.41    1.14
  -8   9   3    4.53    1.11
  -8   9   3    5.52    0.85
  -8   9   3    3.73    0.40
   8  -9  -2   27.61    1.82
   8  -9  -2   28.44    1.94
   8  -9  -2   29.72    1.19
   8  -9  -2   33.19    1.68
  -8   9   2   29.38    1.03
  -8   9   2   26.23    1.66
  -8   9   2   29.89    1.99
   8  -9  -1   89.71    3.55
   8  -9  -1   85.75    3.31
   8  -9  -1   88.56    3.42
  -8   9   1   89.80    2.78
  -8   9   1   82.01    3.33
   8  -9   0   -0.62    0.36
   8  -9   0    0.16    0.71
   8  -9   0   -0.33    0.81
   8  -9   0    0.23    0.51
   8  -9   0   -1.00    0.77
  -8   9   0   -0.68    0.59
  -8   9   0   -0.21    0.87
   8  -9   1   94.47    3.59
   8  -9   1   89.33    3.46
   8  -9   1   88.51    2.82
   8  -9   1   85.82    3.10
  -8   9  -1   87.41    2.56
  -8   9  -1   83.50    3.14
  -8   9  -1   90.87    3.64
   8  -9   2   26.47    1.64
   8  -9   2   28.77    1.90
  -8   9  -2   29.79    1.72
  -8   9  -2   26.43    2.00
   8  -9   3    2.91    1.05
   8  -9   3    3.67    0.97
  -8   9  -3    4.14    1.23
  -8   9  -3    3.81    1.07
   8  -9   4    2.03    1.01
  -8   9  -4    2.56    1.22
  -8   9  -4    2.56    1.08
   8  -9   5    4.26    1.22
   8  -9   5    2.61    1.14
  -8   9  -5    3.44    1.23
  -8   9  -5    5.49    1.35
   8  -9   6    6.80    1.50
   8  -9   6    4.55    1.25
  -8   9  -6    2.31    1.27
  -8   9  -6    5.95    1.53
   8  -9   7   54.32    3.06
   8  -9   7   61.05    3.23
  -8   9  -7   57.07    3.37
  -8   9  -7   59.54    3.33
   8  -9   8    1.40    1.25
   8  -9   8    4.36    1.51
  -8   9  -8    6.15    1.76
  -8   9  -8    4.01    1.63
   8  -9   9   11.22    1.94
  -8   9  -9   11.34    2.12
   8  -9  10    1.62    1.55
  -8   9 -10    2.52    1.72
   8  -9  11    1.08    1.61
  -8   9 -11   -0.93    1.44
  -8   9 -11    2.50    1.85
   8  -9  12   -0.34    1.59
  -8   9 -12    0.13    1.64
  -8   9 -12   -1.04    1.82
   8  -9  13    0.86    1.93
  -8   9 -13    0.54    1.80
  -8   9 -13    0.37    2.05
   8  -9  14    2.39    2.01
  -8   9 -14    1.60    1.92
  -8   9 -14   -1.21    2.06
   9 -10 -14    1.81    1.86
  -9  10  14    1.41    1.74
   9 -10 -13   -0.08    1.82
  -9  10  13    1.56    1.71
   9 -10 -12    0.73    1.65
  -9  10  12    4.39    1.75
   9 -10 -11    4.06    1.63
  -9  10  11    8.23    1.83
   9 -10 -10    2.26    1.45
  -9  10  10    2.27    1.40
   9 -10  -9   11.76    1.73
  -9  10   9   12.85    1.96
   9 -10  -8   38.12    2.46
   9 -10  -7  218.42    6.92
  -9  10   7  209.55    6.22
   9 -10  -6    1.04    0.93
   9 -10  -6    1.48    1.04
  -9  10   6    3.14    0.60
  -9  10   6    1.43    1.03
  -9  10   6    2.71    0.42
  -9  10   6    3.29    0.66
   9 -10  -5   52.60    2.94
   9 -10  -5   49.73    2.45
   9 -10  -5   49.67    2.26
  -9  10   5   53.13    1.82
  -9  10   5   47.67    2.86
  -9  10   5   49.44    2.04
   9 -10  -4   37.50    2.45
   9 -10  -4   39.15    1.81
   9 -10  -4   40.17    2.26
  -9  10   4   40.89    2.53
  -9  10   4   39.27    1.23
  -9  10   4   41.23    1.35
  -9  10   4   41.03    1.91
   9 -10  -3   67.86    3.04
   9 -10  -3   69.53    2.39
   9 -10  -3   71.61    2.79
   9 -10  -3   68.51    3.31
  -9  10   3   74.59    2.88
  -9  10   3   76.63    3.41
   9 -10  -2    8.56    1.07
   9 -10  -2    7.77    1.35
   9 -10  -2    6.63    1.22
  -9  10   2    6.33    1.25
  -9  10   2    8.77    1.12
   9 -10  -1  235.37    7.41
   9 -10  -1  239.40    7.77
  -9  10   1  245.51    6.91
  -9  10   1  241.55    7.66
   9 -10   0  175.61    5.33
   9 -10   0  178.16    4.94
   9 -10   0  173.68    5.82
   9 -10   0  182.89    6.09
  -9  10   0  175.86    5.39
  -9  10   0  174.27    6.03
   9 -10   1  246.21    6.98
   9 -10   1  252.70    7.49
   9 -10   1  252.50    7.79
   9 -10   1  259.55    8.06
  -9  10  -1  242.56    8.11
  -9  10  -1  245.23    7.52
   9 -10   2    7.45    1.25
   9 -10   2    7.42    1.04
   9 -10   2    7.47    0.89
   9 -10   2    6.96    1.26
  -9  10  -2    5.13    1.08
  -9  10  -2   10.06    1.48
   9 -10   3   72.27    3.30
  -9  10  -3   69.61    3.46
  -9  10  -3   73.29    3.12
   9 -10   4   43.72    2.54
  -9  10  -4   39.09    2.64
  -9  10  -4   40.42    2.36
   9 -10   5   51.67    2.84
  -9  10  -5   55.28    3.12
  -9  10  -5   46.23    2.73
   9 -10   6    3.04    1.34
   9 -10   6    2.06    1.23
  -9  10  -6    1.06    1.23
  -9  10  -6    1.51    1.44
   9 -10   7  221.35    7.59
   9 -10   7  208.04    7.83
  -9  10  -7  228.66    8.13
  -9  10  -7  229.58    7.95
   9 -10   8   35.02    2.75
   9 -10   8   37.62    2.68
  -9  10  -8   43.72    3.13
  -9  10  -8   37.01    3.01
   9 -10   9   15.03    2.25
   9 -10   9   10.99    1.95
  -9  10  -9    9.59    2.10
   9 -10  10    0.30    1.63
  -9  10 -10    1.53    1.78
  -9  10 -10    2.92    1.55
   9 -10  11    5.69    1.91
  -9  10 -11    5.01    1.74
  -9  10 -11    4.26    2.06
   9 -10  12    5.56    2.07
  -9  10 -12    6.00    2.29
  -9  10 -12    2.99    1.93
   9 -10  13    2.84    1.93
  -9  10 -13    0.57    2.05
  -9  10 -13   -2.24    1.71
   9 -10  14    3.77    2.03
  -9  10 -14   -1.96    2.07
  -9  10 -14    3.01    2.01
  10 -11 -13   -0.77    1.75
 -10  11  13   -1.37    1.50
  10 -11 -12    8.00    2.08
 -10  11  12   13.32    2.29
  10 -11 -11    3.48    1.64
 -10  11  11    2.52    1.60
  10 -11 -10   -1.19    1.21
 -10  11  10    3.49    1.45
  10 -11  -9    1.39    1.23
  10 -11  -8  104.17    4.21
  10 -11  -7    2.46    1.08
  10 -11  -7    2.11    1.09
  10 -11  -6   58.34    2.65
  10 -11  -6   56.29    2.79
 -10  11   6   58.08    2.06
  10 -11  -5    0.72    0.78
  10 -11  -5   -0.20    1.12
  10 -11  -5   -1.19    0.89
 -10  11   5    0.53    0.38
 -10  11   5    1.81    1.17
 -10  11   5    1.28    0.42
 -10  11   5   -0.20    0.68
  10 -11  -4  127.79    4.69
  10 -11  -4  132.95    5.21
  10 -11  -4  131.33    4.12
 -10  11   4  135.34    5.27
 -10  11   4  129.00    4.44
  10 -11  -3    4.98    0.89
  10 -11  -3    5.63    0.64
  10 -11  -3    5.86    1.35
  10 -11  -3    3.25    1.13
 -10  11   3    6.64    1.09
 -10  11   3    3.96    1.24
  10 -11  -2    6.62    1.40
  10 -11  -2    7.43    1.32
 -10  11   2    6.50    1.18
  10 -11  -1    1.40    0.99
  10 -11  -1    2.72    1.09
 -10  11   1   -0.05    0.91
 -10  11   1    1.58    0.56
  10 -11   0  351.02   10.27
  10 -11   0  339.98   10.56
  10 -11   0  340.73    9.78
  10 -11   0  336.47    9.15
 -10  11   0  316.33   10.51
 -10  11   0  357.53    9.86
  10 -11   1    0.57    0.98
  10 -11   1    1.42    0.71
  10 -11   1    1.24    1.03
  10 -11   1    1.88    0.57
 -10  11  -1    0.55    0.78
 -10  11  -1    0.44    1.08
  10 -11   2    4.70    1.00
  10 -11   2    4.54    1.20
  10 -11   2    4.75    0.83
  10 -11   2    4.58    1.26
 -10  11  -2    4.99    1.35
 -10  11  -2    4.86    1.09
 -10  11  -2    5.92    0.56
  10 -11   3    3.44    1.22
 -10  11  -3    4.29    1.40
 -10  11  -3    3.32    1.17
  10 -11   4  124.58    4.95
 -10  11  -4  134.69    4.96
 -10  11  -4  130.35    5.31
  10 -11   5    0.46    1.13
 -10  11  -5   -0.95    1.19
 -10  11  -5    0.63    1.34
  10 -11   6   50.66    3.15
 -10  11  -6   61.19    3.43
 -10  11  -6   57.77    3.31
  10 -11   7    3.12    1.54
  10 -11   7    2.77    1.36
 -10  11  -7    3.68    1.68
 -10  11  -7    1.47    1.62
  10 -11   8  101.59    4.88
  10 -11   8   96.98    4.55
 -10  11  -8  110.19    5.12
 -10  11  -8  102.52    4.85
 -10  11  -8   97.78    4.23
  10 -11   9    0.02    1.42
  10 -11   9    1.45    1.43
 -10  11  -9   -1.14    1.51
 -10  11  -9   -1.56    1.24
  10 -11  10   -1.72    1.44
 -10  11 -10    0.95    1.47
 -10  11 -10   -0.89    1.64
  10 -11  11    1.81    1.69
 -10  11 -11   -0.33    1.87
 -10  11 -11    4.17    1.77
  10 -11  12   12.00    2.45
 -10  11 -12    8.30    2.06
 -10  11 -12   10.39    2.61
  10 -11  13   -0.56    1.71
 -10  11 -13   -1.41    2.22
 -10  11 -13   -0.72    1.75
 -11  12  13    0.97    1.73
  11 -12 -12    2.89    1.81
 -11  12  12    1.16    1.54
  11 -12 -11   -0.85    1.44
 -11  12  11   -0.93    1.32
  11 -12 -10   -2.10    1.28
 -11  12  10   -0.95    1.22
  11 -12  -9    5.65    1.54
  11 -12  -9    6.00    1.40
  11 -12  -8    9.56    1.51
  11 -12  -8    7.84    1.52
  11 -12  -7    7.98    1.34
  11 -12  -7    6.61    1.42
  11 -12  -6   13.57    2.05
  11 -12  -6   17.25    1.50
  11 -12  -6   13.63    1.72
 -11  12   6   13.17    0.92
  11 -12  -5    5.22    0.93
  11 -12  -5    2.70    1.38
  11 -12  -5    5.66    1.32
 -11  12   5    3.93    0.94
  11 -12  -4    6.46    1.52
  11 -12  -4    7.98    1.44
  11 -12  -4    5.76    0.81
 -11  12   4    8.38    1.18
 -11  12   4    7.32    1.50
  11 -12  -3    0.54    1.14
  11 -12  -3    0.15    1.05
 -11  12   3    1.45    0.96
 -11  12   3    1.49    1.10
  11 -12  -2   -0.03    1.03
  11 -12  -2   -0.19    0.95
 -11  12   2   -0.01    0.90
  11 -12  -1   12.72    1.71
  11 -12  -1   15.02    1.78
 -11  12   1   16.63    1.75
 -11  12   1   15.55    1.02
  11 -12   0   51.96    1.67
  11 -12   0   49.61    2.75
  11 -12   0   49.30    2.81
  11 -12   0   49.34    2.04
 -11  12   0   49.10    2.83
 -11  12   0   50.25    2.13
  11 -12   1   14.55    1.77
  11 -12   1   13.50    0.78
  11 -12   1   11.95    1.67
  11 -12   1   13.48    1.00
  11 -12   1   14.78    1.28
 -11  12  -1   14.29    1.81
 -11  12  -1   14.49    1.35
  11 -12   2    1.15    1.09
  11 -12   2   -0.06    1.00
  11 -12   2   -0.57    0.77
  11 -12   2    0.20    0.64
 -11  12  -2    0.48    0.89
 -11  12  -2   -0.26    1.17
  11 -12   3    1.58    1.18
  11 -12   3    0.74    0.74
  11 -12   3   -0.18    1.01
 -11  12  -3    0.32    0.98
 -11  12  -3   -0.80    1.20
 -11  12  -3    0.15    0.52
  11 -12   4    3.73    1.39
 -11  12  -4    5.94    0.92
 -11  12  -4    7.69    1.71
 -11  12  -4    6.89    1.48
  11 -12   5    4.96    1.45
 -11  12  -5    6.88    1.81
 -11  12  -5    4.46    0.98
 -11  12  -5    5.35    1.53
  11 -12   6   12.80    1.91
 -11  12  -6   13.30    2.21
 -11  12  -6   12.64    1.47
 -11  12  -6   14.22    2.09
  11 -12   7    9.84    1.79
 -11  12  -7    6.65    1.38
 -11  12  -7    6.23    1.81
 -11  12  -7    5.94    1.91
  11 -12   8    9.14    1.94
  11 -12   8    8.34    1.87
 -11  12  -8    9.94    1.59
 -11  12  -8   10.01    2.11
  11 -12   9    4.44    1.73
  11 -12   9    4.61    1.76
 -11  12  -9    7.08    1.65
 -11  12  -9    5.74    2.02
  11 -12  10   -0.74    1.38
  11 -12  10   -0.97    1.68
 -11  12 -10    0.18    1.39
 -11  12 -10   -2.21    1.75
  11 -12  11    0.28    1.78
 -11  12 -11   -0.18    1.56
 -11  12 -11    2.68    2.17
  11 -12  12    0.49    1.72
 -11  12 -12    0.68    2.22
 -11  12 -12    2.17    1.83
  11 -12  13    0.54    2.09
 -12  13  12   18.35    2.76
 -12  13  11    0.50    1.55
 -12  13  10    3.44    1.65
  12 -13  -9   -0.12    1.25
  12 -13  -8   12.43    1.80
  12 -13  -8   15.24    1.71
  12 -13  -7    0.72    1.01
  12 -13  -7    0.94    1.24
  12 -13  -6    1.09    1.18
  12 -13  -6    1.53    0.88
  12 -13  -6    0.56    1.34
  12 -13  -5   12.73    1.79
  12 -13  -5   11.66    1.11
  12 -13  -5   15.33    2.09
  12 -13  -4   81.45    3.65
  12 -13  -4   71.20    2.49
  12 -13  -4   76.64    3.92
 -12  13   4   77.66    3.24
  12 -13  -3    4.11    1.40
  12 -13  -3    2.89    1.38
 -12  13   3    3.46    1.16
  12 -13  -2    6.02    1.51
  12 -13  -2    5.74    1.42
 -12  13   2    8.16    1.46
  12 -13  -1    5.38    1.46
  12 -13  -1    6.63    1.44
 -12  13   1    5.73    1.39
  12 -13   0   48.20    1.53
  12 -13   0   45.21    2.01
  12 -13   0   52.00    2.96
  12 -13   0   43.13    2.75
 -12  13   0   44.71    2.87
 -12  13   0   49.39    2.11
  12 -13   1    5.29    1.48
  12 -13   1    5.30    0.71
  12 -13   1    4.56    0.94
  12 -13   1    3.94    1.36
 -12  13  -1    2.14    1.42
 -12  13  -1    5.97    1.10
  12 -13   2    4.25    0.85
  12 -13   2    7.34    1.53
  12 -13   2    8.94    1.63
 -12  13  -2    7.31    1.64
 -12  13  -2   10.72    1.37
  12 -13   3    6.70    1.49
  12 -13   3    5.81    1.49
  12 -13   3    3.75    0.92
 -12  13  -3    3.50    0.57
 -12  13  -3    5.20    1.68
 -12  13  -3    3.72    1.27
  12 -13   4   72.78    3.72
 -12  13  -4   78.34    4.06
 -12  13  -4   67.42    3.45
 -12  13  -4   74.66    2.65
  12 -13   5   12.84    1.92
 -12  13  -5   13.84    2.21
 -12  13  -5   12.25    1.88
 -12  13  -5   10.57    1.23
  12 -13   6    1.70    1.39
 -12  13  -6    0.85    1.39
 -12  13  -6    0.15    0.93
 -12  13  -6    1.00    1.66
  12 -13   7    0.11    1.33
 -12  13  -7    2.03    1.15
 -12  13  -7   -1.12    1.63
 -12  13  -7    0.75    1.48
  12 -13   8   15.96    2.30
 -12  13  -8   15.65    2.46
 -12  13  -8   13.24    1.74
  12 -13   9    1.10    1.52
 -12  13  -9    3.13    1.49
 -12  13  -9    2.07    1.90
  12 -13  10    3.84    1.81
  12 -13  10    1.95    1.84
 -12  13 -10    2.73    1.55
 -12  13 -10    6.07    2.16
  12 -13  11    4.14    2.09
 -12  13 -11    0.26    1.67
 -12  13 -11    3.09    2.32
  12 -13  12   10.01    2.40
 -12  13 -12   10.77    2.71
 -12  13 -12   17.35    2.48
 -13  14  11   11.54    2.40
  13 -14  -9    7.86    1.64
  13 -14  -8    5.54    1.51
  13 -14  -7    7.35    1.71
  13 -14  -6   -0.30    1.16
  13 -14  -6    1.26    1.51
  13 -14  -5   15.74    2.22
  13 -14  -5   12.52    1.86
  13 -14  -4   55.21    3.17
  13 -14  -4   52.72    3.34
  13 -14  -3   38.31    2.84
  13 -14  -3   36.19    2.70
 -13  14   3   36.28    2.44
  13 -14  -2    9.73    1.83
  13 -14  -2    9.03    1.71
 -13  14   2   12.93    1.74
  13 -14  -1   22.87    2.39
  13 -14  -1   21.37    2.24
 -13  14   1   21.96    2.19
  13 -14   0   18.56    2.18
  13 -14   0   18.60    2.14
 -13  14   0   17.52    2.13
  13 -14   1   22.17    2.26
  13 -14   1   22.23    2.31
  13 -14   1   18.23    1.10
 -13  14  -1   19.47    1.61
 -13  14  -1   17.28    2.22
  13 -14   2   11.31    1.09
  13 -14   2   13.78    1.94
  13 -14   2   10.52    1.79
 -13  14  -2   11.80    1.45
 -13  14  -2    9.56    1.92
  13 -14   3   35.23    2.74
  13 -14   3   36.37    2.79
  13 -14   3   42.41    2.02
 -13  14  -3   41.07    2.54
 -13  14  -3   35.86    3.16
  13 -14   4   52.91    2.46
  13 -14   4   51.83    3.20
  13 -14   4   48.62    3.18
 -13  14  -4   49.48    2.93
 -13  14  -4   54.17    3.65
  13 -14   5   11.62    1.98
 -13  14  -5   12.08    2.30
 -13  14  -5   13.80    2.06
  13 -14   6    2.03    1.49
 -13  14  -6   -0.11    1.75
 -13  14  -6    3.74    1.66
  13 -14   7    8.73    1.93
 -13  14  -7    7.64    2.01
  13 -14   8    1.77    1.76
 -13  14  -8    4.43    1.93
  13 -14   9    3.10    1.77
 -13  14  -9   10.76    2.46
  13 -14  10    9.30    2.22
 -13  14 -10    9.73    2.43
 -13  14 -11   10.22    2.61
  14 -15  -8    0.35    1.35
  14 -15  -7    1.82    1.42
  14 -15  -6    4.26    1.60
  14 -15  -5   16.26    2.08
  14 -15  -4    1.54    1.44
  14 -15  -4    1.85    1.54
  14 -15  -3   37.11    2.78
  14 -15  -3   37.36    2.92
  14 -15  -2    2.35    1.44
  14 -15  -2    3.87    1.59
 -14  15   2    2.44    1.46
  14 -15  -1    1.00    1.45
  14 -15  -1    0.67    1.28
 -14  15   1    0.79    1.40
  14 -15   0    0.49    1.26
  14 -15   0   -0.02    1.25
 -14  15   0    0.86    1.44
  14 -15   1    2.83    1.47
  14 -15   1    0.08    1.25
 -14  15  -1   -1.11    1.50
  14 -15   2    2.26    1.43
  14 -15   2    5.09    1.57
 -14  15  -2    2.96    1.19
 -14  15  -2    5.38    1.89
  14 -15   3   31.53    2.91
  14 -15   3   33.08    2.92
 -14  15  -3   34.94    2.40
 -14  15  -3   33.46    3.09
  14 -15   4    0.60    1.45
  14 -15   4    3.31    1.50
  14 -15   4    1.23    0.96
 -14  15  -4    3.55    1.79
 -14  15  -4   -0.20    1.37
  14 -15   5    8.67    1.99
  14 -15   5   12.31    1.55
  14 -15   5   13.67    2.15
 -14  15  -5   17.63    2.62
 -14  15  -5   14.15    2.08
  14 -15   6    2.38    1.59
 -14  15  -6    3.39    1.71
  14 -15   7    3.39    1.81
 -14  15  -7    2.44    1.85
  14 -15   8    2.71    1.71
 -14  15  -8    3.02    2.00
  14 -15   9    1.34    1.70
 -14  15  -9    3.57    2.00
  14 -15  10    1.21    1.89
 -14  15 -10    0.61    2.14
  15 -16  -8    3.98    1.71
  15 -16  -7    3.23    1.67
  15 -16  -6    0.10    1.44
  15 -16  -5   11.59    2.05
  15 -16  -4    0.83    1.50
  15 -16  -3   16.84    2.29
  15 -16  -2    1.69    1.38
  15 -16  -2    1.44    1.48
  15 -16  -1   -1.34    1.22
  15 -16  -1    0.75    1.47
 -15  16   1    0.54    1.49
  15 -16   0    7.73    1.89
  15 -16   0    8.81    1.91
 -15  16   0    7.83    1.95
  15 -16   1   -0.13    1.36
  15 -16   1    0.74    1.40
 -15  16  -1    0.93    1.61
  15 -16   2    2.78    1.55
  15 -16   2    2.89    1.60
 -15  16  -2    1.05    1.78
  15 -16   3   20.66    2.56
  15 -16   3   22.22    2.56
 -15  16  -3   20.44    2.08
 -15  16  -3   21.92    2.71
  15 -16   4    2.98    1.54
  15 -16   4    3.20    1.53
 -15  16  -4    3.78    1.48
  15 -16   5   10.64    2.12
 -15  16  -5   10.47    1.98
  15 -16   6    1.65    1.65
 -15  16  -6    0.28    1.55
  15 -16   7    1.44    1.68
 -15  16  -7   -0.80    1.69
  15 -16   8    5.80    2.04
 -15  16  -8    4.13    2.06
  15 -16   9    0.29    1.85
 -15  16  -9    3.77    2.19
  16 -17  -7   14.07    2.18
  16 -17  -6    0.92    1.70
  16 -17  -5    8.47    1.96
  16 -17  -4   28.63    2.82
  16 -17  -3   22.62    2.62
  16 -17  -2    1.65    1.59
  16 -17  -1   16.64    2.39
  16 -17   0    1.04    1.46
  16 -17   1   16.14    2.38
  16 -17   2    5.03    1.88
  16 -17   3   28.72    3.02
  16 -17   4   24.73    2.95
  16 -17   5   11.81    2.27
 -16  17  -5   10.02    1.98
  16 -17   6    1.09    1.82
 -16  17  -6    3.93    1.79
  16 -17   7   16.56    2.66
 -16  17  -7   17.75    2.59
  16 -17   8    2.26    1.89
 -16  17  -8    1.11    1.95
  17 -18  -6   -2.08    1.47
  17 -18  -5    2.68    1.69
  17 -18  -4   22.17    2.71
  17 -18  -3    4.35    1.84
  17 -18  -2    4.82    1.91
  17 -18  -1    1.99    1.74
  17 -18   0   14.85    2.47
  17 -18   1    3.83    1.87
  17 -18   2    7.07    2.04
  17 -18   3    6.65    2.02
  17 -18   4   23.77    3.01
  17 -18   5    3.00    2.02
  17 -18   6    0.17    1.72
  18 -19  -4    1.08    1.68
  18 -19  -3    1.81    1.73
  18 -19  -2   -0.80    1.53
  18 -19  -1    4.52    1.90
  18 -19   0   -0.66    1.60
  18 -19   1    2.28    1.77
  18 -19   2   -1.49    1.63
  18 -19   3   -1.94    1.60
  18 -19   4    2.18    1.79
  20 -18   2   -2.01    1.55
  20 -18   1   -0.22    1.80
  20 -18   0   16.90    2.69
  20 -18  -1    1.77    1.77
  20 -18  -2    1.64    1.88
  19 -17   5    8.72    2.25
  19 -17   4   11.45    2.44
  19 -17   3    5.69    2.01
  19 -17   2    1.93    1.72
  19 -17   1    9.70    2.21
  19 -17   0   -1.97    1.65
  19 -17  -1    8.84    2.22
  19 -17  -2    4.48    1.87
  19 -17  -3    4.34    2.00
  19 -17  -4   11.74    2.33
  19 -17  -5    3.75    2.08
  18 -16   7    8.01    2.21
  18 -16   6    1.04    1.80
  18 -16   5    4.98    1.99
  18 -16   4    2.03    1.76
  18 -16   3    1.01    1.61
  18 -16   2   -0.04    1.52
  18 -16   1    6.48    1.89
  18 -16   0   -0.50    1.45
  18 -16  -1    6.94    1.96
  18 -16  -2   -0.77    1.45
  18 -16  -3   -0.21    1.65
  18 -16  -4    2.68    1.87
  18 -16  -5    3.07    1.72
  18 -16  -6    2.03    1.71
  18 -16  -7    6.79    1.99
  17 -15   9    3.95    2.06
  17 -15   8    7.57    2.18
  17 -15   7   25.42    3.07
  17 -15   6    4.13    1.85
  17 -15   5   -0.48    1.48
  17 -15   4    0.54    1.46
  17 -15   3   10.12    2.09
  17 -15   2    0.74    1.46
  17 -15   1   27.63    2.92
  17 -15   0   37.31    3.25
  17 -15  -1   28.93    2.96
  17 -15  -2   -1.33    1.36
  17 -15  -3   11.85    2.07
  17 -15  -4    0.77    1.46
  17 -15  -5    1.64    1.68
  17 -15  -6    2.03    1.63
  17 -15  -7   28.37    2.90
  17 -15  -8    9.38    2.03
  16 -14  10   -0.06    1.89
  16 -14   9   -2.10    1.45
  16 -14   8   49.59    3.63
  16 -14   7   -1.01    1.48
  16 -14   6   11.18    2.15
  16 -14   5    0.82    1.54
  16 -14   4   25.39    2.73
  16 -14   3    0.30    1.37
  16 -14   3   -1.83    1.29
  16 -14   2    6.04    1.77
  16 -14   2    7.89    1.89
  16 -14   1   -0.82    1.34
  16 -14   1   -0.19    1.34
  16 -14   0   92.77    4.70
  16 -14   0   98.18    4.56
  16 -14  -1   -1.48    1.27
  16 -14  -1    0.49    1.34
  16 -14  -2    4.06    1.59
  16 -14  -3   -0.47    1.28
  16 -14  -4   26.07    2.66
  16 -14  -5    0.11    1.44
  16 -14  -6   11.59    2.08
  16 -14  -7   -0.67    1.45
  16 -14  -8   49.42    3.35
  16 -14  -9    1.01    1.55
  15 -13  11    2.60    1.92
  15 -13  11    1.48    2.09
  15 -13  10   -1.69    1.57
  15 -13  10   -0.71    1.77
  15 -13   9   10.41    2.18
  15 -13   8   10.91    2.13
  15 -13   7   12.54    2.19
  15 -13   6    5.42    1.74
  15 -13   5   -0.07    1.43
  15 -13   4    1.58    1.43
  15 -13   3    1.02    1.37
  15 -13   3    2.69    1.42
  15 -13   2   15.65    2.19
  15 -13   2   16.84    2.23
  15 -13   1   18.68    2.30
  15 -13   1   24.23    2.47
  15 -13   0    2.27    1.42
  15 -13   0    1.95    1.40
  15 -13  -1   21.65    2.40
  15 -13  -1   21.57    2.37
  15 -13  -2   16.87    2.09
  15 -13  -2   17.08    2.22
  15 -13  -3    2.11    1.36
  15 -13  -3    2.42    1.54
  15 -13  -4    4.92    1.67
  15 -13  -4    5.87    1.58
  15 -13  -5    0.69    1.29
  15 -13  -6    5.05    1.67
  15 -13  -7   10.03    1.92
  15 -13  -8    7.25    1.83
  15 -13  -9   11.03    2.02
  14 -12  11    2.97    1.79
  14 -12  11    0.68    1.99
  14 -12  10    7.11    2.22
  14 -12  10    9.20    2.16
  14 -12   9    2.40    1.88
  14 -12   9    3.86    1.79
 -14  12  -8    3.69    1.29
  14 -12   8    4.14    1.83
  14 -12   8    7.13    1.83
 -14  12  -7   11.31    1.47
  14 -12   7   12.26    2.13
 -14  12  -6   -0.11    0.89
  14 -12   6    0.13    1.32
 -14  12  -5    4.40    0.90
  14 -12   5    3.05    1.45
  14 -12   4   43.34    2.92
  14 -12   3   17.13    2.18
  14 -12   3   18.49    2.18
  14 -12   2    3.60    1.45
  14 -12   2    3.68    1.45
  14 -12   1    9.45    1.68
  14 -12   1    7.15    1.63
  14 -12   1    9.67    0.74
  14 -12   0    8.13    1.66
  14 -12   0   10.03    1.71
  14 -12  -1    6.73    1.52
  14 -12  -1    9.39    1.66
  14 -12  -2    5.22    1.52
  14 -12  -2    3.84    1.38
  14 -12  -3   23.69    2.42
  14 -12  -3   22.49    2.28
  14 -12  -4   47.80    3.05
  14 -12  -4   53.10    3.31
  14 -12  -5    4.92    1.48
  14 -12  -5    4.36    1.61
  14 -12  -6    2.05    1.50
  14 -12  -6    0.93    1.28
 -14  12  11    3.54    1.79
 -13  11 -12   15.42    2.40
  13 -11  12   12.10    2.67
 -13  11 -11   18.50    2.35
  13 -11  11   18.82    2.59
  13 -11  11   17.86    2.88
 -13  11 -10    9.76    1.88
  13 -11  10   11.19    2.36
  13 -11  10   10.78    2.16
 -13  11  -9    5.91    1.58
  13 -11   9   11.28    2.34
  13 -11   9    7.45    1.78
 -13  11  -8    0.02    1.10
  13 -11   8    0.96    1.60
  13 -11   8    2.03    1.47
 -13  11  -7   28.29    2.06
  13 -11   7   31.24    3.06
  13 -11   7   26.52    2.68
 -13  11  -6    3.13    1.05
  13 -11   6    0.66    1.31
 -13  11  -5   15.61    1.30
  13 -11   5   16.17    2.07
 -13  11  -4  101.03    3.30
  13 -11   4  103.49    4.48
 -13  11  -3   61.95    1.93
  13 -11   3   55.00    3.21
  13 -11   3   66.06    2.59
  13 -11   2   13.32    1.44
  13 -11   2   17.09    2.01
  13 -11   2   15.77    1.94
  13 -11   2   16.39    1.28
  13 -11   1   44.27    2.77
  13 -11   1   43.56    2.72
  13 -11   1   45.59    1.65
  13 -11   1   47.89    2.19
  13 -11   1   47.73    1.79
  13 -11   0    4.12    0.73
  13 -11   0    2.43    1.20
  13 -11   0    2.45    1.20
  13 -11   0    4.24    0.50
  13 -11  -1   46.83    2.77
  13 -11  -1   46.28    2.76
  13 -11  -1   43.72    1.49
  13 -11  -2   14.89    1.86
  13 -11  -2   14.94    1.92
  13 -11  -3   61.50    3.13
  13 -11  -3   57.38    3.31
  13 -11  -4  101.61    4.26
  13 -11  -4   96.44    4.49
  13 -11  -4   96.64    3.07
  13 -11  -4  105.60    3.71
 -13  11   5   14.17    0.90
  13 -11  -5   16.65    1.24
  13 -11  -5   15.73    2.03
  13 -11  -5   18.01    1.97
 -13  11   6    2.48    0.66
  13 -11  -6    2.53    1.49
  13 -11  -6    3.78    0.97
  13 -11  -7   28.37    2.86
  13 -11  -7   33.33    2.14
  13 -11  -8    1.04    1.13
  13 -11  -9    9.04    1.62
  13 -11 -10   10.16    1.86
 -13  11  11   20.65    2.73
 -13  11  12   14.26    2.41
 -12  10 -13    6.70    2.00
  12 -10  13    9.54    2.50
 -12  10 -12    3.59    1.89
  12 -10  12    6.85    2.24
 -12  10 -11   17.16    2.31
  12 -10  11   17.11    2.73
  12 -10  11   17.81    2.49
 -12  10 -10    0.48    1.36
  12 -10  10    1.06    1.41
  12 -10  10    2.60    1.91
 -12  10  -9   -0.01    1.21
  12 -10   9    2.02    1.39
  12 -10   9    2.74    1.72
 -12  10  -8   12.33    1.70
  12 -10   8   11.41    2.17
  12 -10   8   12.89    1.98
 -12  10  -7    8.59    1.39
  12 -10   7    4.94    1.74
  12 -10   7    8.40    1.66
 -12  10  -6   10.88    1.33
  12 -10   6   14.85    2.19
  12 -10   6    8.78    1.70
 -12  10  -5   49.58    2.23
  12 -10   5   46.01    2.84
 -12  10  -4   14.13    1.12
  12 -10   4   14.33    1.83
 -12  10  -3   88.01    2.67
  12 -10   3   76.76    3.71
  12 -10   2    0.90    0.65
  12 -10   2   -0.03    1.03
  12 -10   2    0.20    0.82
  12 -10   2   -0.99    0.92
  12 -10   1    7.01    1.37
  12 -10   1    7.67    1.01
  12 -10   1    9.01    0.80
  12 -10   1    7.59    1.44
  12 -10   0   81.84    2.48
  12 -10   0   78.02    2.79
  12 -10   0   87.14    3.83
  12 -10   0   82.87    3.61
  12 -10  -1    9.04    0.68
  12 -10  -1    9.47    1.53
  12 -10  -1   10.40    1.60
  12 -10  -2    1.04    1.03
  12 -10  -2    1.84    1.02
  12 -10  -3   87.07    3.31
  12 -10  -3   82.69    2.49
  12 -10  -3   94.39    4.07
  12 -10  -3   82.48    3.63
 -12  10   4   13.30    0.83
 -12  10   4   14.52    1.91
  12 -10  -4   13.44    1.00
  12 -10  -4   15.45    1.24
  12 -10  -4   14.30    1.91
 -12  10   5   49.15    1.83
  12 -10  -5   44.71    2.98
  12 -10  -5   53.38    2.05
  12 -10  -5   48.14    2.17
 -12  10   6   11.57    1.05
  12 -10  -6   13.41    1.97
  12 -10  -6   12.55    1.33
 -12  10   7    5.95    0.74
 -12  10   7    4.69    0.97
  12 -10  -7    6.20    1.24
 -12  10   8   12.24    1.34
  12 -10  -8   13.74    1.69
  12 -10  -9    0.94    1.26
  12 -10 -10    2.12    1.49
 -12  10  11   17.76    2.49
  12 -10 -11   19.87    2.40
 -12  10  12    3.52    1.70
  12 -10 -12    2.26    1.92
 -12  10  13    6.90    2.02
  12 -10 -13    7.04    2.12
 -11   9 -13    2.06    1.89
  11  -9  13    2.25    2.06
 -11   9 -12    1.12    1.60
  11  -9  12    4.48    2.12
 -11   9 -11   12.31    2.05
  11  -9  11   10.50    2.08
  11  -9  11   18.75    2.75
 -11   9 -10    0.55    1.38
  11  -9  10   -0.45    1.65
  11  -9  10    0.40    1.27
 -11   9  -9    2.23    1.69
 -11   9  -9    2.27    1.32
  11  -9   9    3.65    1.80
  11  -9   9    1.71    1.35
 -11   9  -8    5.96    1.41
 -11   9  -8    4.56    1.68
  11  -9   8    7.94    1.91
  11  -9   8    7.16    1.65
 -11   9  -7    0.62    0.95
 -11   9  -7    0.31    1.34
  11  -9   7   -1.30    1.32
  11  -9   7    0.10    1.14
 -11   9  -6    5.20    1.56
 -11   9  -6    3.91    1.07
  11  -9   6    3.60    1.33
  11  -9   6    4.94    1.62
 -11   9  -5   15.41    1.81
 -11   9  -5   14.76    1.34
  11  -9   5   16.46    1.91
  11  -9   5   16.25    2.07
 -11   9  -4    2.03    0.71
  11  -9   4    0.73    1.11
 -11   9  -3   26.11    1.27
  11  -9   3   26.98    2.04
 -11   9  -2    5.68    0.45
  11  -9   2    6.73    0.82
  11  -9   2    6.00    1.23
  11  -9   2    6.35    1.04
  11  -9   1    0.65    0.70
  11  -9   1    2.31    1.01
  11  -9   1   -0.23    0.94
  11  -9   1    0.72    0.52
  11  -9   0    5.92    0.59
  11  -9   0    4.34    0.36
  11  -9   0    4.53    1.21
  11  -9   0    4.97    0.39
  11  -9   0    5.10    1.16
  11  -9   0    5.74    0.76
  11  -9  -1    0.47    0.39
  11  -9  -1    0.84    0.98
  11  -9  -1    1.17    1.01
  11  -9  -2    4.61    0.97
  11  -9  -2    3.35    1.14
  11  -9  -2    5.68    1.25
 -11   9   3   25.65    2.02
 -11   9   3   29.19    1.10
  11  -9  -3   25.36    1.18
  11  -9  -3   27.61    2.15
  11  -9  -3   28.00    1.65
 -11   9   4    2.34    1.11
 -11   9   4    1.80    0.50
  11  -9  -4    1.40    0.62
  11  -9  -4    2.00    1.16
  11  -9  -4    0.23    0.63
 -11   9   5   18.75    2.05
 -11   9   5   13.69    1.08
  11  -9  -5   17.12    1.05
  11  -9  -5   11.99    1.79
  11  -9  -5   16.40    1.33
 -11   9   6    3.83    0.59
 -11   9   6    4.89    0.84
  11  -9  -6    2.46    1.26
  11  -9  -6    5.21    1.10
 -11   9   7    1.05    0.62
 -11   9   7    0.28    0.74
  11  -9  -7   -0.72    0.94
  11  -9  -8    3.24    1.29
  11  -9  -9    2.81    1.37
 -11   9  10   -1.58    1.11
  11  -9 -10    2.48    1.51
 -11   9  11   10.99    2.03
  11  -9 -11   12.23    2.10
 -11   9  12    2.92    1.54
  11  -9 -12    3.03    1.80
 -11   9  13    2.67    1.73
  11  -9 -13    0.51    1.79
 -10   8 -14   -1.17    1.74
  10  -8  14    3.31    2.27
 -10   8 -13   -3.14    1.64
  10  -8  13   -1.08    1.87
 -10   8 -12   11.06    2.15
  10  -8  12    8.59    2.32
 -10   8 -11   33.92    2.98
  10  -8  11   29.74    3.16
 -10   8 -10   11.79    1.89
 -10   8 -10   10.86    2.24
  10  -8  10   10.02    1.85
  10  -8  10    7.00    2.01
 -10   8  -9    0.37    1.58
 -10   8  -9    2.06    1.33
  10  -8   9    0.81    1.23
  10  -8   9    0.13    1.51
 -10   8  -8   -1.01    1.38
 -10   8  -8    0.20    1.11
  10  -8   8    0.13    1.46
  10  -8   8   -2.19    1.04
 -10   8  -7  120.38    5.06
 -10   8  -7  120.93    4.55
  10  -8   7  113.27    4.76
  10  -8   7  131.76    5.36
 -10   8  -6    1.17    0.94
 -10   8  -6    2.47    1.24
  10  -8   6    0.53    1.06
  10  -8   6   -0.90    1.16
 -10   8  -5   42.43    2.51
 -10   8  -5   43.21    2.10
  10  -8   5   41.56    2.65
  10  -8   5   43.59    2.52
 -10   8  -4   95.45    3.75
 -10   8  -4   90.68    3.16
  10  -8   4   90.72    4.09
  10  -8   4   91.01    3.77
 -10   8  -3  121.40    3.78
  10  -8   3  124.45    4.57
  10  -8   3  124.32    4.45
 -10   8  -2    9.80    0.72
  10  -8   2    8.02    1.31
  10  -8   2   10.48    1.19
  10  -8   1   89.90    2.83
  10  -8   1   85.42    3.70
  10  -8   1   87.22    3.55
  10  -8   1   92.01    3.20
  10  -8   0    2.25    0.48
  10  -8   0    1.82    0.33
  10  -8   0    1.61    0.62
  10  -8   0    2.08    0.96
  10  -8   0    1.86    0.99
  10  -8  -1   99.83    3.95
  10  -8  -1   98.17    3.68
  10  -8  -1   95.22    2.91
  10  -8  -1   95.06    3.72
  10  -8  -2    9.60    1.09
  10  -8  -2    9.20    0.57
  10  -8  -2    8.18    1.32
 -10   8   3  121.34    3.51
 -10   8   3  122.01    4.75
  10  -8  -3  125.75    3.68
  10  -8  -3  114.57    4.63
  10  -8  -3  119.60    4.04
 -10   8   4   89.59    2.86
 -10   8   4   93.79    4.00
  10  -8  -4   88.27    3.10
  10  -8  -4   92.22    3.92
  10  -8  -4   93.65    3.09
 -10   8   5   43.54    1.88
 -10   8   5   46.49    1.57
 -10   8   5   45.08    2.73
  10  -8  -5   40.73    2.62
  10  -8  -5   44.74    2.14
 -10   8   6    0.95    1.05
  10  -8  -6    0.08    1.08
  10  -8  -6    2.06    0.95
 -10   8   7  123.01    3.76
  10  -8  -8   -1.20    1.05
  10  -8  -9    1.61    1.29
 -10   8  10    7.42    1.67
  10  -8 -10    6.40    1.68
 -10   8  11   26.80    2.78
  10  -8 -11   30.83    2.81
 -10   8  12   14.06    2.20
  10  -8 -12   12.51    2.28
 -10   8  13   -0.18    1.37
  10  -8 -13   -0.58    1.77
 -10   8  14    3.53    1.83
  10  -8 -14   -0.22    1.81
  -9   7 -14    2.46    1.97
   9  -7  14   -0.12    2.03
  -9   7 -13    4.30    2.07
   9  -7  13    7.03    2.27
  -9   7 -12   42.50    3.35
   9  -7  12   37.42    3.54
  -9   7 -11    2.77    1.59
   9  -7  11    0.74    1.71
  -9   7 -10   13.13    2.31
  -9   7 -10   13.94    1.97
   9  -7  10   12.65    1.89
   9  -7  10   14.23    2.31
  -9   7  -9   13.91    2.25
  -9   7  -9   15.08    1.96
   9  -7   9   13.30    1.90
   9  -7   9   19.29    2.45
  -9   7  -8   54.28    3.33
  -9   7  -8   52.77    2.93
   9  -7   8   57.48    3.04
   9  -7   8   60.48    3.51
  -9   7  -7    7.21    1.35
  -9   7  -7    9.64    1.72
   9  -7   7    8.24    1.73
   9  -7   7   10.59    1.58
  -9   7  -6    1.85    1.19
  -9   7  -6    2.43    0.94
   9  -7   6    1.51    1.06
   9  -7   6    1.58    1.15
  -9   7  -5   23.96    1.59
  -9   7  -5   22.08    2.03
   9  -7   5   20.53    1.88
   9  -7   5   22.54    2.14
  -9   7  -4  233.91    6.96
  -9   7  -4  231.82    7.58
   9  -7   4  243.75    7.91
   9  -7   4  234.58    7.39
  -9   7  -3    1.06    0.58
   9  -7   3    0.91    1.04
   9  -7   3    1.99    0.96
   9  -7   3    1.33    0.90
  -9   7  -2   46.67    1.64
   9  -7   2   45.17    2.37
   9  -7   2   48.18    2.18
   9  -7   1   37.53    1.53
   9  -7   1   35.32    2.11
   9  -7   1   37.37    1.76
   9  -7   0  294.29    8.90
   9  -7   0  289.69    8.32
   9  -7   0  290.32    9.00
   9  -7   0  281.97    8.59
   9  -7   0  293.59    7.86
   9  -7  -1   39.09    1.36
   9  -7  -1   36.51    2.06
   9  -7  -1   35.66    1.91
   9  -7  -1   36.55    1.33
   9  -7  -1   35.38    2.14
  -9   7   2   44.77    1.54
  -9   7   2   46.27    2.45
   9  -7  -2   44.53    2.03
   9  -7  -2   45.05    1.54
   9  -7  -2   43.73    2.31
  -9   7   3    1.58    0.48
  -9   7   3    2.22    0.97
   9  -7  -3    0.19    0.87
   9  -7  -3    1.43    0.60
  -9   7   4  232.14    7.73
  -9   7   4  231.53    6.36
  -9   7   4  238.18    6.63
   9  -7  -4  237.69    6.87
   9  -7  -4  237.36    7.75
  -9   7   5   25.18    2.00
  -9   7   5   21.94    1.33
   9  -7  -5   23.21    2.07
  -9   7   6    0.64    1.01
  -9   7   6    1.47    0.47
   9  -7  -6    0.97    1.12
  -9   7   7    9.70    0.89
  -9   7   7    8.53    1.55
  -9   7   8   52.66    2.27
   9  -7  -8   58.11    3.00
  -9   7   9   11.58    1.75
   9  -7  -9   13.20    1.78
  -9   7  10    9.84    1.78
   9  -7 -10   15.54    2.08
  -9   7  11    0.10    1.22
   9  -7 -11    4.25    1.64
  -9   7  12   42.61    3.16
   9  -7 -12   43.02    3.21
  -9   7  13    5.49    1.93
   9  -7 -13    4.61    2.02
  -9   7  14    2.50    1.63
   9  -7 -14    0.65    1.93
  -8   6 -15    0.41    1.92
   8  -6  15   -0.69    2.00
  -8   6 -14    4.19    2.10
   8  -6  14    1.71    2.21
  -8   6 -13   12.72    2.25
   8  -6  13    9.33    2.39
  -8   6 -12    0.84    1.62
   8  -6  12   -0.46    1.86
  -8   6 -11    3.98    1.67
  -8   6 -11    7.69    2.06
   8  -6  11    6.60    2.05
  -8   6 -10    0.96    1.40
  -8   6 -10   -1.13    1.56
   8  -6  10    1.23    1.64
  -8   6  -9   -0.54    1.42
  -8   6  -9    3.48    1.39
   8  -6   9    2.52    1.55
   8  -6   9    1.87    1.19
  -8   6  -8   28.21    2.59
  -8   6  -8   23.52    2.14
   8  -6   8   24.01    2.16
   8  -6   8   25.68    2.51
  -8   6  -7   23.31    2.22
  -8   6  -7   19.77    1.81
   8  -6   7   20.09    2.18
   8  -6   7   20.41    1.91
  -8   6  -6   11.59    1.36
  -8   6  -6   12.01    1.69
   8  -6   6    9.84    1.65
   8  -6   6    7.56    1.30
  -8   6  -5   40.47    1.99
  -8   6  -5   37.86    2.31
   8  -6   5   38.97    2.19
   8  -6   5   39.67    2.50
  -8   6  -4    0.13    0.68
  -8   6  -4   -0.54    0.86
   8  -6   4    0.88    1.03
   8  -6   4    0.38    0.84
  -8   6  -3    9.06    0.90
  -8   6  -3   10.45    1.29
   8  -6   3   11.19    1.33
   8  -6   3   11.92    1.28
   8  -6   3    9.07    1.41
  -8   6  -2    9.92    0.75
   8  -6   2    7.60    1.04
   8  -6   2    7.15    1.15
  -8   6  -1   74.12    2.12
   8  -6   1   67.08    2.83
   8  -6   1   74.96    2.63
   8  -6   1   67.50    2.98
   8  -6   1   72.58    2.38
   8  -6   0  320.91    9.07
   8  -6   0  318.80    9.55
   8  -6   0  328.02    9.68
   8  -6   0  308.19    9.19
   8  -6   0  322.35    8.61
   8  -6  -1   68.64    2.93
   8  -6  -1   70.76    2.03
   8  -6  -1   70.76    2.75
   8  -6  -1   72.40    2.21
   8  -6  -1   73.07    2.23
  -8   6   2    8.20    1.17
  -8   6   2    7.51    0.63
   8  -6  -2    9.34    0.93
   8  -6  -2    9.40    1.22
  -8   6   3   10.32    0.80
  -8   6   3   10.13    0.55
  -8   6   3    9.67    1.34
   8  -6  -3   12.98    0.98
   8  -6  -3   11.00    1.38
  -8   6   4   -0.56    0.48
  -8   6   4    0.27    0.41
  -8   6   4    0.16    0.83
   8  -6  -4   -0.22    0.84
   8  -6  -4   -0.43    0.39
  -8   6   5   40.09    2.34
  -8   6   5   40.44    1.49
   8  -6  -5   40.57    2.37
  -8   6   6   12.21    0.94
  -8   6   6   10.38    1.49
   8  -6  -6   13.05    1.05
  -8   6   7   22.91    2.10
  -8   6   7   17.67    1.28
   8  -6  -7   21.87    1.39
  -8   6   8   22.25    1.55
  -8   6   8   22.08    2.18
   8  -6  -8   23.10    1.61
  -8   6   9    1.93    0.93
  -8   6   9    2.15    1.12
  -8   6  10    2.55    1.25
   8  -6 -10   -0.86    1.20
  -8   6  11    7.03    1.68
   8  -6 -11    7.20    1.83
  -8   6  12   -0.75    1.26
   8  -6 -12   -1.16    1.63
  -8   6  13   10.43    2.04
   8  -6 -13   12.38    2.26
  -8   6  14    1.95    1.58
   8  -6 -14    3.42    1.98
  -8   6  15    1.14    1.79
   8  -6 -15    1.86    2.13
  -7   5 -15    2.45    2.10
   7  -5  15    2.64    2.18
  -7   5 -14   19.48    2.89
   7  -5  14   19.69    2.93
  -7   5 -13   -2.87    1.66
   7  -5  13   -2.74    1.61
  -7   5 -12   -0.26    1.58
   7  -5  12    5.74    2.09
  -7   5 -11    2.46    1.53
  -7   5 -11    1.79    1.72
   7  -5  11   -0.34    1.61
  -7   5 -10    1.08    1.63
  -7   5 -10    5.36    1.54
   7  -5  10    2.03    1.64
  -7   5  -9   -0.84    1.08
  -7   5  -9   -1.54    1.27
   7  -5   9    0.62    1.45
   7  -5   9    1.41    1.04
  -7   5  -8  124.58    5.09
  -7   5  -8  117.46    4.62
   7  -5   8  122.75    5.07
   7  -5   8  117.41    4.45
  -7   5  -7    0.94    0.89
  -7   5  -7    1.03    1.17
   7  -5   7    0.34    0.82
   7  -5   7   -1.16    1.11
  -7   5  -6   98.89    4.11
  -7   5  -6  100.14    3.77
   7  -5   6   99.05    3.79
   7  -5   6   98.32    4.18
  -7   5  -5    1.97    0.83
  -7   5  -5    3.09    1.12
   7  -5   5    4.14    0.98
   7  -5   5    4.26    1.24
  -7   5  -4   59.82    2.76
  -7   5  -4   60.50    2.39
   7  -5   4   56.60    2.55
   7  -5   4   62.92    2.77
   7  -5   4   63.77    2.86
  -7   5  -3    0.02    0.89
  -7   5  -3    0.60    0.72
  -7   5  -3    0.40    0.87
  -7   5  -3    2.25    0.67
   7  -5   3    2.03    0.82
   7  -5   3    0.47    0.84
   7  -5   3    0.55    0.79
   7  -5   3    0.96    0.95
  -7   5  -2   27.36    1.24
  -7   5  -2   28.48    1.89
   7  -5   2   28.57    1.62
   7  -5   2   27.45    1.75
   7  -5   2   29.17    1.68
   7  -5   2   29.38    1.83
  -7   5  -1    7.84    1.09
  -7   5  -1    6.34    0.51
   7  -5   1    5.97    0.66
   7  -5   1    8.78    1.05
   7  -5   1    6.52    0.80
   7  -5   1    5.76    0.96
  -7   5   0  612.27   17.31
   7  -5   0  597.58   17.14
   7  -5   0  598.88   16.66
   7  -5   0  592.60   16.32
   7  -5   0  618.54   16.03
   7  -5   0  609.45   15.89
   7  -5   0  589.11   16.99
  -7   5   1    6.75    0.57
   7  -5  -1    5.42    0.55
   7  -5  -1    6.81    0.89
   7  -5  -1    5.83    1.02
   7  -5  -1    6.81    0.54
  -7   5   2   29.94    1.77
  -7   5   2   27.16    0.85
  -7   5   2   26.76    1.12
   7  -5  -2   26.94    1.69
   7  -5  -2   26.22    1.37
  -7   5   3    1.18    0.52
  -7   5   3    0.47    0.37
  -7   5   3    1.76    0.86
   7  -5  -3    1.20    0.29
   7  -5  -3    0.56    0.81
   7  -5  -3    0.60    0.49
  -7   5   4   63.53    1.97
  -7   5   4   61.42    2.74
   7  -5  -4   58.25    1.98
   7  -5  -4   58.83    2.74
   7  -5  -4   61.17    1.92
  -7   5   5    4.73    1.10
  -7   5   5    2.65    0.55
   7  -5  -5    3.01    0.98
   7  -5  -5    3.06    0.64
  -7   5   6  108.57    4.21
  -7   5   6  100.21    3.41
   7  -5  -6  100.65    3.45
  -7   5   7    2.14    1.06
  -7   5   7   -0.09    0.64
   7  -5  -7   -0.05    0.77
  -7   5   8  123.82    4.85
  -7   5   8  117.89    4.22
  -7   5   8  118.20    4.93
   7  -5  -8  122.48    4.29
  -7   5   9    0.38    0.96
  -7   5   9    0.41    1.08
   7  -5  -9   -0.45    0.99
  -7   5  10    2.35    1.20
   7  -5 -10    3.21    1.26
  -7   5  11    0.26    1.16
   7  -5 -11    2.34    1.55
   7  -5 -11   -0.73    1.23
  -7   5  12    2.57    1.44
   7  -5 -12    2.59    1.64
  -7   5  13    0.92    1.37
   7  -5 -13   -0.64    1.55
  -7   5  14   15.19    2.41
   7  -5 -14   15.58    2.60
  -7   5  15   -0.60    1.54
   7  -5 -15   -1.67    1.87
  -6   4 -15   24.30    3.19
   6  -4  15   22.85    3.33
  -6   4 -14    1.09    1.98
   6  -4  14    1.85    2.08
  -6   4 -13   -0.11    1.75
   6  -4  13    1.15    1.93
  -6   4 -12   -0.65    1.48
   6  -4  12   -0.44    1.71
  -6   4 -11    2.31    1.50
  -6   4 -11    1.11    1.68
   6  -4  11    1.23    1.71
  -6   4 -10   -0.76    1.29
  -6   4 -10    0.12    1.46
   6  -4  10    1.62    1.61
  -6   4  -9   36.15    2.55
  -6   4  -9   33.40    2.67
   6  -4   9   36.84    2.81
  -6   4  -8   46.23    2.63
  -6   4  -8   45.75    2.86
   6  -4   8   42.43    2.84
   6  -4   8   43.26    2.37
  -6   4  -7  175.03    6.26
  -6   4  -7  176.76    5.94
   6  -4   7  166.87    5.61
   6  -4   7  175.16    6.28
  -6   4  -6   12.93    1.61
  -6   4  -6   12.63    1.41
   6  -4   6    9.89    1.28
   6  -4   6    8.56    1.48
  -6   4  -5   18.48    1.47
  -6   4  -5   20.73    1.54
  -6   4  -5   19.37    1.77
   6  -4   5   21.08    1.51
   6  -4   5   19.42    1.85
  -6   4  -4   -0.85    0.62
  -6   4  -4    0.05    0.77
  -6   4  -4    1.35    0.72
  -6   4  -4   -0.32    0.83
   6  -4   4   -0.82    0.78
   6  -4   4    1.32    0.75
   6  -4   4   -1.72    0.71
   6  -4   4    0.22    0.83
  -6   4  -3    8.03    1.16
  -6   4  -3    8.11    0.87
  -6   4  -3    8.39    1.14
  -6   4  -3    8.43    1.03
   6  -4   3    8.94    1.23
   6  -4   3    8.98    1.08
   6  -4   3    9.67    1.18
   6  -4   3    8.66    1.07
  -6   4  -2    9.91    0.78
  -6   4  -2   10.43    1.19
   6  -4   2    9.69    1.14
   6  -4   2    6.53    1.08
   6  -4   2    8.03    0.99
   6  -4   2    9.10    1.00
  -6   4  -1  248.53    7.49
  -6   4  -1  247.60    6.72
   6  -4   1  238.57    7.41
   6  -4   1  244.32    6.72
   6  -4   1  251.66    6.75
   6  -4   1  236.50    7.03
   6  -4   1  244.00    7.14
  -6   4   0   70.17    2.85
   6  -4   0   73.54    2.14
   6  -4   0   72.96    2.69
   6  -4   0   73.58    2.27
   6  -4   0   77.15    2.42
  -6   4   1  241.26    6.68
   6  -4  -1  246.89    6.53
   6  -4  -1  247.36    7.26
   6  -4  -1  244.05    7.41
   6  -4  -1  254.94    6.70
  -6   4   2    9.09    0.54
  -6   4   2    8.06    1.07
  -6   4   2    8.37    0.69
   6  -4  -2   10.34    1.13
   6  -4  -2   10.42    0.81
   6  -4  -2    9.59    0.52
  -6   4   3    9.04    0.66
  -6   4   3    8.86    1.13
   6  -4  -3    7.96    0.63
   6  -4  -3    8.54    0.62
   6  -4  -3    6.55    1.05
  -6   4   4    0.08    0.76
  -6   4   4   -0.01    0.41
   6  -4  -4    0.06    0.50
   6  -4  -4    0.60    0.83
  -6   4   5   19.20    1.72
  -6   4   5   20.55    1.19
   6  -4  -5   16.98    1.20
  -6   4   6    9.43    1.41
  -6   4   6   10.55    1.04
   6  -4  -6   10.72    1.12
  -6   4   7  176.85    5.50
  -6   4   7  165.72    6.05
  -6   4   7  171.62    5.95
   6  -4  -7  167.69    5.51
  -6   4   8   43.08    2.26
  -6   4   8   41.28    2.54
  -6   4   8   45.56    2.69
   6  -4  -8   46.72    2.32
  -6   4   9   33.45    2.36
  -6   4   9   34.39    2.49
   6  -4  -9   34.55    2.29
  -6   4  10   -0.93    1.02
   6  -4 -10   -0.09    1.19
  -6   4  11    5.35    1.54
   6  -4 -11    3.92    1.59
  -6   4  12    0.04    1.21
   6  -4 -12   -0.42    1.49
   6  -4 -12    1.30    1.62
  -6   4  13    2.99    1.53
   6  -4 -13   -0.93    1.66
  -6   4  14   -0.17    1.52
   6  -4 -14    1.00    1.84
  -6   4  15   25.29    3.00
   6  -4 -15   25.01    3.26
  -5   3 -15    5.06    2.23
   5  -3  15    2.62    2.18
  -5   3 -14    1.65    1.88
   5  -3  14    3.07    2.03
  -5   3 -13    2.75    1.84
   5  -3  13    0.88    1.70
  -5   3 -12    1.35    1.65
   5  -3  12    1.43    1.81
  -5   3 -11    1.01    1.44
  -5   3 -11    1.62    1.59
   5  -3  11    0.87    1.60
  -5   3 -10    1.52    1.34
  -5   3 -10   -1.12    1.34
   5  -3  10   -0.43    1.38
  -5   3  -9   15.08    2.07
  -5   3  -9   13.79    1.84
   5  -3   9   21.92    2.30
  -5   3  -8   18.97    2.00
  -5   3  -8   19.19    1.91
   5  -3   8   19.06    2.07
  -5   3  -7   42.60    2.49
  -5   3  -7   47.85    2.48
   5  -3   7   46.07    2.73
   5  -3   7   38.92    2.10
  -5   3  -6    7.55    1.03
  -5   3  -6    7.19    1.20
  -5   3  -6    7.72    1.33
   5  -3   6    7.52    1.31
   5  -3   6    6.71    1.05
  -5   3  -5    3.11    0.99
  -5   3  -5    2.48    1.05
  -5   3  -5    2.06    0.89
  -5   3  -5    0.95    0.70
   5  -3   5    3.22    0.85
   5  -3   5    3.30    0.98
   5  -3   5    3.28    1.02
  -5   3  -4  154.00    4.93
  -5   3  -4  154.25    5.24
  -5   3  -4  165.52    4.87
  -5   3  -4  157.94    5.30
   5  -3   4  150.37    5.21
   5  -3   4  157.57    5.34
   5  -3   4  161.66    4.89
   5  -3   4  159.97    5.26
  -5   3  -3    2.94    0.84
  -5   3  -3    3.50    0.71
  -5   3  -3    3.32    0.73
  -5   3  -3    1.45    0.83
   5  -3   3    3.51    0.96
   5  -3   3    3.07    0.79
   5  -3   3    2.90    0.78
   5  -3   3    3.27    0.82
  -5   3  -2   16.88    1.05
  -5   3  -2   17.21    1.27
  -5   3  -2   17.55    1.45
   5  -3   2   18.93    1.35
   5  -3   2   20.77    1.25
   5  -3   2   21.30    1.49
   5  -3   2   21.07    1.15
   5  -3   2   21.96    1.39
  -5   3  -1   92.35    2.83
  -5   3  -1   97.86    3.31
   5  -3   1   96.98    3.31
   5  -3   1   93.08    3.35
   5  -3   1   99.80    3.11
   5  -3   1   98.04    3.15
   5  -3   1   95.05    2.84
  -5   3   0   40.38    1.83
  -5   3   0   37.93    1.39
   5  -3   0   36.05    1.35
   5  -3   0   37.21    1.26
   5  -3   0   39.10    1.73
   5  -3   0   39.73    1.29
  -5   3   1   95.54    2.82
  -5   3   1   96.87    3.31
  -5   3   1   98.84    2.70
   5  -3  -1   98.48    2.69
   5  -3  -1   97.07    2.83
   5  -3  -1   93.32    3.28
  -5   3   2   21.63    1.02
  -5   3   2   21.07    0.85
  -5   3   2   20.41    1.36
   5  -3  -2   18.62    0.81
   5  -3  -2   16.38    1.26
   5  -3  -2   16.76    0.99
  -5   3   3    3.84    0.82
  -5   3   3    3.39    0.47
   5  -3  -3    1.92    0.49
   5  -3  -3    1.71    0.76
   5  -3  -3    2.33    0.38
  -5   3   4  155.50    4.70
  -5   3   4  157.26    5.18
   5  -3  -4  153.64    4.72
   5  -3  -4  162.09    5.21
  -5   3   5    4.05    0.98
  -5   3   5    4.71    0.75
   5  -3  -5    1.30    0.74
  -5   3   6    7.01    0.96
  -5   3   6    8.66    1.29
   5  -3  -6    7.63    1.08
  -5   3   7   44.59    2.39
  -5   3   7   42.49    2.15
  -5   3   7   49.36    2.58
   5  -3  -7   43.98    2.24
  -5   3   8   21.48    1.90
  -5   3   8   19.41    1.96
   5  -3  -8   19.32    1.77
  -5   3   9   13.47    1.78
  -5   3   9   15.50    1.74
   5  -3  -9   15.35    1.76
  -5   3  10   -0.48    1.00
   5  -3 -10    0.98    1.29
  -5   3  11    0.54    1.18
   5  -3 -11    3.05    1.45
  -5   3  12    1.12    1.24
   5  -3 -12    1.56    1.54
  -5   3  13    2.43    1.54
   5  -3 -13    2.72    1.79
   5  -3 -13    3.33    1.77
  -5   3  14    1.44    1.59
   5  -3 -14   -3.18    1.74
  -5   3  15    3.33    1.92
   5  -3 -15    3.21    2.13
  -4   2 -15    4.17    2.19
   4  -2  15    1.08    2.00
  -4   2 -14    2.46    1.95
   4  -2  14   -0.06    1.87
  -4   2 -13    2.77    1.79
   4  -2  13    1.33    1.86
  -4   2 -12   14.41    2.27
   4  -2  12   15.69    2.40
  -4   2 -11    0.65    1.41
   4  -2  11    3.23    1.64
  -4   2 -10    8.43    1.89
  -4   2 -10    7.49    1.64
   4  -2  10    5.56    1.67
  -4   2  -9   11.57    1.87
  -4   2  -9   10.18    1.67
   4  -2   9   12.06    1.80
  -4   2  -8   -0.48    1.13
  -4   2  -8    0.31    1.00
   4  -2   8    0.19    1.13
  -4   2  -7    1.31    1.12
  -4   2  -7    0.81    0.78
  -4   2  -7    0.65    0.96
   4  -2   7   -0.55    1.04
  -4   2  -6    9.48    1.29
  -4   2  -6   11.58    1.49
  -4   2  -6   10.58    1.09
   4  -2   6    8.83    1.06
   4  -2   6    8.86    1.24
   4  -2   6    8.85    1.40
  -4   2  -5    8.79    1.19
  -4   2  -5    7.65    0.94
  -4   2  -5    8.17    1.25
  -4   2  -5    8.29    1.11
   4  -2   5    6.71    1.18
   4  -2   5    5.26    0.88
   4  -2   5    7.21    1.14
   4  -2   5    6.40    1.21
  -4   2  -4   59.36    2.55
  -4   2  -4   56.36    2.49
  -4   2  -4   56.83    2.18
  -4   2  -4   55.94    2.31
   4  -2   4   52.85    2.45
   4  -2   4   52.24    2.44
   4  -2   4   58.39    2.50
   4  -2   4   58.25    2.18
  -4   2  -3   13.56    1.21
  -4   2  -3    9.36    1.01
  -4   2  -3   11.01    0.95
  -4   2  -3    9.91    0.96
   4  -2   3   11.17    1.18
   4  -2   3    8.71    1.05
   4  -2   3    9.00    0.92
   4  -2   3    9.68    1.02
  -4   2  -2   33.15    1.43
  -4   2  -2   31.50    1.67
  -4   2  -2   33.17    1.39
   4  -2   2   32.94    1.43
   4  -2   2   28.95    1.41
   4  -2   2   31.54    1.56
   4  -2   2   32.16    1.73
  -4   2  -1   36.60    1.34
  -4   2  -1   31.17    1.66
   4  -2   1   38.46    1.34
   4  -2   1   36.53    1.73
   4  -2   1   37.03    1.54
  -4   2   0    6.07    0.81
  -4   2   0    6.17    0.56
   4  -2   0    5.54    0.54
   4  -2   0    6.61    0.50
   4  -2   0    5.80    0.47
  -4   2   1   37.28    1.60
  -4   2   1   36.12    1.18
  -4   2   1   36.74    1.29
   4  -2  -1   35.62    1.31
   4  -2  -1   36.33    1.18
   4  -2  -1   34.21    1.57
  -4   2   2   30.38    1.16
  -4   2   2   28.58    1.48
  -4   2   2   29.78    1.15
   4  -2  -2   32.07    1.18
   4  -2  -2   32.96    1.53
  -4   2   3   10.44    1.06
  -4   2   3    9.25    0.74
   4  -2  -3   11.05    1.09
   4  -2  -3   11.76    0.90
  -4   2   4   54.80    2.37
  -4   2   4   53.11    2.08
   4  -2  -4   55.72    1.63
   4  -2  -4   56.05    2.10
  -4   2   5    5.56    1.02
  -4   2   5    7.20    0.89
   4  -2  -5    7.67    1.01
  -4   2   6    8.17    1.14
  -4   2   6    8.90    1.25
  -4   2   6    9.03    1.07
   4  -2  -6    8.62    1.14
  -4   2   7    0.46    0.92
  -4   2   7    0.90    0.82
  -4   2   7    0.13    0.77
   4  -2  -7    0.28    0.91
  -4   2   8    0.15    0.86
  -4   2   8    0.98    0.96
   4  -2  -8    0.54    1.01
  -4   2   9   12.84    1.68
  -4   2   9    9.40    1.48
   4  -2  -9   10.92    1.64
  -4   2  10    4.39    1.34
  -4   2  10    7.96    1.52
   4  -2 -10    8.42    1.62
  -4   2  11    3.29    1.30
   4  -2 -11    2.73    1.51
  -4   2  12   14.07    2.06
   4  -2 -12   15.20    2.25
  -4   2  13    0.02    1.40
   4  -2 -13   -0.91    1.55
   4  -2 -13    2.23    1.88
  -4   2  14   -1.85    1.47
   4  -2 -14   -0.66    1.77
   4  -2 -14    0.73    1.83
  -4   2  15    0.50    1.75
   4  -2 -15    0.87    2.00
  -3   1 -16    5.52    2.33
   3  -1  16    2.53    2.43
  -3   1 -15   -1.90    1.81
   3  -1  15    1.07    2.19
  -3   1 -14    3.11    1.97
   3  -1  14    3.01    2.02
  -3   1 -13    1.90    1.79
   3  -1  13    4.81    1.88
  -3   1 -12    0.38    1.57
   3  -1  12   -0.23    1.52
  -3   1 -11   61.16    3.52
   3  -1  11   55.00    3.44
  -3   1 -10    0.48    1.25
  -3   1 -10    0.01    1.33
   3  -1  10    0.43    1.28
  -3   1  -9    3.69    1.42
  -3   1  -9    1.78    1.21
   3  -1   9    4.56    1.40
  -3   1  -8   31.62    1.78
  -3   1  -8   29.91    2.17
  -3   1  -8   31.77    2.28
   3  -1   8   30.93    2.32
  -3   1  -7   34.97    2.30
  -3   1  -7   31.18    2.13
  -3   1  -7   34.24    1.68
   3  -1   7   33.19    2.24
   3  -1   7   31.81    1.98
  -3   1  -6   65.75    2.95
  -3   1  -6   72.20    3.11
  -3   1  -6   69.95    2.52
   3  -1   6   66.45    2.85
   3  -1   6   66.23    3.06
  -3   1  -5   80.27    3.22
  -3   1  -5   83.89    3.36
  -3   1  -5   83.25    2.85
  -3   1  -5   87.97    3.35
   3  -1   5   90.02    3.42
   3  -1   5   86.33    2.89
   3  -1   5   86.03    3.37
   3  -1   5   85.23    3.24
  -3   1  -4   67.63    2.70
  -3   1  -4   63.98    2.54
  -3   1  -4   68.79    2.32
  -3   1  -4   66.65    2.70
   3  -1   4   65.70    2.74
   3  -1   4   61.60    2.67
   3  -1   4   65.63    2.27
  -3   1  -3  399.81   10.91
  -3   1  -3  405.82   11.39
  -3   1  -3  409.85   11.79
   3  -1   3  397.86   11.78
   3  -1   3  417.92   10.96
   3  -1   3  415.06   11.73
   3  -1   3  416.61   11.41
  -3   1  -2  153.16    4.46
  -3   1  -2  148.66    4.28
  -3   1  -2  155.31    4.72
   3  -1   2  150.86    4.44
   3  -1   2  152.79    4.64
   3  -1   2  154.97    4.75
   3  -1   2  141.17    4.26
  -3   1  -1   83.83    2.87
  -3   1  -1   90.91    2.67
   3  -1   1   89.47    2.67
   3  -1   1   90.67    2.94
  -3   1   0   10.68    0.66
  -3   1   0   10.65    0.83
   3  -1   0   12.61    0.72
   3  -1   0    9.70    0.58
   3  -1   0   10.53    0.83
   3  -1   0   11.16    0.66
  -3   1   1   92.59    2.84
  -3   1   1   90.33    2.58
  -3   1   1   87.64    2.63
   3  -1  -1   89.04    2.58
   3  -1  -1   91.12    2.68
   3  -1  -1   91.51    2.84
   3  -1  -1   90.20    2.65
  -3   1   2  147.49    4.37
  -3   1   2  153.70    4.56
   3  -1  -2  148.81    4.53
   3  -1  -2  154.07    4.40
  -3   1   3  419.85   11.56
  -3   1   3  412.15   11.62
   3  -1  -3  414.67   11.57
   3  -1  -3  403.50   11.39
  -3   1   4   61.85    2.50
  -3   1   4   65.44    2.38
   3  -1  -4   64.39    2.01
   3  -1  -4   63.68    2.41
  -3   1   5   88.07    3.08
  -3   1   5   93.03    3.22
   3  -1  -5   83.37    3.09
   3  -1  -5   80.35    2.67
  -3   1   6   63.25    2.78
  -3   1   6   67.68    2.27
  -3   1   6   71.80    2.78
   3  -1  -6   63.72    2.30
   3  -1  -6   74.31    2.87
  -3   1   7   31.71    1.99
  -3   1   7   36.27    1.99
  -3   1   7   30.40    1.43
   3  -1  -7   32.93    2.10
  -3   1   8   31.94    2.10
  -3   1   8   31.73    1.49
   3  -1  -8   29.48    2.19
  -3   1   9    1.37    1.06
  -3   1   9    2.41    0.61
   3  -1  -9    0.37    1.25
  -3   1  10    0.23    0.60
  -3   1  10    1.06    1.13
   3  -1 -10    0.12    1.29
  -3   1  11   60.12    3.31
   3  -1 -11   55.15    3.27
  -3   1  12    0.64    1.28
   3  -1 -12    0.09    1.46
  -3   1  13    4.76    1.68
   3  -1 -13    5.49    1.85
  -3   1  14    4.46    1.71
   3  -1 -14    0.56    1.88
   3  -1 -14    8.15    2.10
  -3   1  15    1.28    1.75
   3  -1 -15    4.26    2.17
   3  -1 -15    3.05    2.02
  -3   1  16   -0.74    1.59
   3  -1 -16    2.62    2.20
  -2   0 -16    2.21    2.34
   2   0  16   -1.37    1.98
  -2   0 -15    7.43    2.46
   2   0  15    7.71    2.42
  -2   0 -14   -1.77    1.68
   2   0  14   -0.93    1.71
  -2   0 -13    2.99    1.81
   2   0  13    1.84    1.76
  -2   0 -12   10.05    2.05
   2   0  12   13.89    2.27
  -2   0 -11    0.40    1.41
   2   0  11    1.12    1.40
  -2   0 -10   23.08    2.34
   2   0  10   22.54    2.36
  -2   0  -9   24.34    2.27
  -2   0  -9   21.46    2.19
  -2   0  -9   26.23    1.65
   2   0   9   26.05    2.33
  -2   0  -8   49.70    2.18
  -2   0  -8   44.57    2.58
  -2   0  -8   45.09    2.73
   2   0   8   53.20    2.51
   2   0   8   52.75    2.86
  -2   0  -7   82.14    2.88
  -2   0  -7   83.67    3.56
  -2   0  -7   80.92    3.47
   2   0   7   83.57    3.30
   2   0   7   84.24    3.62
  -2   0  -6    2.01    1.03
  -2   0  -6    2.27    0.90
  -2   0  -6    2.73    0.68
  -2   0  -6    3.00    0.82
   2   0   6    1.05    0.81
   2   0   6    1.88    0.98
  -2   0  -5    2.54    0.91
  -2   0  -5    4.00    0.67
  -2   0  -5    3.19    0.87
  -2   0  -5    3.30    0.97
   2   0   5    2.95    0.84
   2   0   5    2.10    0.84
  -2   0  -4  116.23    3.87
  -2   0  -4  113.44    3.95
  -2   0  -4  114.88    3.39
   2   0   4  112.55    3.98
   2   0   4  115.45    3.89
   2   0   4  115.29    3.39
  -2   0  -3    5.87    0.86
  -2   0  -3    5.86    0.79
  -2   0  -3    6.65    0.61
   2   0   3    7.59    0.85
   2   0   3    9.34    0.70
   2   0   3    9.52    0.96
   2   0   3    9.12    1.00
  -2   0  -2  115.16    3.80
  -2   0  -2  118.81    3.65
  -2   0  -2  121.06    3.37
   2   0   2  122.48    3.37
   2   0   2  121.44    3.84
   2   0   2  124.81    3.67
  -2   0  -1  102.21    3.04
  -2   0  -1  100.31    2.90
   2   0   1   93.29    3.00
   2   0   1   93.71    2.87
  -2   0   0  154.10    4.54
   2   0   0  160.86    4.36
   2   0   0  156.81    4.54
   2   0   0  165.11    4.36
  -2   0   1   93.66    2.86
  -2   0   1   92.56    2.77
  -2   0   1   99.78    2.90
  -2   0   1   94.60    2.81
   2   0  -1  102.17    2.81
   2   0  -1   98.17    2.87
   2   0  -1   99.55    2.90
  -2   0   2  126.35    3.72
  -2   0   2  119.63    3.70
   2   0  -2  124.98    3.74
  -2   0   3   11.57    0.89
  -2   0   3   11.86    0.93
   2   0  -3    6.39    0.82
   2   0  -3    6.00    0.56
  -2   0   4  110.91    3.42
  -2   0   4  114.10    3.72
  -2   0   4  115.21    3.69
   2   0  -4  108.72    3.70
   2   0  -4  110.66    3.42
  -2   0   5    3.20    0.80
  -2   0   5    3.63    0.80
  -2   0   5    3.21    0.55
   2   0  -5    2.80    0.61
   2   0  -5    4.56    0.93
  -2   0   6    1.51    0.52
  -2   0   6    2.06    0.81
  -2   0   6    2.07    0.83
   2   0  -6    1.93    0.92
   2   0  -6    3.42    0.71
  -2   0   7   78.72    3.25
  -2   0   7   79.68    2.81
   2   0  -7   83.61    3.43
   2   0  -7   75.25    2.84
  -2   0   8   48.97    2.08
  -2   0   8   52.22    2.59
   2   0  -8   43.20    2.60
  -2   0   9   25.74    1.54
  -2   0   9   27.93    2.03
   2   0  -9   23.35    2.26
  -2   0  10   21.67    2.06
  -2   0  10   17.73    1.44
   2   0 -10   21.90    2.23
  -2   0  11    1.83    1.29
   2   0 -11   -0.99    1.47
  -2   0  12   11.94    1.96
   2   0 -12   13.01    2.15
  -2   0  13    4.15    1.66
   2   0 -13    0.02    1.61
  -2   0  14    2.30    1.68
   2   0 -14    1.48    1.98
   2   0 -14    1.06    1.86
  -2   0  15    3.00    1.83
   2   0 -15    7.47    2.31
   2   0 -15    7.14    2.40
  -2   0  16    0.82    1.83
   2   0 -16    1.45    2.13
  -1  -1 -16    5.35    2.28
   1   1  16    2.50    2.12
  -1  -1 -15   -0.50    1.94
   1   1  15   -2.60    1.65
  -1  -1 -14    7.92    2.16
   1   1  14    7.61    2.22
  -1  -1 -13    2.73    1.81
   1   1  13   -2.32    1.52
  -1  -1 -12   -1.97    1.36
   1   1  12   -0.31    1.42
  -1  -1 -11    0.66    1.41
   1   1  11    0.81    1.36
  -1  -1 -10    9.40    1.74
  -1  -1 -10    8.25    1.18
   1   1  10    9.68    1.71
  -1  -1  -9    1.82    0.80
  -1  -1  -9    0.76    1.05
   1   1   9    0.19    0.84
   1   1   9    1.49    1.19
  -1  -1  -8   41.69    2.54
  -1  -1  -8   41.25    1.88
   1   1   8   42.75    2.62
   1   1   8   38.35    2.20
  -1  -1  -7    6.86    0.85
  -1  -1  -7    6.38    1.19
   1   1   7    6.98    1.29
   1   1   7    5.50    0.98
  -1  -1  -6   34.67    1.51
  -1  -1  -6   34.98    1.93
  -1  -1  -6   37.56    2.01
   1   1   6   31.64    2.01
   1   1   6   29.07    2.01
   1   1   6   32.02    1.79
  -1  -1  -5    3.30    0.93
  -1  -1  -5    2.82    0.59
  -1  -1  -5    4.16    0.83
   1   1   5    2.87    0.89
   1   1   5    4.38    0.96
  -1  -1  -4    4.14    0.85
  -1  -1  -4    3.73    0.82
  -1  -1  -4    2.77    0.50
   1   1   4    1.05    0.70
   1   1   4    0.41    0.75
  -1  -1  -3   20.32    0.83
  -1  -1  -3   20.19    1.30
  -1  -1  -3   17.69    1.27
   1   1   3   20.87    0.84
   1   1   3   19.67    1.36
   1   1   3   19.98    1.31
   1   1   3   21.18    1.28
  -1  -1  -2   71.27    1.89
  -1  -1  -2   65.35    2.32
  -1  -1  -2   67.66    2.28
   1   1   2   68.13    1.88
   1   1   2   66.98    2.36
   1   1   2   63.33    2.26
  -1  -1  -1    5.74    0.52
  -1  -1  -1    7.59    0.60
   1   1   1    6.70    0.54
   1   1   1    7.55    0.57
   1   1   1    6.79    0.52
  -1  -1   1    6.33    0.39
  -1  -1   1    6.72    0.52
  -1  -1   1    7.08    0.50
   1   1  -1    6.51    0.51
   1   1  -1    7.47    0.58
  -1  -1   2   66.76    2.10
  -1  -1   2   67.62    2.28
   1   1  -2   67.54    2.26
   1   1  -2   68.58    2.19
  -1  -1   3   20.89    1.23
  -1  -1   3   18.02    1.03
  -1  -1   3   22.06    1.06
   1   1  -3   21.09    1.30
   1   1  -3   21.39    1.10
   1   1  -3   18.91    1.08
  -1  -1   4    1.23    0.51
  -1  -1   4    0.53    0.66
  -1  -1   4    1.06    0.59
   1   1  -4    2.55    0.61
   1   1  -4    3.16    0.64
   1   1  -4    2.73    0.80
  -1  -1   5    3.25    0.63
  -1  -1   5    4.07    0.89
  -1  -1   5    3.09    0.78
   1   1  -5    3.36    0.70
   1   1  -5    3.12    0.72
   1   1  -5    2.41    0.89
  -1  -1   6   30.53    1.56
  -1  -1   6   29.66    1.89
  -1  -1   6   25.28    1.75
   1   1  -6   31.82    1.66
   1   1  -6   32.29    1.70
   1   1  -6   37.79    2.05
  -1  -1   7    6.67    0.89
  -1  -1   7    4.40    1.05
   1   1  -7    9.07    1.39
   1   1  -7    5.42    0.92
   1   1  -7    5.26    0.95
  -1  -1   8   40.61    2.34
  -1  -1   8   38.45    1.95
   1   1  -8   39.32    2.52
   1   1  -8   42.75    2.12
  -1  -1   9    0.46    0.66
  -1  -1   9    0.82    1.06
   1   1  -9    0.88    1.23
  -1  -1  10   10.48    1.61
   1   1 -10    5.99    1.63
  -1  -1  11    0.95    1.22
   1   1 -11    1.45    1.49
  -1  -1  12    0.74    1.35
   1   1 -12   -0.19    1.55
  -1  -1  13   -1.90    1.30
   1   1 -13    2.28    1.83
  -1  -1  14    6.67    1.85
   1   1 -14    9.86    2.36
   1   1 -14    4.62    2.09
  -1  -1  15   -3.03    1.48
   1   1 -15    4.61    2.14
   1   1 -15   -0.20    2.02
  -1  -1  16    3.95    1.94
   1   1 -16    6.59    2.54
   1   1 -16    2.64    2.26
   0  -2 -16    0.87    2.07
   0   2  16    1.86    2.06
   0  -2 -15    4.21    2.28
   0   2  15    4.66    2.06
   0  -2 -14   -0.91    1.68
   0   2  14   -0.13    1.63
   0  -2 -13    0.87    1.67
   0   2  13    0.49    1.61
   0  -2 -12   10.43    2.08
   0   2  12   11.97    2.08
   0  -2 -11   -0.28    1.39
   0   2  11   -0.36    1.23
   0  -2 -10   21.61    2.28
   0  -2 -10   21.70    1.57
   0   2  10   21.14    1.74
   0   2  10   20.84    2.24
   0  -2  -9   22.80    2.18
   0  -2  -9   23.26    1.49
   0   2   9   21.47    1.68
   0   2   9   24.01    2.25
   0  -2  -8   56.33    2.15
   0  -2  -8   46.91    2.79
   0   2   8   52.37    2.85
   0   2   8   51.35    2.35
   0  -2  -7   85.24    3.57
   0  -2  -7   85.98    2.82
   0   2   7   84.04    3.14
   0   2   7   82.33    3.61
   0  -2  -6    2.48    0.90
   0  -2  -6    2.50    0.59
   0   2   6    1.92    0.90
   0   2   6    2.92    0.99
   0  -2  -5    2.74    0.80
   0  -2  -5    3.26    0.85
   0  -2  -5    3.75    0.54
   0   2   5    1.43    0.82
   0   2   5    4.33    0.89
   0  -2  -4  110.43    3.82
   0  -2  -4  115.38    3.92
   0   2   4  114.64    3.96
   0   2   4  115.16    3.81
   0  -2  -3    7.69    0.90
   0  -2  -3    6.71    0.81
   0   2   3    9.75    0.86
   0   2   3    9.86    0.98
   0  -2  -2  111.12    3.67
   0  -2  -2  119.12    3.57
   0   2   2  124.77    3.59
   0   2   2  113.29    3.69
   0  -2  -1  102.29    2.91
   0   2   1   95.51    2.76
   0   2   1   95.56    2.80
   0   2   1   93.83    2.58
   0   2   1   93.02    2.86
   0   2   1   98.95    2.96
   0  -2   0  161.86    4.44
   0  -2   0  158.03    4.39
   0   2   0  161.05    4.39
   0   2   0  165.13    4.44
   0  -2   1   93.60    2.83
   0  -2   1   93.16    2.94
   0   2  -1   99.21    2.83
   0   2  -1   97.51    2.73
   0   2  -1   97.16    2.94
   0   2  -1   95.92    2.97
   0  -2   2  127.15    3.77
   0  -2   2  120.13    3.70
   0  -2   2  123.36    3.55
   0   2  -2  123.07    3.77
   0   2  -2  115.10    3.70
   0   2  -2  116.81    3.52
   0  -2   3    9.36    0.76
   0  -2   3    9.60    0.92
   0  -2   3   10.85    0.85
   0   2  -3    6.26    0.67
   0   2  -3    5.95    0.77
   0   2  -3    7.15    0.91
   0  -2   4  113.19    3.63
   0  -2   4  108.49    3.60
   0  -2   4  111.58    3.80
   0   2  -4  111.20    3.84
   0   2  -4  112.77    3.67
   0   2  -4  108.12    3.57
   0  -2   5    4.22    0.85
   0  -2   5    3.08    0.80
   0  -2   5    3.92    0.72
   0   2  -5    4.58    1.04
   0   2  -5    3.77    0.75
   0   2  -5    3.77    0.78
   0  -2   6    0.84    0.81
   0  -2   6    0.99    0.67
   0   2  -6    2.41    0.85
   0   2  -6    1.87    0.74
   0   2  -6    2.87    1.08
   0  -2   7   83.55    3.11
   0  -2   7   77.69    3.24
   0   2  -7   77.08    3.10
   0   2  -7   76.68    3.15
   0   2  -7   81.35    3.51
   0  -2   8   46.59    2.31
   0  -2   8   52.10    2.63
   0   2  -8   50.31    2.79
   0   2  -8   46.47    2.42
   0  -2   9   24.00    1.93
   0   2  -9   21.95    2.23
   0  -2  10   23.89    2.28
   0   2 -10   28.29    2.59
   0  -2  11   -1.01    1.15
   0   2 -11   -1.40    1.34
   0  -2  12   12.30    2.03
   0   2 -12   12.13    2.21
   0  -2  13    1.71    1.58
   0   2 -13    4.46    2.10
   0  -2  14    1.97    1.67
   0   2 -14   -0.07    1.81
   0   2 -14    1.48    1.84
   0  -2  15    7.77    2.23
   0   2 -15    2.34    2.21
   0   2 -15    5.60    2.23
   0  -2  16   -2.81    1.78
   0   2 -16   -2.09    1.96
   0   2 -16   -0.28    2.04
   1  -3 -16    1.92    2.19
  -1   3  16    0.93    1.93
   1  -3 -15    0.41    1.95
  -1   3  15   -0.31    1.71
   1  -3 -14    2.19    1.85
  -1   3  14    0.29    1.57
   1  -3 -13   12.80    2.33
  -1   3  13   10.75    2.17
   1  -3 -12    1.19    1.61
  -1   3  12    2.26    1.50
   1  -3 -11   25.53    2.66
  -1   3  11   24.77    2.53
   1  -3 -10    0.47    1.25
   1  -3 -10    1.04    0.82
  -1   3  10   -0.99    0.72
  -1   3  10    0.76    1.18
   1  -3  -9    1.29    1.17
   1  -3  -9    1.11    0.69
  -1   3   9    1.34    0.74
  -1   3   9    0.20    0.96
   1  -3  -8   22.19    2.08
  -1   3   8   25.03    1.93
  -1   3   8   26.70    1.60
   1  -3  -7    6.44    1.27
  -1   3   7    5.25    1.17
  -1   3   7    7.18    0.91
   1  -3  -6   -0.62    0.83
  -1   3   6    1.18    0.89
  -1   3   6    0.45    0.75
   1  -3  -5   87.55    3.38
  -1   3   5   94.33    3.57
  -1   3   5   92.72    3.30
   1  -3  -4   -0.18    0.69
  -1   3   4   -0.23    0.67
  -1   3   4   -0.36    0.63
   1  -3  -3   43.85    1.93
  -1   3   3   50.70    1.99
  -1   3   3   50.29    2.11
   1  -3  -2    8.21    0.79
   1  -3  -2    9.03    0.56
  -1   3   2   13.35    0.89
   1  -3  -1    9.65    0.70
   1  -3  -1    8.19    0.66
   1  -3  -1   10.43    0.61
  -1   3   1    8.95    0.67
  -1   3   1   10.11    0.61
  -1   3   1    9.84    0.58
  -1   3   1   10.82    0.61
  -1   3   1   10.65    0.73
   1  -3   0   87.63    2.50
   1  -3   0   87.18    2.68
   1  -3   0   87.20    2.58
   1  -3   0   89.44    2.58
   1  -3   0   87.42    2.57
  -1   3   0   87.00    2.67
  -1   3   0   89.70    2.49
  -1   3   0   87.24    2.57
  -1   3   0   84.59    2.55
  -1   3   0   86.35    2.56
   1  -3   1    8.76    0.69
   1  -3   1    8.75    0.72
   1  -3   1   11.14    0.81
   1  -3   1    9.57    0.76
  -1   3  -1   11.38    0.77
  -1   3  -1    8.61    0.73
  -1   3  -1   10.64    0.82
  -1   3  -1    8.98    0.66
   1  -3   2   11.91    0.90
   1  -3   2   11.91    0.90
   1  -3   2   11.84    0.94
  -1   3  -2    9.14    0.76
  -1   3  -2    8.24    0.80
  -1   3  -2    8.88    0.86
  -1   3  -2    8.53    0.90
   1  -3   3   51.08    1.99
   1  -3   3   50.02    2.08
   1  -3   3   47.91    1.84
  -1   3  -3   47.76    2.07
  -1   3  -3   47.04    1.98
  -1   3  -3   44.28    1.83
  -1   3  -3   48.94    1.94
   1  -3   4    1.07    0.75
   1  -3   4   -0.51    0.59
   1  -3   4   -0.37    0.60
  -1   3  -4   -0.30    0.57
  -1   3  -4    0.17    0.69
  -1   3  -4    0.72    0.80
  -1   3  -4   -0.39    0.65
   1  -3   5   92.17    3.36
   1  -3   5   94.86    3.35
   1  -3   5   90.65    3.50
  -1   3  -5   94.37    3.28
  -1   3  -5   91.40    3.51
  -1   3  -5   92.70    3.38
  -1   3  -5   93.58    3.30
   1  -3   6    0.04    0.62
   1  -3   6    0.68    0.82
  -1   3  -6   -0.12    0.83
  -1   3  -6   -0.03    1.01
  -1   3  -6    0.65    0.70
  -1   3  -6    0.20    0.67
   1  -3   7    5.56    0.99
   1  -3   7    5.00    1.10
  -1   3  -7    3.98    1.25
  -1   3  -7    4.43    1.09
  -1   3  -7    4.98    0.95
   1  -3   8   24.66    1.85
  -1   3  -8   23.64    2.20
  -1   3  -8   24.39    1.90
   1  -3   9   -1.33    1.01
  -1   3  -9   -0.93    1.00
  -1   3  -9   -0.24    1.23
   1  -3  10    2.15    1.27
  -1   3 -10    0.27    1.40
   1  -3  11   26.34    2.52
  -1   3 -11   29.27    2.85
   1  -3  12    4.44    1.58
  -1   3 -12    0.72    1.75
   1  -3  13   12.16    2.19
  -1   3 -13    7.89    2.19
   1  -3  14    1.03    1.73
  -1   3 -14   -0.85    1.71
  -1   3 -14   -0.45    1.92
   1  -3  15   -3.46    1.70
  -1   3 -15    3.90    2.23
  -1   3 -15   -0.46    1.88
   1  -3  16    2.67    2.07
  -1   3 -16   -1.45    2.10
  -1   3 -16    3.34    2.35
   2  -4 -15    2.64    2.07
  -2   4  15    2.21    1.86
   2  -4 -14   -1.67    1.76
  -2   4  14    0.38    1.57
   2  -4 -13    1.05    1.66
  -2   4  13    2.78    1.64
   2  -4 -12   20.56    2.54
  -2   4  12   15.08    2.26
   2  -4 -11   -0.47    1.40
  -2   4  11    1.58    1.34
   2  -4 -10    6.55    1.03
   2  -4 -10    8.42    1.73
  -2   4  10    2.04    1.34
  -2   4  10    5.45    0.94
   2  -4  -9    7.81    1.46
  -2   4   9   11.19    1.66
  -2   4   9   10.20    1.05
   2  -4  -8    0.02    1.05
  -2   4   8    0.60    0.98
  -2   4   8    0.59    0.63
   2  -4  -7    0.91    1.00
  -2   4   7    0.81    0.84
  -2   4   7    0.86    0.94
   2  -4  -6    7.88    1.26
  -2   4   6    9.15    1.15
  -2   4   6    9.00    1.27
   2  -4  -5    6.40    1.06
  -2   4   5    6.08    0.93
  -2   4   5    6.09    1.04
   2  -4  -4   56.17    2.29
  -2   4   4   54.18    2.13
  -2   4   4   53.52    2.35
   2  -4  -3   10.12    0.95
  -2   4   3    9.10    0.84
  -2   4   3    9.57    1.04
   2  -4  -2   31.59    1.41
   2  -4  -2   32.60    1.21
  -2   4   2   31.53    1.50
  -2   4   2   30.90    1.37
   2  -4  -1   34.09    1.29
   2  -4  -1   35.97    1.48
   2  -4  -1   35.72    1.33
   2  -4  -1   34.57    1.38
  -2   4   1   36.63    1.45
  -2   4   1   35.34    1.45
  -2   4   1   34.86    1.28
  -2   4   1   36.23    1.32
  -2   4   1   37.07    1.20
  -2   4   1   38.11    1.37
   2  -4   0    6.26    0.47
   2  -4   0    6.11    0.65
   2  -4   0    6.55    0.70
   2  -4   0    5.16    0.64
   2  -4   0    5.53    0.57
   2  -4   0    7.07    0.62
  -2   4   0    5.58    0.63
  -2   4   0    7.14    0.58
  -2   4   0    5.39    0.69
  -2   4   0    4.26    0.49
  -2   4   0    6.51    0.60
  -2   4   0    4.99    0.60
   2  -4   1   36.78    1.61
   2  -4   1   37.92    1.42
   2  -4   1   34.51    1.50
   2  -4   1   37.66    1.54
  -2   4  -1   34.20    1.50
  -2   4  -1   36.77    1.51
  -2   4  -1   34.21    1.55
   2  -4   2   28.93    1.57
   2  -4   2   30.87    1.43
   2  -4   2   28.39    1.50
   2  -4   2   32.03    1.55
  -2   4  -2   33.00    1.60
  -2   4  -2   31.95    1.52
  -2   4  -2   32.86    1.55
  -2   4  -2   33.75    1.45
   2  -4   3    9.39    0.98
   2  -4   3   10.15    1.03
   2  -4   3    9.70    1.06
   2  -4   3   10.26    0.94
  -2   4  -3   10.92    1.01
  -2   4  -3   10.10    0.93
  -2   4  -3    9.25    1.08
  -2   4  -3   13.09    1.11
   2  -4   4   56.60    2.42
   2  -4   4   53.94    2.24
   2  -4   4   55.31    2.43
  -2   4  -4   52.31    2.36
  -2   4  -4   58.00    2.25
  -2   4  -4   54.02    2.23
  -2   4  -4   53.48    2.38
   2  -4   5    5.94    1.04
   2  -4   5    6.89    1.05
   2  -4   5    5.89    0.96
  -2   4  -5    8.55    1.14
  -2   4  -5    7.25    1.01
  -2   4  -5    8.01    1.01
  -2   4  -5    8.76    1.23
   2  -4   6   10.05    1.21
   2  -4   6    8.17    1.23
  -2   4  -6   10.12    1.34
  -2   4  -6    8.18    1.37
  -2   4  -6   11.59    1.22
   2  -4   7    1.49    0.99
  -2   4  -7    0.74    1.11
  -2   4  -7   -0.22    0.68
  -2   4  -7    1.53    1.04
   2  -4   8   -0.22    0.94
  -2   4  -8   -0.22    1.16
  -2   4  -8    0.71    1.07
   2  -4   9    8.16    1.56
  -2   4  -9   10.95    1.57
  -2   4  -9   11.92    1.90
   2  -4  10    7.02    1.56
  -2   4 -10    5.84    1.69
   2  -4  11    1.43    1.36
  -2   4 -11    1.00    1.60
   2  -4  12   16.16    2.26
  -2   4 -12   17.12    2.57
   2  -4  13   -0.23    1.50
  -2   4 -13    1.27    1.79
   2  -4  14    2.27    1.86
  -2   4 -14    3.65    2.03
  -2   4 -14    0.65    1.93
   2  -4  15   -0.18    1.88
  -2   4 -15   -2.27    1.96
  -2   4 -15   -0.62    1.92
   3  -5 -15   -0.08    2.00
  -3   5  15    1.37    1.75
   3  -5 -14    2.15    2.05
  -3   5  14    2.89    1.74
   3  -5 -13   -0.04    1.65
  -3   5  13    1.40    1.57
   3  -5 -12   -0.97    1.53
  -3   5  12   -1.42    1.40
   3  -5 -11    6.85    1.78
  -3   5  11    2.99    1.43
   3  -5 -10   -0.06    1.26
  -3   5  10    1.51    0.71
  -3   5  10    0.69    1.06
   3  -5  -9    2.73    1.34
  -3   5   9    2.58    1.21
  -3   5   9    3.29    0.73
   3  -5  -8   45.65    2.64
  -3   5   8   45.23    1.88
  -3   5   8   42.18    2.63
   3  -5  -7    1.48    0.97
  -3   5   7    2.26    0.87
  -3   5   7    1.31    0.96
   3  -5  -6    0.47    0.89
  -3   5   6    2.12    0.82
  -3   5   6   -0.67    0.77
   3  -5  -5    6.00    1.02
  -3   5   5    2.10    0.86
  -3   5   5    2.49    0.94
  -3   5   5    2.72    0.75
   3  -5  -4   55.36    2.25
  -3   5   4   48.56    1.96
  -3   5   4   48.65    2.33
   3  -5  -3   10.91    0.99
   3  -5  -3    9.72    0.79
  -3   5   3   12.31    1.16
  -3   5   3   14.13    1.04
   3  -5  -2   15.38    1.21
   3  -5  -2   18.99    1.05
   3  -5  -2   16.36    1.04
  -3   5   2   14.27    1.19
  -3   5   2   16.42    1.03
  -3   5   2   17.76    1.06
  -3   5   2   16.22    0.91
   3  -5  -1   12.38    0.97
  -3   5   1    7.44    0.59
  -3   5   1    6.79    0.81
  -3   5   1    6.73    0.63
  -3   5   1    6.85    0.51
  -3   5   1    6.32    0.70
  -3   5   1    7.32    0.73
  -3   5   1    7.69    0.63
   3  -5   0   41.81    1.30
   3  -5   0   37.82    1.51
   3  -5   0   39.99    1.64
   3  -5   0   38.62    1.76
   3  -5   0   40.75    1.63
   3  -5   0   38.77    1.42
  -3   5   0   38.05    1.74
  -3   5   0   41.05    1.66
  -3   5   0   41.86    1.66
  -3   5   0   38.95    1.41
  -3   5   0   36.98    1.48
  -3   5   0   37.30    1.41
   3  -5   1    8.27    0.79
   3  -5   1    7.10    0.86
   3  -5   1    6.67    0.73
   3  -5   1    5.90    0.82
  -3   5  -1   13.38    1.01
  -3   5  -1   11.22    1.02
  -3   5  -1   11.53    0.92
   3  -5   2   15.42    1.24
   3  -5   2   14.34    1.19
   3  -5   2   14.50    1.19
  -3   5  -2   14.96    1.19
  -3   5  -2   16.25    1.23
  -3   5  -2   17.68    1.25
  -3   5  -2   16.28    1.25
   3  -5   3   11.77    1.15
   3  -5   3   12.01    1.15
   3  -5   3   10.95    1.04
   3  -5   3   11.08    1.14
  -3   5  -3   11.35    1.21
  -3   5  -3   10.86    1.02
  -3   5  -3   11.21    1.18
  -3   5  -3    9.64    1.02
   3  -5   4   51.85    2.39
   3  -5   4   51.55    2.34
   3  -5   4   46.68    2.15
  -3   5  -4   49.95    2.20
  -3   5  -4   54.26    2.23
  -3   5  -4   48.61    2.40
  -3   5  -4   49.09    2.35
   3  -5   5    4.58    0.95
   3  -5   5    3.36    0.99
  -3   5  -5    6.75    0.98
  -3   5  -5    4.56    1.09
  -3   5  -5    6.81    1.26
   3  -5   6    0.57    0.90
  -3   5  -6   -0.40    1.00
  -3   5  -6    0.11    0.71
  -3   5  -6    1.53    1.04
   3  -5   7    1.32    1.06
  -3   5  -7    2.26    1.20
  -3   5  -7    0.77    1.03
   3  -5   8   41.10    2.48
  -3   5  -8   45.18    2.70
  -3   5  -8   46.35    2.59
   3  -5   9    3.28    1.29
  -3   5  -9    1.22    1.33
  -3   5  -9    0.70    1.39
   3  -5  10    1.42    1.29
  -3   5 -10   -1.11    1.39
   3  -5  11    6.91    1.77
  -3   5 -11    8.51    2.01
   3  -5  12    1.64    1.55
  -3   5 -12   -0.22    1.68
   3  -5  13    0.24    1.70
  -3   5 -13    5.06    2.08
   3  -5  14    1.75    1.87
  -3   5 -14    0.73    1.85
  -3   5 -14   -0.11    2.02
   3  -5  15   -4.33    1.71
  -3   5 -15   -1.14    1.94
  -3   5 -15   -1.14    2.06
   4  -6 -15    3.01    2.15
  -4   6  15    1.53    1.77
   4  -6 -14   -0.01    1.81
  -4   6  14   -0.94    1.59
   4  -6 -13    2.14    1.83
  -4   6  13   -0.85    1.34
   4  -6 -12    1.55    1.65
  -4   6  12    0.09    1.33
   4  -6 -11    1.38    1.52
  -4   6  11   -0.33    1.22
   4  -6 -10    0.72    1.32
  -4   6  10   -0.39    1.17
   4  -6  -9   21.50    2.17
  -4   6   9   23.44    2.24
  -4   6   9   23.17    1.23
  -4   6   9   24.92    2.33
   4  -6  -8   17.15    1.83
  -4   6   8   16.01    1.85
  -4   6   8   19.08    1.97
  -4   6   8   16.69    1.09
   4  -6  -7    6.23    1.30
  -4   6   7    4.18    1.15
  -4   6   7    4.53    1.15
  -4   6   7    2.67    0.88
   4  -6  -6    7.86    1.22
  -4   6   6    9.52    1.08
  -4   6   6   10.29    1.38
  -4   6   6    7.37    1.28
   4  -6  -5    8.90    1.17
  -4   6   5    8.47    0.94
  -4   6   5    8.23    1.28
   4  -6  -4   28.19    1.66
  -4   6   4   27.40    1.25
  -4   6   4   30.31    1.85
  -4   6   4   28.87    1.38
   4  -6  -3    1.02    0.62
   4  -6  -3    1.16    0.79
   4  -6  -3    0.01    0.57
  -4   6   3    1.44    0.80
  -4   6   3    3.22    0.59
  -4   6   3    2.52    0.60
   4  -6  -2    3.61    0.84
   4  -6  -2    4.84    0.76
   4  -6  -2    2.85    0.60
  -4   6   2    5.15    0.54
  -4   6   2    4.36    0.44
  -4   6   2    4.82    0.69
  -4   6   2    5.93    0.90
  -4   6   2    4.71    0.63
   4  -6  -1   44.77    1.58
   4  -6  -1   49.71    2.03
   4  -6  -1   45.06    1.92
   4  -6  -1   42.63    1.87
   4  -6  -1   46.64    1.66
  -4   6   1   45.25    1.86
  -4   6   1   49.59    1.60
  -4   6   1   49.00    1.66
  -4   6   1   48.60    1.40
  -4   6   1   52.08    1.93
  -4   6   1   48.01    2.00
  -4   6   1   47.69    1.69
   4  -6   0   76.51    2.70
   4  -6   0   66.15    2.37
   4  -6   0   68.85    2.07
   4  -6   0   74.61    2.26
   4  -6   0   75.22    2.56
   4  -6   0   74.60    2.60
  -4   6   0   75.12    2.52
  -4   6   0   67.03    2.21
  -4   6   0   73.09    2.67
  -4   6   0   66.54    2.37
   4  -6   1   50.45    1.77
   4  -6   1   48.45    1.90
   4  -6   1   47.83    2.09
   4  -6   1   49.31    2.04
  -4   6  -1   46.69    1.92
  -4   6  -1   40.46    2.04
  -4   6  -1   42.07    1.94
   4  -6   2    4.39    0.85
   4  -6   2    4.00    0.82
   4  -6   2    3.66    0.84
  -4   6  -2    3.73    0.92
  -4   6  -2    4.03    0.82
  -4   6  -2    4.05    0.86
  -4   6  -2    3.95    0.77
   4  -6   3    2.34    0.78
   4  -6   3    2.89    0.85
   4  -6   3    2.52    0.83
   4  -6   3    2.42    0.78
  -4   6  -3    1.49    0.85
  -4   6  -3    1.22    0.69
  -4   6  -3    0.06    0.68
  -4   6  -3    0.51    0.73
   4  -6   4   28.05    1.78
   4  -6   4   24.57    1.74
   4  -6   4   27.92    1.83
   4  -6   4   25.84    1.68
  -4   6  -4   29.05    1.93
  -4   6  -4   26.96    1.80
  -4   6  -4   29.18    1.86
   4  -6   5    6.56    1.10
   4  -6   5    7.59    1.15
  -4   6  -5    6.94    1.13
  -4   6  -5    9.90    1.42
  -4   6  -5    7.76    1.30
   4  -6   6   10.86    1.40
  -4   6  -6    8.43    1.21
  -4   6  -6    6.58    1.33
  -4   6  -6    5.85    1.36
   4  -6   7    2.48    1.19
  -4   6  -7    6.13    1.42
  -4   6  -7    4.26    1.36
   4  -6   8   19.41    1.94
  -4   6  -8   18.16    2.09
  -4   6  -8   17.65    2.00
   4  -6   9   21.98    2.21
  -4   6  -9   20.96    2.31
  -4   6  -9   25.72    2.38
   4  -6  10    1.83    1.37
  -4   6 -10    0.67    1.37
  -4   6 -10    0.21    1.47
   4  -6  11    1.20    1.44
  -4   6 -11    0.14    1.61
   4  -6  12    0.06    1.61
  -4   6 -12    0.30    1.75
   4  -6  13    1.10    1.58
  -4   6 -13    2.37    1.92
   4  -6  14   -2.11    1.68
  -4   6 -14    1.15    1.92
  -4   6 -14    1.17    1.96
   4  -6  15    0.95    1.99
  -4   6 -15    2.43    2.22
  -4   6 -15   -0.94    2.00
   5  -7 -15    4.91    2.26
  -5   7  15    4.56    2.10
   5  -7 -14    5.90    2.25
  -5   7  14    4.60    1.89
   5  -7 -13   -1.06    1.71
  -5   7  13   -1.84    1.37
   5  -7 -12    7.16    1.93
  -5   7  12    8.84    1.90
   5  -7 -11   25.56    2.60
  -5   7  11   21.35    2.49
   5  -7 -10    4.45    1.50
  -5   7  10    3.99    1.41
   5  -7  -9   22.21    2.17
  -5   7   9   17.88    2.11
  -5   7   9   20.69    0.98
   5  -7  -8    9.40    1.55
  -5   7   8    7.48    1.47
  -5   7   8    3.21    1.25
  -5   7   8    5.57    0.59
  -5   7   8    5.98    1.14
   5  -7  -7   61.12    2.94
  -5   7   7   57.41    1.94
  -5   7   7   61.77    3.08
  -5   7   7   55.63    2.53
  -5   7   7   56.78    3.05
   5  -7  -6   18.05    1.63
  -5   7   6   17.04    1.30
  -5   7   6   14.68    1.71
  -5   7   6   16.81    0.93
   5  -7  -5    7.94    1.12
  -5   7   5    7.56    0.71
  -5   7   5    8.07    0.85
  -5   7   5    6.01    1.15
   5  -7  -4   25.42    1.43
   5  -7  -4   22.14    1.50
  -5   7   4   23.82    1.26
  -5   7   4   27.76    1.27
  -5   7   4   24.19    1.78
   5  -7  -3   99.18    3.23
   5  -7  -3   97.78    3.20
   5  -7  -3   99.63    3.68
  -5   7   3   98.91    3.23
  -5   7   3   95.26    2.98
  -5   7   3   96.22    3.22
  -5   7   3   95.11    3.64
   5  -7  -2    9.80    1.00
   5  -7  -2    9.49    0.84
   5  -7  -2    8.53    1.15
  -5   7   2   12.20    0.76
  -5   7   2   13.28    0.79
  -5   7   2   12.21    0.89
  -5   7   2   11.63    0.57
  -5   7   2   11.64    0.98
  -5   7   2   11.41    1.22
   5  -7  -1  203.01    6.35
   5  -7  -1  202.46    5.72
   5  -7  -1  214.95    6.43
   5  -7  -1  210.40    6.12
  -5   7   1  213.55    6.07
  -5   7   1  209.67    5.86
  -5   7   1  209.44    6.42
  -5   7   1  207.53    6.01
  -5   7   1  197.86    6.33
  -5   7   1  212.68    5.73
   5  -7   0  124.51    3.87
   5  -7   0  122.92    4.20
   5  -7   0  124.93    4.15
   5  -7   0  128.46    3.45
   5  -7   0  125.46    3.65
   5  -7   0  119.87    4.02
  -5   7   0  117.89    4.18
  -5   7   0  126.93    3.89
  -5   7   0  127.97    3.64
  -5   7   0  133.90    4.08
   5  -7   1  210.65    6.49
   5  -7   1  212.12    5.85
   5  -7   1  212.69    6.31
   5  -7   1  209.66    6.19
   5  -7   1  204.34    6.16
  -5   7  -1  196.04    6.17
  -5   7  -1  204.93    6.11
  -5   7  -1  194.85    6.47
   5  -7   2   12.36    1.22
   5  -7   2   13.20    1.29
   5  -7   2   12.93    1.12
  -5   7  -2   11.28    1.20
  -5   7  -2   10.42    1.14
  -5   7  -2    9.44    1.11
  -5   7  -2   12.12    1.31
   5  -7   3   93.29    3.55
   5  -7   3  103.98    3.63
  -5   7  -3   95.39    3.60
  -5   7  -3  103.18    3.70
  -5   7  -3   89.31    3.71
   5  -7   4   25.00    1.80
   5  -7   4   27.01    1.94
   5  -7   4   24.68    1.70
  -5   7  -4   22.25    1.81
  -5   7  -4   21.89    1.79
  -5   7  -4   26.46    1.96
   5  -7   5    5.18    1.10
   5  -7   5    6.75    1.23
  -5   7  -5    6.56    1.31
  -5   7  -5    6.65    1.14
  -5   7  -5    7.31    1.32
   5  -7   6   14.79    1.65
   5  -7   6   16.88    1.67
  -5   7  -6   17.86    1.85
  -5   7  -6   15.66    1.82
   5  -7   7   61.87    3.02
  -5   7  -7   60.67    3.20
  -5   7  -7   62.72    3.21
   5  -7   8    5.35    1.44
  -5   7  -8    4.25    1.53
  -5   7  -8    3.45    1.41
   5  -7   9   22.27    2.25
  -5   7  -9   20.64    2.38
  -5   7  -9   21.91    2.34
   5  -7  10    4.75    1.59
  -5   7 -10    2.58    1.63
  -5   7 -10    3.95    1.76
   5  -7  11   24.87    2.63
  -5   7 -11   25.06    2.85
   5  -7  12    7.50    2.00
  -5   7 -12    5.55    2.15
   5  -7  13   -1.32    1.67
  -5   7 -13    1.87    1.99
   5  -7  14    8.03    2.22
  -5   7 -14    2.95    2.01
  -5   7 -14    2.24    2.21
   5  -7  15    5.86    2.26
  -5   7 -15    0.61    2.24
  -5   7 -15    2.21    2.16
   6  -8 -15    0.50    2.00
  -6   8  15    3.01    1.96
   6  -8 -14    0.38    2.03
  -6   8  14   -0.71    1.51
   6  -8 -13    4.30    1.91
  -6   8  13    5.09    1.83
   6  -8 -12   18.88    2.51
  -6   8  12   12.76    2.21
   6  -8 -11    3.91    1.78
  -6   8  11    7.00    1.72
   6  -8 -10   13.50    1.98
  -6   8  10   13.64    2.05
   6  -8  -9    3.02    1.40
  -6   8   9    3.02    1.33
   6  -8  -8   32.79    2.36
  -6   8   8   29.47    2.59
  -6   8   8   24.43    2.32
  -6   8   8   31.07    1.94
   6  -8  -7    6.83    1.26
  -6   8   7    3.12    1.22
  -6   8   7    4.72    0.92
  -6   8   7    3.20    0.48
   6  -8  -6    4.67    1.09
  -6   8   6    1.58    1.02
  -6   8   6    2.72    0.51
  -6   8   6    2.46    0.75
   6  -8  -5   24.67    1.63
  -6   8   5   22.44    1.96
  -6   8   5   20.90    1.27
  -6   8   5   23.91    1.20
   6  -8  -4  122.08    4.58
   6  -8  -4  124.51    4.00
   6  -8  -4  124.66    4.08
  -6   8   4  124.14    3.74
  -6   8   4  124.42    4.60
  -6   8   4  123.73    3.77
  -6   8   4  120.98    3.94
   6  -8  -3   39.01    2.12
   6  -8  -3   38.04    1.66
   6  -8  -3   41.76    1.93
  -6   8   3   35.13    1.39
  -6   8   3   34.95    2.07
  -6   8   3   35.95    1.73
  -6   8   3   37.45    1.31
  -6   8   3   37.58    1.43
   6  -8  -2    3.18    0.87
   6  -8  -2    2.43    0.89
   6  -8  -2    2.54    0.58
  -6   8   2    3.30    0.59
  -6   8   2    3.34    0.51
  -6   8   2    3.07    0.71
  -6   8   2    4.02    0.49
  -6   8   2    2.41    0.91
   6  -8  -1    4.61    0.53
   6  -8  -1    6.12    1.02
   6  -8  -1    6.61    1.05
   6  -8  -1    4.55    0.82
  -6   8   1    5.72    0.58
  -6   8   1    5.34    0.63
  -6   8   1    5.84    1.03
  -6   8   1    5.92    0.89
  -6   8   1    5.85    0.57
   6  -8   0   71.38    2.33
   6  -8   0   70.84    2.08
   6  -8   0   70.51    2.87
   6  -8   0   75.78    2.55
   6  -8   0   69.87    2.88
   6  -8   0   71.70    2.82
  -6   8   0   74.40    2.79
  -6   8   0   69.73    2.89
  -6   8   0   75.47    2.29
  -6   8   0   76.96    2.56
   6  -8   1    4.63    0.95
   6  -8   1    5.99    0.83
   6  -8   1    5.52    0.72
   6  -8   1    6.09    1.00
   6  -8   1    5.73    1.04
  -6   8  -1    5.86    0.99
  -6   8  -1    3.66    1.00
  -6   8  -1    4.91    0.86
   6  -8   2    4.13    0.85
   6  -8   2    2.55    0.93
  -6   8  -2    3.60    0.91
  -6   8  -2    2.19    0.88
  -6   8  -2    2.87    1.01
   6  -8   3   37.07    2.08
   6  -8   3   36.37    2.01
  -6   8  -3   42.32    2.34
  -6   8  -3   35.17    2.11
  -6   8  -3   41.13    2.16
   6  -8   4  122.13    4.41
   6  -8   4  117.41    4.28
  -6   8  -4  121.54    4.63
  -6   8  -4  120.28    4.44
   6  -8   5   24.59    1.85
   6  -8   5   23.61    1.97
  -6   8  -5   25.87    2.07
  -6   8  -5   23.01    1.99
   6  -8   6    1.25    0.99
   6  -8   6    3.67    1.14
  -6   8  -6    4.97    1.37
  -6   8  -6    5.01    1.36
   6  -8   7    3.25    1.24
   6  -8   7    5.61    1.30
  -6   8  -7    3.81    1.42
  -6   8  -7    4.11    1.30
   6  -8   8   32.09    2.41
  -6   8  -8   40.78    2.71
  -6   8  -8   28.88    2.67
   6  -8   9    3.59    1.50
  -6   8  -9    5.84    1.74
  -6   8  -9    2.43    1.51
   6  -8  10   12.82    1.96
  -6   8 -10   13.62    2.21
  -6   8 -10   13.37    2.31
   6  -8  11    5.98    1.85
  -6   8 -11    8.29    2.13
   6  -8  12    8.81    2.01
  -6   8 -12    8.77    2.32
   6  -8  13    6.93    2.12
  -6   8 -13    4.23    1.88
  -6   8 -13    4.96    2.21
   6  -8  14    1.26    1.87
  -6   8 -14    1.59    2.18
  -6   8 -14   -1.21    1.96
   6  -8  15    1.24    2.00
  -6   8 -15   -0.21    1.96
  -6   8 -15    1.21    2.36
   7  -9 -14    1.20    1.75
  -7   9  14    0.00    1.55
   7  -9 -13    0.02    1.63
  -7   9  13    3.03    1.75
   7  -9 -12    1.15    1.61
  -7   9  12    2.72    1.63
   7  -9 -11    3.16    1.65
  -7   9  11    6.74    1.76
   7  -9 -10    1.39    1.40
  -7   9  10    0.71    1.28
   7  -9  -9   10.57    1.77
  -7   9   9    9.83    1.74
   7  -9  -8    0.76    1.12
  -7   9   8    0.54    1.05
  -7   9   8    0.66    0.85
   7  -9  -7    4.74    1.19
  -7   9   7    2.95    1.28
  -7   9   7    2.49    0.81
  -7   9   7    1.76    0.48
   7  -9  -6    1.15    0.93
  -7   9   6    1.95    0.56
  -7   9   6    2.57    1.13
  -7   9   6    2.51    0.68
   7  -9  -5   21.33    1.54
   7  -9  -5   20.41    1.57
  -7   9   5   20.27    1.21
  -7   9   5   18.38    1.10
  -7   9   5   21.64    2.03
  -7   9   5   20.81    1.25
   7  -9  -4   36.44    1.83
   7  -9  -4   38.26    2.00
   7  -9  -4   37.93    2.30
  -7   9   4   43.46    2.38
  -7   9   4   37.58    1.43
  -7   9   4   39.67    1.78
  -7   9   4   39.08    1.54
  -7   9   4   38.26    1.46
   7  -9  -3   15.24    1.36
   7  -9  -3   17.29    1.66
   7  -9  -3   15.74    1.10
  -7   9   3   13.78    0.85
  -7   9   3   13.88    0.81
  -7   9   3   11.84    1.44
  -7   9   3   13.75    1.16
  -7   9   3   14.57    0.61
   7  -9  -2   10.52    1.29
   7  -9  -2    9.68    1.02
   7  -9  -2   12.33    1.28
   7  -9  -2    9.00    0.79
  -7   9   2   11.64    1.36
  -7   9   2   10.88    1.11
  -7   9   2    9.95    0.81
  -7   9   2   11.95    0.74
  -7   9   2   10.81    0.81
   7  -9  -1    1.29    0.87
   7  -9  -1    0.55    0.39
   7  -9  -1    1.97    0.72
   7  -9  -1   -0.26    0.77
  -7   9   1    0.99    0.79
  -7   9   1    0.45    0.42
  -7   9   1    0.11    0.71
  -7   9   1    0.45    0.48
   7  -9   0   17.29    0.99
   7  -9   0   15.78    1.42
   7  -9   0   17.78    1.53
   7  -9   0   16.53    1.12
   7  -9   0   16.13    0.65
   7  -9   0   17.38    1.51
  -7   9   0   15.90    1.15
  -7   9   0   15.69    0.86
  -7   9   0   20.46    1.63
   7  -9   1    1.17    0.66
   7  -9   1   -0.68    0.77
   7  -9   1   -0.83    0.74
   7  -9   1    0.84    0.55
  -7   9  -1    0.64    0.92
  -7   9  -1    0.39    0.72
   7  -9   2    9.42    1.31
   7  -9   2   10.64    1.02
   7  -9   2    9.58    1.13
  -7   9  -2    9.73    1.36
  -7   9  -2   10.87    1.25
   7  -9   3   13.66    1.46
   7  -9   3   15.75    1.61
  -7   9  -3   18.37    1.64
  -7   9  -3   16.41    1.69
   7  -9   4   34.77    2.21
  -7   9  -4   34.10    2.14
  -7   9  -4   39.54    2.43
   7  -9   5   19.62    1.90
   7  -9   5   21.90    1.98
  -7   9  -5   20.47    2.07
  -7   9  -5   22.07    2.02
   7  -9   6    0.69    1.05
   7  -9   6    1.36    1.11
  -7   9  -6    1.06    1.21
  -7   9  -6    0.47    1.23
   7  -9   7    2.92    1.22
   7  -9   7    3.04    1.20
  -7   9  -7    1.73    1.37
  -7   9  -7   -0.55    1.23
   7  -9   8    0.19    1.27
  -7   9  -8    0.58    1.44
  -7   9  -8   -0.43    1.40
   7  -9   9    8.28    1.71
  -7   9  -9   11.13    2.05
  -7   9  -9    9.42    2.00
   7  -9  10    0.23    1.40
  -7   9 -10    0.63    1.63
  -7   9 -10    1.18    1.74
   7  -9  11    4.35    1.76
  -7   9 -11    3.95    1.95
   7  -9  12    2.46    1.76
  -7   9 -12    5.69    2.18
   7  -9  13    3.83    1.88
  -7   9 -13    2.86    1.80
  -7   9 -13    5.05    2.22
   7  -9  14   -3.30    1.74
  -7   9 -14    1.75    2.15
  -7   9 -14    0.67    1.86
   8 -10 -14    1.84    2.05
  -8  10  14    6.43    2.05
   8 -10 -13    3.03    1.92
  -8  10  13    1.73    1.70
   8 -10 -12   -0.20    1.65
  -8  10  12    0.29    1.42
   8 -10 -11    2.37    1.54
  -8  10  11    0.21    1.34
   8 -10 -10   -2.53    1.25
  -8  10  10   -0.16    1.29
   8 -10  -9    1.06    1.27
  -8  10   9    1.35    1.27
   8 -10  -8   59.84    3.10
   8 -10  -7    6.51    1.13
   8 -10  -7    5.86    1.26
  -8  10   7    4.95    0.87
  -8  10   7    7.06    1.46
  -8  10   7    5.10    0.63
   8 -10  -6   11.49    1.36
   8 -10  -6   13.73    1.46
  -8  10   6   13.14    1.06
  -8  10   6   14.90    1.87
  -8  10   6   14.04    1.06
  -8  10   6   14.35    1.12
   8 -10  -5    6.54    1.04
   8 -10  -5    6.45    1.12
  -8  10   5    4.23    1.27
  -8  10   5    5.74    0.71
  -8  10   5    4.96    0.59
  -8  10   5    5.43    0.82
   8 -10  -4    8.09    1.43
   8 -10  -4    9.24    1.03
   8 -10  -4    9.10    1.22
  -8  10   4    9.72    0.66
  -8  10   4    9.40    1.04
  -8  10   4   10.94    0.68
  -8  10   4    7.70    1.34
  -8  10   4    9.98    0.68
  -8  10   4    9.97    0.75
   8 -10  -3   19.60    1.63
   8 -10  -3   17.04    1.14
   8 -10  -3   18.62    1.82
  -8  10   3   18.36    1.35
  -8  10   3   17.69    0.86
  -8  10   3   19.13    0.93
  -8  10   3   18.26    1.77
   8 -10  -2    8.99    1.39
   8 -10  -2   10.86    1.30
   8 -10  -2    9.45    1.08
  -8  10   2    9.14    0.75
  -8  10   2    9.41    1.14
  -8  10   2   10.93    1.39
   8 -10  -1    8.95    1.29
   8 -10  -1   10.60    1.41
   8 -10  -1   11.10    0.78
   8 -10  -1   11.21    1.24
  -8  10   1   11.34    0.78
  -8  10   1   11.88    1.33
  -8  10   1   12.56    0.95
   8 -10   0  106.14    3.92
   8 -10   0  108.19    4.05
   8 -10   0  109.77    3.51
   8 -10   0  104.30    3.20
  -8  10   0  105.43    3.55
  -8  10   0  106.02    4.04
  -8  10   0  103.04    3.08
   8 -10   1   12.19    1.13
   8 -10   1   10.43    0.93
   8 -10   1    9.76    1.34
   8 -10   1   10.79    1.37
  -8  10  -1    9.34    1.44
  -8  10  -1   12.23    1.24
  -8  10  -1   10.72    0.78
   8 -10   2    9.18    1.01
   8 -10   2    8.97    1.30
   8 -10   2   11.39    1.24
   8 -10   2    9.42    1.37
  -8  10  -2    7.72    1.36
  -8  10  -2    9.49    1.24
   8 -10   3   20.97    1.91
  -8  10  -3   16.79    1.64
  -8  10  -3   17.09    1.86
   8 -10   4    9.44    1.46
  -8  10  -4   10.07    1.49
  -8  10  -4    7.46    1.51
   8 -10   5    5.51    1.30
  -8  10  -5    5.61    1.34
  -8  10  -5    3.28    1.33
   8 -10   6   16.69    1.94
   8 -10   6   13.54    1.82
  -8  10  -6   11.75    1.90
  -8  10  -6   14.40    1.92
   8 -10   7    6.59    1.48
   8 -10   7    6.44    1.59
  -8  10  -7    5.00    1.63
  -8  10  -7    7.23    1.75
   8 -10   8   50.80    3.13
   8 -10   8   47.35    3.14
  -8  10  -8   55.15    3.48
  -8  10  -8   56.96    3.39
   8 -10   9   -0.75    1.38
  -8  10  -9    1.66    1.66
  -8  10  -9    0.27    1.63
   8 -10  10    1.43    1.47
  -8  10 -10    2.98    1.81
  -8  10 -10    1.39    1.74
   8 -10  11   -0.12    1.55
  -8  10 -11    0.66    1.92
   8 -10  12    0.11    1.69
  -8  10 -12    0.00    1.71
  -8  10 -12    0.22    1.91
   8 -10  13    2.01    1.82
  -8  10 -13   -0.71    1.75
  -8  10 -13    4.46    2.30
   8 -10  14    4.00    2.06
  -8  10 -14    5.90    2.30
  -8  10 -14    3.65    2.38
   9 -11 -13    1.40    1.73
  -9  11  13    2.32    1.67
   9 -11 -12    0.41    1.70
  -9  11  12   -1.20    1.41
   9 -11 -11    7.69    1.85
  -9  11  11    5.23    1.78
   9 -11 -10   -0.25    1.31
  -9  11  10   -0.21    1.24
   9 -11  -9   15.11    1.62
   9 -11  -9   15.52    1.95
  -9  11   9   10.72    1.92
   9 -11  -8   18.85    1.96
   9 -11  -8   22.75    1.85
   9 -11  -7   76.12    3.31
   9 -11  -7   71.56    3.10
  -9  11   7   71.79    2.46
   9 -11  -6   12.73    1.46
   9 -11  -6   14.42    1.48
  -9  11   6   12.81    1.04
  -9  11   6   11.42    1.80
  -9  11   6   12.20    1.06
  -9  11   6   11.15    0.86
  -9  11   6   12.82    0.80
   9 -11  -5    2.07    0.86
   9 -11  -5    2.29    1.03
   9 -11  -5    3.28    1.30
  -9  11   5    5.03    1.34
  -9  11   5    2.65    0.77
  -9  11   5    3.13    0.51
  -9  11   5    2.86    0.58
   9 -11  -4    1.47    0.74
   9 -11  -4    2.36    1.17
   9 -11  -4    2.24    1.01
  -9  11   4    1.10    1.08
  -9  11   4    3.06    0.83
  -9  11   4    2.39    0.47
   9 -11  -3   30.78    2.20
   9 -11  -3   28.91    1.41
   9 -11  -3   29.82    2.03
  -9  11   3   32.38    2.23
  -9  11   3   28.29    1.77
  -9  11   3   28.87    1.03
   9 -11  -2    6.94    1.24
   9 -11  -2    7.79    1.37
  -9  11   2    4.64    1.02
  -9  11   2    6.39    0.64
  -9  11   2    4.83    1.18
   9 -11  -1  103.59    3.98
   9 -11  -1  112.16    4.28
   9 -11  -1  106.38    3.09
  -9  11   1  104.78    4.08
  -9  11   1  103.14    3.41
   9 -11   0   45.79    1.87
   9 -11   0   41.10    2.33
   9 -11   0   39.14    1.59
   9 -11   0   44.03    2.43
  -9  11   0   44.57    1.39
  -9  11   0   42.37    2.41
  -9  11   0   41.37    1.93
   9 -11   1  102.57    4.06
   9 -11   1  101.45    4.01
   9 -11   1  102.12    3.59
   9 -11   1  103.96    3.28
  -9  11  -1  105.52    4.19
  -9  11  -1   98.47    3.65
  -9  11  -1  102.42    3.02
   9 -11   2    6.68    0.90
   9 -11   2    5.77    1.25
   9 -11   2    6.25    1.27
   9 -11   2    7.43    1.08
  -9  11  -2    5.32    1.13
  -9  11  -2    4.90    1.30
   9 -11   3   28.01    2.32
   9 -11   3   30.27    1.73
  -9  11  -3   31.47    2.39
  -9  11  -3   30.27    2.03
   9 -11   4    1.15    1.08
  -9  11  -4    3.81    1.34
  -9  11  -4    3.18    1.23
   9 -11   5    0.48    1.07
  -9  11  -5    5.53    1.54
  -9  11  -5    2.61    1.33
   9 -11   6   10.58    1.69
  -9  11  -6   12.14    2.01
  -9  11  -6   11.43    1.90
   9 -11   7   69.52    3.64
   9 -11   7   73.00    3.81
  -9  11  -7   69.48    3.91
  -9  11  -7   74.91    3.82
   9 -11   8   16.91    2.23
   9 -11   8   13.58    2.04
  -9  11  -8   17.48    2.36
  -9  11  -8   18.73    2.51
   9 -11   9   15.41    2.21
  -9  11  -9   15.49    2.43
  -9  11  -9   16.61    2.47
   9 -11  10   -1.33    1.36
  -9  11 -10   -0.70    1.70
   9 -11  11   10.11    2.07
  -9  11 -11    5.64    1.80
  -9  11 -11    8.00    2.31
   9 -11  12   -0.54    1.71
  -9  11 -12   -0.60    1.90
  -9  11 -12    0.08    1.72
   9 -11  13    0.99    1.83
  -9  11 -13   -1.10    1.97
  -9  11 -13    1.08    1.87
  10 -12 -13    1.47    1.88
 -10  12  13    3.87    1.85
  10 -12 -12   -0.32    1.60
 -10  12  12    0.65    1.57
  10 -12 -11   -0.76    1.53
 -10  12  11   -0.89    1.34
  10 -12 -10    1.06    1.39
 -10  12  10    0.44    1.36
  10 -12  -9    4.77    1.50
  10 -12  -9    5.32    1.30
  10 -12  -8    6.77    1.36
  10 -12  -8    9.20    1.51
  10 -12  -7   23.40    1.92
  10 -12  -7   17.96    1.81
 -10  12   7   20.24    1.23
  10 -12  -6    4.43    1.16
  10 -12  -6    4.82    1.15
 -10  12   6    5.87    0.92
  10 -12  -5   11.81    1.80
  10 -12  -5   11.38    1.19
  10 -12  -5   10.89    1.50
 -10  12   5    9.74    1.71
 -10  12   5   12.39    0.84
 -10  12   5   11.22    1.20
  10 -12  -4   13.47    1.14
  10 -12  -4   12.16    1.82
  10 -12  -4   17.51    1.76
 -10  12   4   15.13    1.92
 -10  12   4   14.14    1.38
 -10  12   4   15.72    0.73
  10 -12  -3    0.85    1.12
  10 -12  -3    0.30    1.02
 -10  12   3    0.20    1.02
 -10  12   3    1.66    0.88
  10 -12  -2    4.13    1.23
  10 -12  -2    2.75    1.16
 -10  12   2    5.37    1.16
 -10  12   2    5.75    0.60
  10 -12  -1   36.73    2.29
  10 -12  -1   47.85    2.70
 -10  12   1   39.08    1.70
 -10  12   1   35.00    2.31
  10 -12   0   26.33    1.99
  10 -12   0   22.47    1.41
  10 -12   0   23.19    1.13
  10 -12   0   21.80    2.03
 -10  12   0   22.86    2.02
 -10  12   0   22.86    1.48
  10 -12   1   43.38    2.48
  10 -12   1   37.70    1.68
  10 -12   1   39.32    1.37
  10 -12   1   38.91    2.42
  10 -12   1   40.47    1.99
 -10  12  -1   38.35    2.04
 -10  12  -1   39.80    1.30
 -10  12  -1   37.63    2.46
  10 -12   2    4.40    1.26
  10 -12   2    3.88    1.23
  10 -12   2    5.76    0.86
 -10  12  -2    4.57    1.13
 -10  12  -2    5.77    1.44
 -10  12  -2    4.72    0.59
  10 -12   3    1.62    1.03
  10 -12   3    2.13    0.85
  10 -12   3    3.02    1.23
 -10  12  -3    2.21    1.34
 -10  12  -3    1.42    1.10
  10 -12   4   15.86    1.91
 -10  12  -4   15.95    1.87
 -10  12  -4   14.67    2.05
  10 -12   5   10.35    1.77
 -10  12  -5   11.19    1.87
 -10  12  -5   11.28    1.95
  10 -12   6    5.08    1.47
 -10  12  -6    6.01    1.68
 -10  12  -6    6.50    1.81
  10 -12   7   16.82    2.16
 -10  12  -7   18.13    2.34
 -10  12  -7   18.52    2.44
  10 -12   8    7.03    1.71
  10 -12   8    8.90    1.90
 -10  12  -8    9.79    2.17
 -10  12  -8    9.46    2.04
  10 -12   9    5.49    1.73
  10 -12   9    7.35    1.89
 -10  12  -9    6.61    2.13
 -10  12  -9    1.99    1.90
  10 -12  10   -0.05    1.53
 -10  12 -10   -0.69    1.38
 -10  12 -10   -4.50    1.63
  10 -12  11    1.08    1.65
 -10  12 -11    1.91    1.67
 -10  12 -11    5.49    2.18
  10 -12  12    2.74    1.82
 -10  12 -12    1.13    2.21
 -10  12 -12    1.06    1.79
  10 -12  13    2.82    2.05
 -10  12 -13    2.75    1.81
 -10  12 -13    1.50    2.36
 -11  13  12    2.35    1.73
  11 -13 -11    2.72    1.61
 -11  13  11    2.94    1.61
  11 -13 -10    7.18    1.77
 -11  13  10    5.06    1.79
  11 -13  -9    1.91    1.34
  11 -13  -9    2.03    1.18
  11 -13  -8   -0.83    1.12
  11 -13  -8    0.71    1.16
  11 -13  -7   -1.03    0.98
  11 -13  -7    1.93    1.17
  11 -13  -6    9.71    1.51
  11 -13  -6    7.34    1.22
 -11  13   6    8.39    1.09
  11 -13  -5    0.75    1.08
  11 -13  -5    0.92    1.23
  11 -13  -5   -0.42    0.72
 -11  13   5    1.22    0.89
  11 -13  -4   30.44    2.45
  11 -13  -4   25.30    1.45
  11 -13  -4   27.46    2.28
 -11  13   4   29.81    1.95
  11 -13  -3    6.11    1.39
  11 -13  -3    6.79    1.53
 -11  13   3    6.25    1.45
 -11  13   3    7.76    1.28
  11 -13  -2    4.62    1.34
  11 -13  -2    2.26    1.14
 -11  13   2    3.23    1.12
 -11  13   2    3.25    0.51
  11 -13  -1    0.73    1.03
  11 -13  -1    4.31    1.41
 -11  13   1    1.77    1.14
 -11  13   1    1.69    0.67
  11 -13   0    2.90    0.56
  11 -13   0    1.25    1.11
  11 -13   0    3.87    0.76
  11 -13   0    1.64    1.11
 -11  13   0    3.09    1.33
 -11  13   0    3.64    0.91
  11 -13   1    1.65    0.66
  11 -13   1    1.21    1.09
  11 -13   1    0.56    0.80
  11 -13   1    2.58    0.37
  11 -13   1    3.47    1.32
 -11  13  -1    1.29    0.93
 -11  13  -1    1.05    1.22
  11 -13   2    3.55    1.27
  11 -13   2    5.11    0.89
  11 -13   2    5.77    1.46
 -11  13  -2    5.56    1.56
 -11  13  -2    3.96    1.17
 -11  13  -2    3.48    0.49
  11 -13   3    5.83    1.35
  11 -13   3    4.84    1.44
  11 -13   3    6.99    1.04
 -11  13  -3    7.37    1.46
 -11  13  -3   10.36    1.87
  11 -13   4   24.42    2.43
  11 -13   4   25.56    1.74
 -11  13  -4   25.35    2.27
 -11  13  -4   26.84    2.67
  11 -13   5    0.14    1.24
 -11  13  -5   -0.11    1.45
 -11  13  -5    0.04    1.34
  11 -13   6    9.59    1.80
 -11  13  -6    9.20    1.97
 -11  13  -6    8.28    1.91
  11 -13   7    0.11    1.36
 -11  13  -7    1.02    1.54
 -11  13  -7    1.72    1.57
  11 -13   8   -0.56    1.32
 -11  13  -8   -0.89    1.68
 -11  13  -8    0.79    1.70
  11 -13   9    1.25    1.48
 -11  13  -9   -0.23    1.33
 -11  13  -9   -2.51    1.67
 -11  13  -9    2.22    1.93
  11 -13  10    4.48    1.85
 -11  13 -10    6.66    2.27
 -11  13 -10    7.00    1.79
  11 -13  11    2.58    1.89
 -11  13 -11    1.79    2.13
 -11  13 -11    2.44    1.64
  11 -13  12    5.60    2.16
 -11  13 -12    2.48    1.84
 -11  13 -12    2.74    2.28
 -12  14  11   25.41    3.05
 -12  14  10    0.78    1.48
  12 -14  -8    2.51    1.31
  12 -14  -7    9.01    1.64
  12 -14  -6    0.76    1.25
  12 -14  -5   35.13    2.79
  12 -14  -5   40.96    2.65
 -12  14   5   35.59    2.17
  12 -14  -4   -0.56    1.18
  12 -14  -4    2.82    1.26
 -12  14   4    0.53    1.02
  12 -14  -3   69.72    3.49
  12 -14  -3   62.94    3.58
 -12  14   3   69.16    3.21
  12 -14  -2    0.31    1.15
  12 -14  -2   -0.40    1.15
 -12  14   2   -0.80    1.08
  12 -14  -1    7.46    1.60
  12 -14  -1    6.63    1.52
 -12  14   1    7.21    1.54
 -12  14   1    6.50    0.85
  12 -14   0   12.31    1.79
  12 -14   0    9.99    1.71
  12 -14   0   11.13    0.85
 -12  14   0    9.64    1.15
 -12  14   0    8.28    1.74
  12 -14   1    5.33    1.53
  12 -14   1    7.33    1.49
  12 -14   1    7.66    0.85
 -12  14  -1    5.60    1.18
 -12  14  -1    4.46    1.60
  12 -14   2   -0.13    0.66
  12 -14   2   -0.25    1.12
  12 -14   2   -0.48    1.09
 -12  14  -2    0.56    1.39
 -12  14  -2    0.91    1.06
  12 -14   3   66.19    3.45
  12 -14   3   61.21    2.65
  12 -14   3   65.56    3.56
 -12  14  -3   61.73    2.18
 -12  14  -3   63.67    3.16
 -12  14  -3   64.24    3.67
  12 -14   4    0.91    1.26
  12 -14   4    1.07    0.95
  12 -14   4    2.19    1.37
 -12  14  -4    0.21    0.69
 -12  14  -4    1.22    1.38
 -12  14  -4    0.43    1.55
  12 -14   5   35.69    2.77
  12 -14   5   34.43    2.19
 -12  14  -5   32.79    1.94
 -12  14  -5   36.44    3.01
 -12  14  -5   38.07    2.74
  12 -14   6    1.59    1.40
 -12  14  -6   -1.41    0.88
 -12  14  -6   -2.26    1.58
 -12  14  -6    1.00    1.53
  12 -14   7   10.44    1.96
 -12  14  -7    6.41    1.37
 -12  14  -7    8.62    2.04
 -12  14  -7    6.39    2.03
  12 -14   8    8.38    1.95
 -12  14  -8    6.37    2.07
 -12  14  -8    4.65    1.44
 -12  14  -8    4.23    2.05
  12 -14   9    1.41    1.59
 -12  14  -9    0.46    1.33
 -12  14  -9    1.33    1.87
 -12  14 -10   -2.01    1.36
 -12  14 -10    1.33    2.14
 -12  14 -11   22.16    2.56
 -12  14 -11   20.72    3.17
 -13  15  11   -0.20    1.55
  13 -15  -8    7.28    1.69
  13 -15  -7    4.79    1.52
  13 -15  -6   -2.12    1.24
  13 -15  -5   -0.92    1.24
  13 -15  -5    0.19    1.24
 -13  15   5    1.84    1.08
  13 -15  -4   47.37    2.97
  13 -15  -4   41.12    3.10
 -13  15   4   52.98    2.78
  13 -15  -3    7.63    1.78
  13 -15  -3   11.22    1.75
 -13  15   3    8.08    1.53
  13 -15  -2    3.13    1.45
  13 -15  -2    0.89    1.27
 -13  15   2    4.08    1.36
  13 -15  -1    0.06    1.17
  13 -15  -1    0.93    1.28
 -13  15   1    0.99    1.36
  13 -15   0    7.10    1.61
  13 -15   0    8.66    1.74
 -13  15   0    8.44    1.13
 -13  15   0    8.51    1.83
  13 -15   1    0.37    1.22
  13 -15   1    0.50    1.31
 -13  15  -1    0.09    0.97
 -13  15  -1    1.84    1.44
  13 -15   2    1.34    1.30
  13 -15   2    2.30    0.79
  13 -15   2    0.35    1.29
 -13  15  -2    1.65    1.51
 -13  15  -2    2.12    1.20
  13 -15   3    6.94    1.65
  13 -15   3    8.07    1.16
  13 -15   3    5.93    1.64
 -13  15  -3    8.74    1.60
 -13  15  -3   11.13    2.12
  13 -15   4   47.18    3.20
  13 -15   4   47.64    2.44
  13 -15   4   49.14    3.17
 -13  15  -4   51.68    2.99
 -13  15  -4   46.37    3.40
  13 -15   5    1.74    1.53
  13 -15   5    1.31    1.38
  13 -15   5    0.70    1.02
 -13  15  -5    4.41    1.66
 -13  15  -5   -2.13    1.55
  13 -15   6    0.56    1.43
  13 -15   6   -1.19    0.98
 -13  15  -6   -2.33    1.63
 -13  15  -6   -2.59    1.50
  13 -15   7    1.70    1.51
 -13  15  -7    0.33    1.86
 -13  15  -7   -1.05    1.67
  13 -15   8    7.30    1.93
 -13  15  -8    7.43    2.32
 -13  15  -8    5.51    2.12
  13 -15   9   -0.15    1.58
 -13  15  -9    6.06    2.27
 -13  15 -10    8.22    2.39
 -13  15 -11    5.03    2.63
  14 -16  -7   -0.17    1.28
  14 -16  -6    2.63    1.52
  14 -16  -5    0.75    1.43
  14 -16  -4    3.06    1.50
 -14  16   4    1.64    1.28
  14 -16  -3    2.64    1.53
  14 -16  -3    1.50    1.42
 -14  16   3    2.16    1.39
  14 -16  -2   17.10    2.20
  14 -16  -2   18.89    2.32
 -14  16   2   15.98    2.07
  14 -16  -1    1.80    1.40
  14 -16  -1    2.89    1.49
 -14  16   1    3.27    1.54
  14 -16   0   -0.95    1.19
  14 -16   0    0.95    1.34
 -14  16   0    0.20    1.50
  14 -16   1   -0.20    1.40
  14 -16   1    4.11    1.62
 -14  16  -1    2.40    1.62
  14 -16   2   19.45    2.37
  14 -16   2   15.24    2.15
 -14  16  -2   16.79    2.45
 -14  16  -2   17.93    1.84
  14 -16   3    2.75    1.44
  14 -16   3    2.57    1.54
 -14  16  -3    0.25    1.63
 -14  16  -3    0.71    1.27
  14 -16   4    5.07    1.73
  14 -16   4    2.43    1.53
 -14  16  -4    2.09    1.96
 -14  16  -4    3.05    1.47
  14 -16   5    2.62    1.68
  14 -16   5    1.92    1.46
 -14  16  -5    0.14    1.63
 -14  16  -5   -1.42    1.80
  14 -16   6    2.08    1.62
  14 -16   6    4.72    1.38
 -14  16  -6    6.05    2.25
 -14  16  -6    6.81    1.95
  14 -16   7    2.00    1.64
  14 -16   7    1.73    1.27
 -14  16  -7    1.91    1.82
 -14  16  -7   -1.81    1.85
  14 -16   8    3.15    1.78
 -14  16  -8    5.30    2.14
  14 -16   9    4.07    1.98
 -14  16  -9    4.54    2.16
  14 -16  10    0.04    1.81
 -14  16 -10    2.53    2.32
  15 -17  -7    5.33    1.73
  15 -17  -6    2.27    1.56
  15 -17  -5    3.98    1.69
  15 -17  -4   41.80    3.02
  15 -17  -3   -0.34    1.46
 -15  17   3    2.90    1.50
  15 -17  -2    3.62    1.63
 -15  17   2    3.99    1.70
  15 -17  -1    4.78    1.72
 -15  17   1    8.21    1.93
  15 -17   0   35.11    3.16
  15 -17   0   37.66    3.00
 -15  17   0   38.09    3.23
  15 -17   1    5.78    1.77
  15 -17   1   10.52    2.03
 -15  17  -1    9.06    2.17
  15 -17   2    2.36    1.65
  15 -17   2    7.87    1.93
 -15  17  -2    4.37    1.89
  15 -17   3    0.85    1.62
  15 -17   3    2.10    1.55
 -15  17  -3   -0.17    1.71
  15 -17   4   39.53    3.48
 -15  17  -4   44.48    2.98
 -15  17  -4   47.48    3.77
  15 -17   5    5.16    1.89
 -15  17  -5    4.44    2.32
 -15  17  -5    4.03    1.72
  15 -17   6   -1.57    1.60
 -15  17  -6   -1.20    1.90
 -15  17  -6    0.01    1.75
  15 -17   7    5.55    1.95
 -15  17  -7    3.18    1.99
  15 -17   8    5.50    2.06
 -15  17  -8    9.35    2.41
  16 -18  -6    3.45    1.70
  16 -18  -5   16.84    2.41
  16 -18  -4    0.91    1.57
  16 -18  -3   44.02    3.25
  16 -18  -2    1.59    1.68
  16 -18  -1    4.56    1.73
 -16  18   1    2.28    1.73
  16 -18   0   16.32    2.43
 -16  18   0   16.02    2.50
  16 -18   1    2.85    1.80
 -16  18  -1    2.89    1.95
  16 -18   2   -1.16    1.50
 -16  18  -2   -0.22    1.74
  16 -18   3   41.22    3.61
 -16  18  -3   47.32    3.68
  16 -18   4    0.61    1.66
 -16  18  -4    1.58    2.10
  16 -18   5   16.65    2.60
  16 -18   6    2.35    1.75
  16 -18   7    6.65    2.25
 -16  18  -7    6.18    2.21
  17 -19  -5    0.03    1.58
  17 -19  -4   10.11    2.14
  17 -19  -3   -1.15    1.55
  17 -19  -2    5.15    2.03
  17 -19  -1    1.66    1.66
  17 -19   0   -0.38    1.71
  17 -19   1    1.12    1.67
  17 -19   2    7.84    2.13
  17 -19   3    0.79    1.82
  17 -19   4    9.06    2.32
  17 -19   5    0.48    1.78
  18 -20  -2   -1.61    1.68
  18 -20  -1    7.80    2.17
  18 -20   0   12.27    2.42
  18 -20   1    7.03    2.16
  18 -20   2    2.47    1.85
  20 -17   4   10.38    2.47
  20 -17   3    2.40    1.91
  20 -17   2   -0.92    1.56
  20 -17   1    0.71    1.69
  20 -17   0   -0.27    1.75
  20 -17  -1   -0.99    1.70
  20 -17  -2    0.98    1.70
  20 -17  -3    6.35    2.09
  20 -17  -4   11.56    2.42
  19 -16   6    1.33    1.87
  19 -16   5    9.15    2.28
  19 -16   4    2.21    1.85
  19 -16   3    8.12    2.20
  19 -16   2    4.49    1.83
  19 -16   1   -0.04    1.58
  19 -16   0    0.40    1.49
  19 -16  -1    0.99    1.61
  19 -16  -2    5.31    1.86
  19 -16  -3    6.55    2.04
  19 -16  -4    1.41    1.84
  19 -16  -5   10.22    2.24
  19 -16  -6    2.06    1.82
  18 -15   8    9.23    2.38
  18 -15   7   -1.58    1.51
  18 -15   6    2.52    1.92
  18 -15   5    1.92    1.85
  18 -15   4   -0.96    1.61
  18 -15   3    0.13    1.51
  18 -15   2    1.64    1.71
  18 -15   1    3.20    1.60
  18 -15   0   16.51    2.42
  18 -15  -1    1.67    1.57
  18 -15  -2    3.12    1.80
  18 -15  -3    1.82    1.67
  18 -15  -4    1.87    1.69
  18 -15  -5   -1.43    1.59
  18 -15  -6    4.57    1.93
  18 -15  -7    1.72    1.69
  18 -15  -8    9.13    2.17
  17 -14   9    6.77    2.12
  17 -14   8    5.43    2.01
  17 -14   7   21.73    2.76
  17 -14   6    1.46    1.71
  17 -14   5    1.14    1.56
  17 -14   4   -0.39    1.42
  17 -14   3    3.79    1.76
  17 -14   2    2.54    1.63
  17 -14   1   31.57    3.01
  17 -14   0    9.59    1.95
  17 -14  -1   26.61    2.70
  17 -14  -2    3.02    1.60
  17 -14  -3    4.11    1.69
  17 -14  -4    1.31    1.53
  17 -14  -5    2.98    1.67
  17 -14  -6   -1.23    1.36
  17 -14  -7   23.10    2.67
  17 -14  -8    4.88    1.80
  17 -14  -9    2.02    1.74
  16 -13  10   -1.36    1.78
  16 -13   9   12.05    2.29
  16 -13   8    8.28    2.13
  16 -13   7   10.38    2.08
  16 -13   6    1.36    1.51
  16 -13   5    1.88    1.52
  16 -13   4    1.98    1.51
  16 -13   3    0.11    1.40
  16 -13   3    0.55    1.39
  16 -13   2    1.10    1.51
  16 -13   2   -0.80    1.30
  16 -13   1   18.99    2.35
  16 -13   1   21.90    2.49
  16 -13   0   29.44    2.78
  16 -13   0   27.38    2.62
  16 -13  -1   21.19    2.47
  16 -13  -1   21.17    2.39
  16 -13  -2    3.59    1.57
  16 -13  -2    1.62    1.40
  16 -13  -3   -0.64    1.32
  16 -13  -4    3.92    1.67
  16 -13  -5    1.67    1.48
  16 -13  -6    2.46    1.45
  16 -13  -7   15.72    2.27
  16 -13  -8   12.69    2.18
  15 -12  11   -1.57    1.67
  15 -12  11    0.70    1.98
  15 -12  10    7.71    2.10
  15 -12  10    8.73    2.42
  15 -12   9    2.62    1.59
  15 -12   9   -0.77    1.71
  15 -12   8    4.93    1.74
  15 -12   7    2.05    1.54
  15 -12   6    6.27    1.76
  15 -12   5    1.86    1.41
  15 -12   4    8.13    1.77
  15 -12   3   -0.23    1.33
  15 -12   3   -0.70    1.20
  15 -12   2   33.85    2.89
  15 -12   2   30.93    2.82
  15 -12   1    0.12    1.27
  15 -12   1   -1.07    1.12
  15 -12   0    3.30    1.35
  15 -12   0    3.94    1.49
  15 -12  -1   -0.51    1.21
  15 -12  -1   -1.04    1.17
  15 -12  -2   30.00    2.79
  15 -12  -2   31.90    2.74
  15 -12  -3    2.98    1.37
  15 -12  -3    1.69    1.32
  15 -12  -4    8.53    1.90
  15 -12  -4   14.31    1.99
  15 -12  -5   -0.73    1.17
  15 -12  -5    1.06    1.43
  15 -12  -6    2.27    1.54
  14 -11  12   -0.12    1.72
  14 -11  12   -1.44    1.93
 -14  11 -11   27.88    2.73
  14 -11  11   28.37    3.09
  14 -11  11   34.78    3.67
 -14  11 -10    2.24    1.42
  14 -11  10    0.25    1.66
  14 -11  10    3.55    1.98
 -14  11  -9    0.76    1.29
  14 -11   9    1.04    1.46
  14 -11   9   -1.52    1.63
 -14  11  -8    5.48    1.45
  14 -11   8    6.69    2.08
  14 -11   8    6.90    1.80
 -14  11  -7    2.07    1.10
  14 -11   7    2.05    1.69
  14 -11   7    1.84    1.44
 -14  11  -6    2.77    1.01
  14 -11   6    1.07    1.39
 -14  11  -5   28.56    1.67
  14 -11   5   28.18    2.63
 -14  11  -4   -0.68    0.56
  14 -11   4    1.82    1.31
  14 -11   3   94.33    4.27
  14 -11   2    2.86    1.24
  14 -11   2    4.91    1.47
  14 -11   1    4.00    1.40
  14 -11   1    3.27    0.94
  14 -11   1    2.23    0.49
  14 -11   1    4.80    1.42
  14 -11   0   15.25    1.94
  14 -11   0   12.75    1.10
  14 -11   0   11.85    1.74
  14 -11  -1    3.00    0.48
  14 -11  -1    2.98    1.35
  14 -11  -1    3.57    1.38
  14 -11  -2    6.07    1.53
  14 -11  -2    2.06    1.35
  14 -11  -3   92.65    4.10
  14 -11  -3   94.18    4.35
  14 -11  -4    0.23    1.17
  14 -11  -4    0.03    1.15
  14 -11  -5   30.88    2.79
  14 -11  -6    3.80    1.54
 -14  11  11   27.93    3.01
 -14  11  12   -1.38    1.41
 -13  10 -12   24.43    2.73
  13 -10  12   24.63    2.87
  13 -10  12   23.31    3.30
 -13  10 -11    3.60    1.70
  13 -10  11   -0.92    1.48
  13 -10  11    2.49    2.15
 -13  10 -10    2.30    1.52
  13 -10  10    2.61    1.54
  13 -10  10    3.29    1.93
 -13  10  -9    6.31    1.50
  13 -10   9    9.29    2.20
  13 -10   9    9.14    1.92
 -13  10  -8   16.77    1.85
  13 -10   8   11.83    2.34
  13 -10   8   11.51    2.00
 -13  10  -7    1.02    1.04
  13 -10   7    5.87    1.84
  13 -10   7    1.70    1.38
 -13  10  -6   -0.35    0.87
  13 -10   6   -0.60    1.19
  13 -10   6   -0.15    1.45
 -13  10  -5   18.29    1.45
  13 -10   5   13.42    1.91
 -13  10  -4  128.62    4.01
  13 -10   4  122.07    5.00
 -13  10  -3    3.46    0.59
  13 -10   3    2.71    1.28
  13 -10   3    3.89    0.90
  13 -10   2    1.58    0.74
  13 -10   2    0.64    1.11
  13 -10   2    3.01    0.98
  13 -10   2    0.13    1.12
  13 -10   1   16.82    1.86
  13 -10   1   14.57    1.32
  13 -10   1   13.96    1.86
  13 -10   1   14.97    1.14
  13 -10   0   58.68    2.01
  13 -10   0   52.82    2.97
  13 -10   0   54.82    3.11
  13 -10   0   56.42    2.21
  13 -10  -1   13.51    0.88
  13 -10  -1   14.20    1.76
  13 -10  -1   17.14    1.92
  13 -10  -2    1.15    1.05
  13 -10  -2    1.13    1.10
  13 -10  -3    2.99    1.26
  13 -10  -3    3.26    1.32
 -13  10   4  132.85    3.87
  13 -10  -4  128.88    4.02
  13 -10  -4  136.69    4.50
  13 -10  -4  126.07    5.38
 -13  10   5   15.97    1.17
  13 -10  -5   20.77    2.31
  13 -10  -5   17.64    1.40
 -13  10   6   -0.09    0.68
  13 -10  -6    1.35    0.88
  13 -10  -6   -1.07    1.24
 -13  10   7    3.60    0.95
  13 -10  -7    3.12    1.56
  13 -10  -7    3.15    1.12
 -13  10   8   15.18    1.47
  13 -10  -8   13.62    1.69
  13 -10  -9    7.27    1.56
  13 -10 -10    3.20    1.52
 -13  10  11    0.36    1.33
  13 -10 -11    2.96    1.60
 -13  10  12   29.24    3.11
  13 -10 -12   25.34    2.85
 -12   9 -13    3.57    1.95
  12  -9  13    2.57    2.08
 -12   9 -12    5.71    1.92
  12  -9  12    4.35    2.20
 -12   9 -11   -0.92    1.44
  12  -9  11    1.44    1.83
  12  -9  11   -0.15    1.37
 -12   9 -10    3.90    1.56
  12  -9  10    1.74    1.50
  12  -9  10    4.48    1.98
 -12   9  -9    2.47    1.38
  12  -9   9    0.65    1.39
  12  -9   9    4.47    1.91
 -12   9  -8    0.85    1.15
  12  -9   8    2.84    1.65
  12  -9   8   -0.72    1.15
 -12   9  -7    2.85    1.14
  12  -9   7    3.74    1.45
  12  -9   7    6.17    1.82
 -12   9  -6   18.52    1.62
  12  -9   6   16.65    2.03
  12  -9   6   15.83    2.26
 -12   9  -5    1.84    0.84
  12  -9   5    3.10    1.47
  12  -9   5    1.91    1.19
 -12   9  -4   17.45    1.30
  12  -9   4   17.78    1.98
 -12   9  -3    2.97    0.63
  12  -9   3    4.89    1.30
  12  -9   3    4.58    0.87
  12  -9   2    3.92    1.21
  12  -9   2    6.36    1.14
  12  -9   2    5.16    0.84
  12  -9   1   11.04    0.93
  12  -9   1   10.65    1.55
  12  -9   1    8.54    1.08
  12  -9   1   10.46    1.54
  12  -9   0   18.52    1.83
  12  -9   0   19.63    1.27
  12  -9   0   17.69    0.74
  12  -9   0   16.35    1.05
  12  -9   0   15.03    1.80
  12  -9  -1    9.54    1.51
  12  -9  -1   10.96    1.54
  12  -9  -1    9.40    0.74
  12  -9  -2    7.45    1.44
  12  -9  -2    6.92    1.39
 -12   9   3    3.92    0.57
  12  -9  -3    5.35    0.94
  12  -9  -3    4.05    0.57
  12  -9  -3    5.31    1.35
 -12   9   4   16.25    1.91
 -12   9   4   14.87    1.04
  12  -9  -4   15.50    1.91
  12  -9  -4   14.75    1.19
  12  -9  -4   17.75    1.31
 -12   9   5    2.17    0.69
  12  -9  -5    2.68    0.86
  12  -9  -5    2.89    1.22
  12  -9  -5    1.88    0.60
 -12   9   6   17.49    1.35
 -12   9   6   16.52    0.93
  12  -9  -6   18.15    2.15
  12  -9  -6   16.91    1.53
 -12   9   7    2.63    0.69
 -12   9   7    3.41    0.96
  12  -9  -7    4.73    1.18
  12  -9  -7    3.83    1.56
 -12   9   8    0.16    0.89
 -12   9   8   -0.38    0.69
  12  -9  -8   -0.09    1.14
  12  -9  -9    2.93    1.38
  12  -9 -10    3.31    1.44
 -12   9  11    0.44    1.31
  12  -9 -11    2.58    1.59
 -12   9  12    8.08    1.93
  12  -9 -12    5.01    1.89
 -12   9  13    1.58    1.67
  12  -9 -13    0.51    1.76
 -11   8 -13    1.35    1.72
  11  -8  13    3.09    2.18
 -11   8 -12   12.01    2.25
  11  -8  12   11.69    2.53
 -11   8 -11   -0.62    1.44
  11  -8  11   -2.37    1.66
  11  -8  11    1.59    1.50
 -11   8 -10   17.01    2.13
  11  -8  10   15.98    2.57
  11  -8  10   19.04    2.29
 -11   8  -9    2.27    1.34
  11  -8   9    0.80    1.61
  11  -8   9    0.13    1.27
 -11   8  -8   20.11    2.00
  11  -8   8   16.06    2.02
  11  -8   8   16.26    2.38
 -11   8  -7   11.06    1.42
  11  -8   7    9.71    1.99
  11  -8   7    8.89    1.60
 -11   8  -6    0.23    0.86
  11  -8   6    0.01    1.05
  11  -8   6    1.36    1.36
 -11   8  -5    2.07    0.86
  11  -8   5    4.29    1.50
  11  -8   5    5.92    1.32
 -11   8  -4  134.54    4.26
  11  -8   4  127.38    4.91
  11  -8   4  136.82    5.38
 -11   8  -3    0.29    0.57
  11  -8   3   -0.38    0.94
 -11   8  -2    9.90    0.75
  11  -8   2    6.38    1.26
  11  -8   2    8.36    0.94
  11  -8   2    9.95    1.21
  11  -8   1   13.02    1.00
  11  -8   1   12.67    1.20
  11  -8   1   14.11    1.60
  11  -8   1   14.15    1.65
  11  -8   0   31.29    2.10
  11  -8   0   32.75    1.16
  11  -8   0   33.06    1.44
  11  -8   0   34.98    2.20
  11  -8   0   32.82    1.61
  11  -8  -1   12.86    0.88
  11  -8  -1   10.41    0.85
  11  -8  -1   12.20    1.49
  11  -8  -1   12.13    1.57
  11  -8  -2    9.72    1.15
  11  -8  -2    8.78    0.60
  11  -8  -2    8.76    0.65
  11  -8  -2    9.57    1.47
 -11   8   3    0.16    0.82
 -11   8   3    0.57    0.48
  11  -8  -3    0.56    0.67
  11  -8  -3   -0.39    0.89
 -11   8   4  134.02    5.23
 -11   8   4  131.07    4.00
  11  -8  -4  129.02    5.14
  11  -8  -4  132.99    4.27
 -11   8   5    4.43    1.26
 -11   8   5    4.31    0.78
 -11   8   5    4.08    0.51
  11  -8  -5    4.46    0.62
  11  -8  -5    4.17    1.28
 -11   8   6    0.56    0.53
 -11   8   6    0.95    1.08
 -11   8   6    0.02    0.69
  11  -8  -6   -0.90    1.05
 -11   8   7   10.20    1.26
 -11   8   7    9.84    1.01
 -11   8   8   19.58    1.44
  11  -8  -8   17.21    1.89
  11  -8  -9    1.56    1.28
 -11   8  10   15.97    2.17
  11  -8 -10   17.08    2.16
 -11   8  11   -0.48    1.19
  11  -8 -11    0.68    1.56
 -11   8  12   16.16    2.39
  11  -8 -12   11.46    2.28
 -11   8  13    2.82    1.62
  11  -8 -13    1.58    1.81
 -10   7 -14    0.92    2.02
  10  -7  14   -0.52    1.95
 -10   7 -13    6.71    2.14
  10  -7  13    8.10    2.43
 -10   7 -12    5.44    1.98
  10  -7  12    5.83    2.18
 -10   7 -11   51.36    3.32
  10  -7  11   50.98    3.16
  10  -7  11   65.26    4.04
 -10   7 -10   -1.58    1.27
  10  -7  10   -0.55    1.64
  10  -7  10   -0.22    1.18
 -10   7  -9    0.78    1.27
  10  -7   9    0.28    1.55
  10  -7   9    1.20    1.15
 -10   7  -8   47.34    2.72
  10  -7   8   49.12    3.31
  10  -7   8   45.72    2.74
 -10   7  -7   40.61    2.37
  10  -7   7   36.84    2.87
  10  -7   7   44.73    2.64
 -10   7  -6    0.93    0.86
  10  -7   6    3.00    1.15
  10  -7   6    0.45    1.28
 -10   7  -5  125.53    4.18
  10  -7   5  117.26    4.54
  10  -7   5  121.84    5.00
 -10   7  -4   22.95    1.48
  10  -7   4   21.39    2.13
  10  -7   4   25.54    1.88
 -10   7  -3  203.15    6.00
  10  -7   3  207.93    6.62
  10  -7   3  205.46    7.09
  10  -7   3  205.33    6.63
 -10   7  -2    3.11    0.55
  10  -7   2    3.90    1.05
  10  -7   2    4.52    0.76
  10  -7   2    5.65    1.05
  10  -7   1   39.55    1.68
  10  -7   1   40.28    2.24
  10  -7   1   37.78    1.87
  10  -7   0  189.17    5.78
  10  -7   0  193.53    6.52
  10  -7   0  191.13    6.19
  10  -7   0  195.38    6.34
  10  -7   0  188.59    5.28
  10  -7   0  200.64    5.49
  10  -7  -1   40.77    2.26
  10  -7  -1   39.44    1.55
  10  -7  -1   40.33    1.57
  10  -7  -1   43.58    2.13
 -10   7   2    4.12    0.60
  10  -7  -2    6.42    0.94
  10  -7  -2    3.10    1.06
 -10   7   3  200.69    6.89
 -10   7   3  202.70    5.75
  10  -7  -3  206.40    6.24
  10  -7  -3  199.69    6.84
 -10   7   4   21.55    1.98
 -10   7   4   21.07    0.90
 -10   7   4   20.83    1.24
  10  -7  -4   24.72    1.96
  10  -7  -4   22.90    1.28
 -10   7   5  116.47    4.70
 -10   7   5  115.25    3.79
 -10   7   5  116.95    3.51
  10  -7  -5  121.48    3.57
  10  -7  -5  115.99    4.71
 -10   7   6   -0.21    0.71
 -10   7   6   -0.26    0.55
 -10   7   6   -0.32    0.93
  10  -7  -6   -0.81    1.00
 -10   7   7   40.31    1.71
 -10   7   7   37.96    2.67
 -10   7  10    0.58    1.16
  10  -7 -10    1.54    1.38
 -10   7  11   55.40    3.45
  10  -7 -11   55.89    3.52
 -10   7  12    9.78    1.92
  10  -7 -12    7.40    1.93
 -10   7  13    4.40    1.70
  10  -7 -13    7.13    2.07
 -10   7  14    1.70    1.60
  10  -7 -14    4.13    2.14
  -9   6 -14    0.19    1.88
   9  -6  14    0.78    2.08
  -9   6 -13   -2.93    1.38
   9  -6  13   -1.14    1.79
  -9   6 -12   14.09    2.35
   9  -6  12   15.40    2.72
  -9   6 -11   14.77    2.18
   9  -6  11   18.89    2.67
  -9   6 -10    3.61    1.51
   9  -6  10    5.08    1.49
   9  -6  10    6.23    1.91
  -9   6  -9   19.59    2.09
   9  -6   9   18.83    2.03
   9  -6   9   16.72    2.37
  -9   6  -8    0.30    1.03
   9  -6   8    0.57    1.44
   9  -6   8    0.17    1.09
  -9   6  -7   18.14    1.78
   9  -6   7   14.86    2.03
   9  -6   7   17.13    1.82
  -9   6  -6   25.41    1.78
   9  -6   6   27.68    2.42
   9  -6   6   24.24    1.87
  -9   6  -5   16.82    1.43
   9  -6   5   16.51    1.84
   9  -6   5   16.06    1.65
  -9   6  -4   64.21    2.52
   9  -6   4   65.26    3.20
   9  -6   4   67.14    2.92
  -9   6  -3  104.42    3.43
   9  -6   3  106.17    3.92
   9  -6   3  103.91    4.25
   9  -6   3  111.31    4.02
  -9   6  -2   18.19    1.06
   9  -6   2   19.34    1.32
   9  -6   2   17.91    1.44
   9  -6   2   18.22    1.63
   9  -6   1   75.60    3.02
   9  -6   1   72.10    2.48
   9  -6   1   71.30    3.03
   9  -6   1   71.06    2.70
   9  -6   0   10.02    1.18
   9  -6   0   10.00    0.63
   9  -6   0    7.14    1.17
   9  -6   0   11.02    0.84
   9  -6   0   11.01    0.70
   9  -6   0   10.76    0.92
   9  -6   0   10.05    1.29
  -9   6   1   73.75    2.43
   9  -6  -1   74.54    2.25
   9  -6  -1   72.20    3.15
   9  -6  -1   78.06    2.12
   9  -6  -1   77.01    2.41
   9  -6  -1   73.93    2.43
   9  -6  -1   71.38    2.96
  -9   6   2   17.99    1.03
   9  -6  -2   17.05    0.74
   9  -6  -2   21.02    1.65
   9  -6  -2   16.76    0.78
   9  -6  -2   17.07    1.32
  -9   6   3   98.65    4.00
  -9   6   3  101.65    3.20
  -9   6   3  103.03    2.88
   9  -6  -3  102.92    4.01
   9  -6  -3  103.69    3.42
  -9   6   4   66.30    3.07
  -9   6   4   63.15    2.33
  -9   6   4   65.37    2.08
   9  -6  -4   66.98    3.08
   9  -6  -4   66.85    2.28
   9  -6  -4   61.61    1.97
  -9   6   5   16.10    1.27
  -9   6   5   16.76    1.03
  -9   6   5   19.12    1.88
   9  -6  -5   16.67    0.79
   9  -6  -5   16.32    1.73
   9  -6  -5   15.82    0.96
  -9   6   6   25.44    1.30
  -9   6   6   27.34    2.12
   9  -6  -6   27.64    2.16
   9  -6  -6   24.64    1.33
  -9   6   7   16.97    1.24
  -9   6   7   20.44    2.05
   9  -6  -7   16.23    1.28
  -9   6   8    0.43    1.12
  -9   6   8    0.08    0.71
   9  -6  -8    0.90    0.88
  -9   6   9   16.58    1.94
   9  -6  -9   19.56    1.68
  -9   6  10    6.67    1.47
   9  -6 -10    6.01    1.37
  -9   6  11   20.88    2.35
   9  -6 -11   22.65    2.48
  -9   6  12   15.91    2.24
   9  -6 -12   14.06    2.27
  -9   6  13    0.63    1.54
   9  -6 -13    0.79    1.67
  -9   6  14    3.52    1.67
   9  -6 -14    2.59    2.03
  -8   5 -15   13.62    2.74
   8  -5  15   12.45    2.93
  -8   5 -14    2.40    1.95
   8  -5  14    4.66    2.28
  -8   5 -13    1.49    1.71
   8  -5  13    1.61    1.94
  -8   5 -12    2.11    1.60
   8  -5  12   -0.56    1.74
  -8   5 -11    8.29    1.87
   8  -5  11   10.68    2.29
  -8   5 -10    0.62    1.34
   8  -5  10    2.03    1.75
   8  -5  10    2.62    1.24
  -8   5  -9   39.13    2.70
   8  -5   9   39.26    3.05
   8  -5   9   41.03    2.48
  -8   5  -8    3.71    1.29
   8  -5   8    2.48    1.14
   8  -5   8    2.76    1.54
  -8   5  -7   76.15    3.35
   8  -5   7   82.73    3.93
   8  -5   7   82.75    3.42
  -8   5  -6   24.43    1.75
   8  -5   6   24.10    1.74
   8  -5   6   29.15    2.28
  -8   5  -5   10.80    1.21
   8  -5   5   11.04    1.33
   8  -5   5   12.90    1.69
  -8   5  -4    0.67    0.65
   8  -5   4    0.56    0.83
   8  -5   4    0.11    0.99
  -8   5  -3   63.62    2.30
   8  -5   3   59.09    2.66
   8  -5   3   65.07    2.98
   8  -5   3   62.79    2.69
  -8   5  -2   45.99    1.75
   8  -5   2   44.48    2.23
   8  -5   2   47.79    2.39
   8  -5   2   50.73    2.51
   8  -5   2   42.92    2.13
  -8   5  -1  276.60    8.42
  -8   5  -1  272.49    7.42
   8  -5   1  271.69    7.49
   8  -5   1  254.33    8.23
   8  -5   1  263.83    7.90
   8  -5   1  272.20    7.92
   8  -5   1  270.07    7.44
  -8   5   0    2.93    0.95
   8  -5   0    1.35    0.82
   8  -5   0    2.85    0.43
   8  -5   0    1.76    0.42
   8  -5   0    2.38    0.87
   8  -5   0    2.25    0.53
   8  -5   0    2.32    0.62
  -8   5   1  270.97    7.47
   8  -5  -1  279.31    7.47
   8  -5  -1  269.35    8.13
   8  -5  -1  276.61    8.33
   8  -5  -1  272.37    7.26
   8  -5  -1  263.19    7.68
  -8   5   2   44.11    1.68
  -8   5   2   45.36    1.42
  -8   5   2   39.83    2.23
   8  -5  -2   45.92    1.94
   8  -5  -2   44.75    2.21
   8  -5  -2   45.79    1.49
  -8   5   3   58.55    2.74
  -8   5   3   61.76    2.17
  -8   5   3   58.47    1.91
   8  -5  -3   58.75    2.74
   8  -5  -3   61.18    2.22
   8  -5  -3   62.83    1.92
  -8   5   4   -0.09    0.73
  -8   5   4   -0.16    0.56
  -8   5   4    0.45    0.45
   8  -5  -4    0.27    0.47
   8  -5  -4   -0.29    0.42
   8  -5  -4    0.52    0.92
  -8   5   5   12.58    0.98
  -8   5   5   12.13    1.49
  -8   5   5   12.38    0.94
   8  -5  -5   13.95    1.02
   8  -5  -5   14.27    1.58
  -8   5   6   28.28    1.41
  -8   5   6   24.13    2.11
   8  -5  -6   26.34    1.46
  -8   5   7   79.67    3.67
  -8   5   7   79.61    2.95
   8  -5  -7   77.01    2.96
  -8   5   8    2.51    0.86
  -8   5   8    3.33    1.22
   8  -5  -8    2.54    1.01
  -8   5   9   35.48    2.46
   8  -5  -9   38.80    2.32
  -8   5  10    2.82    1.21
   8  -5 -10    4.29    1.31
  -8   5  11    8.09    1.68
   8  -5 -11    8.09    1.65
  -8   5  12    1.48    1.30
   8  -5 -12   -1.31    1.36
   8  -5 -12   -2.24    1.42
  -8   5  13    3.65    1.56
   8  -5 -13    0.00    1.78
  -8   5  14    0.49    1.46
   8  -5 -14    3.10    1.96
  -8   5  15    8.34    2.17
   8  -5 -15   13.39    2.73
  -7   4 -15   20.34    2.98
   7  -4  15   19.98    3.20
  -7   4 -14    3.67    1.98
   7  -4  14    5.48    2.28
  -7   4 -13   -0.23    1.75
   7  -4  13    2.64    1.94
  -7   4 -12    6.82    1.91
   7  -4  12   10.78    2.34
  -7   4 -11   13.15    2.20
   7  -4  11   16.97    2.44
  -7   4 -10    2.94    1.42
   7  -4  10    0.95    1.60
  -7   4  -9   59.40    3.19
   7  -4   9   56.95    2.87
   7  -4   9   61.75    3.54
  -7   4  -8   66.75    3.23
   7  -4   8   66.98    2.99
   7  -4   8   66.25    3.58
  -7   4  -7  131.54    4.95
   7  -4   7  143.48    4.85
   7  -4   7  144.88    5.49
  -7   4  -6   16.52    1.56
   7  -4   6   15.44    1.87
   7  -4   6   15.63    1.49
  -7   4  -5    2.99    0.88
   7  -4   5    2.39    0.86
   7  -4   5    0.54    1.09
  -7   4  -4   45.07    2.11
  -7   4  -4   52.84    2.26
   7  -4   4   48.96    2.23
   7  -4   4   48.94    2.59
   7  -4   4   47.87    2.45
  -7   4  -3   50.68    2.41
  -7   4  -3   50.45    2.04
   7  -4   3   47.71    2.19
   7  -4   3   52.41    2.56
   7  -4   3   45.35    2.33
   7  -4   3   46.86    2.29
  -7   4  -2    4.89    0.66
  -7   4  -2    4.19    1.02
   7  -4   2    3.71    0.84
   7  -4   2    5.04    0.67
   7  -4   2    6.01    1.04
   7  -4   2    5.04    0.95
   7  -4   2    5.01    1.02
  -7   4  -1  325.24    8.53
  -7   4  -1  312.31    9.33
   7  -4   1  299.52    8.79
   7  -4   1  312.93    8.53
   7  -4   1  302.47    8.94
   7  -4   1  312.97    8.52
   7  -4   1  298.46    9.24
  -7   4   0  286.47    8.45
   7  -4   0  269.67    8.26
   7  -4   0  272.94    7.57
   7  -4   0  278.79    7.48
   7  -4   0  270.68    8.29
   7  -4   0  280.32    7.59
  -7   4   1  312.42    8.60
   7  -4  -1  320.28    8.44
   7  -4  -1  313.63    9.36
   7  -4  -1  311.61    9.24
   7  -4  -1  323.19    8.60
  -7   4   2    5.64    1.00
  -7   4   2    5.68    0.68
  -7   4   2    5.94    0.50
   7  -4  -2    5.12    0.98
   7  -4  -2    4.69    0.49
   7  -4  -2    5.58    0.76
  -7   4   3   49.53    1.85
  -7   4   3   47.77    1.66
  -7   4   3   47.39    2.31
   7  -4  -3   50.66    1.67
   7  -4  -3   44.28    2.25
   7  -4  -3   44.33    1.78
  -7   4   4   50.62    2.41
  -7   4   4   49.17    1.85
  -7   4   4   51.97    1.82
   7  -4  -4   46.49    1.85
   7  -4  -4   51.03    1.71
   7  -4  -4   51.16    2.44
  -7   4   5    2.14    0.59
  -7   4   5    2.76    1.00
   7  -4  -5    1.25    0.68
   7  -4  -5    3.15    1.00
  -7   4   6   13.79    1.65
  -7   4   6   17.18    1.23
   7  -4  -6   15.47    1.23
  -7   4   7  146.13    5.36
  -7   4   7  135.46    4.66
   7  -4  -7  145.89    4.78
  -7   4   8   67.05    2.87
  -7   4   8   65.64    3.18
  -7   4   8   67.89    3.40
   7  -4  -8   67.33    2.96
  -7   4   9   58.48    3.01
  -7   4   9   51.63    3.11
   7  -4  -9   56.56    2.83
  -7   4  10    1.07    1.17
   7  -4 -10    1.74    1.28
  -7   4  11   14.73    2.03
   7  -4 -11   17.34    2.04
  -7   4  12   11.75    1.90
   7  -4 -12   11.49    1.99
  -7   4  13   -1.87    1.21
   7  -4 -13   -1.98    1.60
   7  -4 -13    1.09    1.77
  -7   4  14    5.24    1.73
   7  -4 -14    5.65    2.16
  -7   4  15   14.11    2.44
   7  -4 -15   21.51    3.08
  -6   3 -15    0.84    1.96
   6  -3  15    0.07    2.21
  -6   3 -14    5.33    2.13
   6  -3  14   10.83    2.51
  -6   3 -13    1.81    1.76
   6  -3  13    1.68    2.04
  -6   3 -12    9.93    2.09
   6  -3  12   14.86    2.43
  -6   3 -11   -0.85    1.33
   6  -3  11   -0.30    1.58
  -6   3 -10    5.11    1.53
   6  -3  10    2.80    1.67
  -6   3  -9    0.35    1.17
   6  -3   9    0.12    1.38
  -6   3  -8  174.05    6.05
   6  -3   8  173.24    6.44
   6  -3   8  166.84    5.57
  -6   3  -7    0.03    0.94
   6  -3   7    1.53    1.19
   6  -3   7   -0.56    0.73
  -6   3  -6   36.98    2.09
  -6   3  -6   34.60    1.93
   6  -3   6   36.77    1.94
   6  -3   6   33.74    2.38
  -6   3  -5    6.41    0.95
  -6   3  -5    6.64    1.09
   6  -3   5    5.46    1.30
   6  -3   5    3.92    0.91
  -6   3  -4   82.44    3.01
  -6   3  -4   80.60    3.29
  -6   3  -4   85.20    2.96
   6  -3   4   78.97    2.95
   6  -3   4   80.82    3.34
   6  -3   4   81.33    3.30
   6  -3   4   82.82    3.43
  -6   3  -3    2.14    0.85
  -6   3  -3    2.21    0.69
   6  -3   3    1.77    0.85
   6  -3   3    0.91    0.76
   6  -3   3    4.02    0.85
   6  -3   3    1.18    0.60
   6  -3   3    1.64    0.93
  -6   3  -2   47.32    2.14
  -6   3  -2   45.82    1.78
   6  -3   2   48.56    1.84
   6  -3   2   43.58    2.00
   6  -3   2   47.25    2.01
   6  -3   2   44.56    2.23
  -6   3  -1    5.16    0.87
  -6   3  -1    5.55    0.61
   6  -3   1    4.78    0.65
   6  -3   1    5.16    0.60
   6  -3   1    4.31    0.93
  -6   3   0  370.69    9.87
  -6   3   0  356.24   10.65
   6  -3   0  380.87    9.78
   6  -3   0  360.58    9.83
   6  -3   0  355.79    9.93
  -6   3   1    4.31    0.62
  -6   3   1    4.05    0.48
   6  -3  -1    5.17    0.50
   6  -3  -1    4.05    0.59
   6  -3  -1    3.59    0.83
  -6   3   2   43.38    2.07
  -6   3   2   48.71    1.75
  -6   3   2   48.15    1.57
   6  -3  -2   44.91    1.60
   6  -3  -2   43.54    2.04
  -6   3   3    2.45    0.52
  -6   3   3    1.08    0.75
  -6   3   3    1.57    0.57
   6  -3  -3    2.00    0.50
   6  -3  -3    0.45    0.77
  -6   3   4   79.52    2.70
  -6   3   4   83.51    3.22
   6  -3  -4   78.78    2.72
   6  -3  -4   82.75    3.20
  -6   3   5    7.20    1.19
  -6   3   5    5.53    0.78
   6  -3  -5    6.40    0.91
  -6   3   6   40.01    2.18
  -6   3   6   36.40    1.81
   6  -3  -6   34.56    1.89
  -6   3   7    1.43    0.84
  -6   3   7    1.44    0.97
  -6   3   7    0.02    0.67
   6  -3  -7   -0.28    0.80
  -6   3   8  173.29    6.08
  -6   3   8  172.48    6.22
   6  -3  -8  170.82    5.80
  -6   3   9   -0.83    0.91
  -6   3   9   -0.03    0.90
   6  -3  -9   -0.39    1.15
  -6   3  10    1.88    1.10
   6  -3 -10    3.15    1.43
  -6   3  11   -0.46    1.09
   6  -3 -11    0.34    1.32
  -6   3  12    9.67    1.80
   6  -3 -12   10.98    1.97
  -6   3  13    0.02    1.36
   6  -3 -13    1.65    1.69
  -6   3  14    5.61    1.78
   6  -3 -14    5.35    2.11
   6  -3 -14   11.12    2.22
  -6   3  15    1.35    1.63
   6  -3 -15   -0.82    1.92
  -5   2 -15   -0.50    1.90
   5  -2  15    1.23    2.24
  -5   2 -14    1.09    1.87
   5  -2  14    0.65    1.91
  -5   2 -13    0.20    1.82
   5  -2  13   -0.62    1.67
  -5   2 -12   -0.14    1.46
   5  -2  12   -2.12    1.57
  -5   2 -11    4.11    1.66
   5  -2  11    4.48    1.81
  -5   2 -10    1.37    1.32
   5  -2  10    0.37    1.44
  -5   2  -9    2.55    1.32
   5  -2   9    1.90    1.26
  -5   2  -8   42.57    2.59
   5  -2   8   44.06    2.21
   5  -2   8   46.92    2.88
  -5   2  -7    1.15    0.97
  -5   2  -7    2.43    0.81
   5  -2   7    2.56    1.22
   5  -2   7    0.62    0.77
  -5   2  -6    0.13    0.83
  -5   2  -6    0.22    0.66
   5  -2   6    1.27    1.10
   5  -2   6    1.27    0.73
  -5   2  -5    6.40    1.05
  -5   2  -5    7.08    0.92
   5  -2   5    3.82    1.15
   5  -2   5    2.20    0.76
   5  -2   5    2.43    0.97
  -5   2  -4   47.76    2.13
  -5   2  -4   47.38    2.04
  -5   2  -4   48.45    2.37
   5  -2   4   51.19    2.01
   5  -2   4   49.58    2.35
   5  -2   4   46.85    2.32
  -5   2  -3   10.60    1.21
  -5   2  -3    9.67    0.98
   5  -2   3   13.30    1.06
   5  -2   3   11.05    1.25
   5  -2   3   11.06    1.00
   5  -2   3   12.29    1.17
  -5   2  -2   18.09    1.30
  -5   2  -2   19.95    1.14
   5  -2   2   14.68    1.34
   5  -2   2   16.25    1.32
   5  -2   2   17.16    1.16
   5  -2   2   16.24    1.19
   5  -2   1    6.94    0.65
   5  -2   1    6.85    0.68
   5  -2   1    5.73    0.90
  -5   2   0   36.78    1.52
  -5   2   0   37.14    1.79
   5  -2   0   39.32    1.44
   5  -2   0   39.80    1.40
   5  -2   0   41.93    1.52
  -5   2   1    7.48    0.71
  -5   2   1    7.00    0.60
   5  -2  -1   12.08    0.85
   5  -2  -1   11.59    1.00
  -5   2   2   15.49    1.02
  -5   2   2   14.60    1.18
  -5   2   2   14.94    0.91
   5  -2  -2   17.14    0.90
   5  -2  -2   17.13    1.21
  -5   2   3   11.55    0.88
  -5   2   3   10.92    0.82
  -5   2   3   12.34    1.13
   5  -2  -3    9.20    1.06
   5  -2  -3   10.10    0.81
  -5   2   4   48.93    2.25
  -5   2   4   49.70    1.94
   5  -2  -4   51.02    1.99
   5  -2  -4   49.04    2.27
  -5   2   5    1.99    0.86
  -5   2   5    2.68    0.73
   5  -2  -5    4.33    0.84
  -5   2   6    0.69    0.69
  -5   2   6    0.74    0.68
  -5   2   6    2.23    0.93
   5  -2  -6    0.24    0.83
   5  -2  -6    0.22    0.37
  -5   2   7    2.64    0.89
  -5   2   7    1.50    0.80
  -5   2   7    1.14    0.90
   5  -2  -7    1.54    0.96
  -5   2   8   51.71    2.73
  -5   2   8   42.86    2.48
   5  -2  -8   45.79    2.49
  -5   2   9    1.21    0.98
  -5   2   9   -0.01    0.96
   5  -2  -9    3.87    1.28
  -5   2  10    0.54    1.03
  -5   2  10    1.57    1.06
   5  -2 -10    1.65    1.33
  -5   2  11    6.40    1.50
   5  -2 -11    6.31    1.66
  -5   2  12   -0.46    1.25
   5  -2 -12   -1.49    1.45
  -5   2  13   -1.06    1.30
   5  -2 -13   -0.23    1.49
  -5   2  14    3.17    1.70
   5  -2 -14    1.94    1.90
   5  -2 -14    0.42    1.85
  -5   2  15   -1.62    1.60
   5  -2 -15   -0.48    1.96
   5  -2 -15   -0.09    1.87
  -4   1 -15    0.74    1.98
   4  -1  15    3.34    2.29
  -4   1 -14    1.48    1.85
   4  -1  14    3.15    2.06
  -4   1 -13    1.48    1.82
   4  -1  13    6.19    2.04
  -4   1 -12   34.05    3.12
   4  -1  12   36.45    3.33
  -4   1 -11   14.18    2.10
   4  -1  11   13.49    2.21
  -4   1 -10   17.09    2.01
   4  -1  10   14.96    2.14
  -4   1  -9   10.39    1.66
   4  -1   9   10.98    1.71
  -4   1  -8  128.50    4.28
  -4   1  -8  130.84    4.95
   4  -1   8  131.26    5.16
  -4   1  -7   10.01    1.09
  -4   1  -7   11.06    1.47
   4  -1   7    8.85    1.50
   4  -1   7    9.02    1.05
  -4   1  -6    5.18    1.11
  -4   1  -6    5.99    0.87
   4  -1   6    4.40    0.83
   4  -1   6    4.40    1.04
   4  -1   6    5.21    1.28
  -4   1  -5    5.71    0.79
  -4   1  -5    4.82    1.01
  -4   1  -5    3.63    0.95
   4  -1   5    4.41    1.15
   4  -1   5    4.71    1.05
   4  -1   5    4.35    0.76
  -4   1  -4  372.51   10.67
  -4   1  -4  377.73   10.13
  -4   1  -4  372.51   11.05
   4  -1   4  366.34   11.07
   4  -1   4  376.52   10.99
   4  -1   4  368.56   10.64
   4  -1   4  374.45   10.15
  -4   1  -3  238.72    7.35
  -4   1  -3  245.77    6.72
  -4   1  -3  232.33    7.00
   4  -1   3  238.59    6.71
   4  -1   3  250.71    7.39
   4  -1   3  240.90    7.29
   4  -1   3  240.92    7.02
  -4   1  -2   22.69    1.24
  -4   1  -2   27.04    1.45
   4  -1   2   23.95    1.31
   4  -1   2   23.70    1.25
   4  -1   2   25.45    1.59
  -4   1  -1    6.93    0.83
   4  -1   1   10.76    1.00
   4  -1   1   10.03    0.79
   4  -1   1   10.29    0.78
  -4   1   0  395.08   10.55
  -4   1   0  396.03   11.16
  -4   1   0  392.55   10.56
   4  -1   0  398.95   10.53
   4  -1   0  392.47   10.55
   4  -1   0  390.23   11.15
   4  -1   0  392.84   10.73
  -4   1   1    9.38    0.83
  -4   1   1   10.52    0.80
  -4   1   1   11.03    0.71
   4  -1  -1    5.62    0.65
   4  -1  -1    7.09    0.59
   4  -1  -1    6.13    0.78
  -4   1   2   26.91    1.24
  -4   1   2   24.29    1.15
  -4   1   2   26.08    1.32
  -4   1   2   24.61    1.11
   4  -1  -2   26.02    1.32
   4  -1  -2   23.55    1.12
  -4   1   3  232.35    6.90
  -4   1   3  242.03    7.06
   4  -1  -3  245.75    7.09
   4  -1  -3  235.83    6.93
  -4   1   4  365.50   10.80
  -4   1   4  390.90   10.74
   4  -1  -4  374.69   10.73
   4  -1  -4  367.83   10.46
  -4   1   5    5.72    1.02
  -4   1   5    7.01    0.92
   4  -1  -5    5.13    0.95
   4  -1  -5    4.22    0.56
  -4   1   6    5.56    1.11
  -4   1   6    8.25    1.06
  -4   1   6    3.72    0.90
   4  -1  -6    5.47    0.66
   4  -1  -6    7.26    1.15
  -4   1   7    9.11    1.29
  -4   1   7    9.98    1.25
  -4   1   7    8.38    1.20
   4  -1  -7    9.34    0.83
   4  -1  -7    8.26    1.29
  -4   1   8  122.30    4.86
  -4   1   8  133.24    4.78
   4  -1  -8  130.24    4.78
  -4   1   9    9.76    1.50
  -4   1   9    9.86    1.47
   4  -1  -9   12.71    1.72
  -4   1  10   11.82    1.73
  -4   1  10   11.90    1.64
   4  -1 -10   17.00    1.98
  -4   1  11   14.58    1.89
   4  -1 -11   11.04    1.90
  -4   1  12   39.33    2.88
   4  -1 -12   41.96    3.08
  -4   1  13    1.43    1.45
   4  -1 -13    1.95    1.78
  -4   1  14    2.54    1.65
   4  -1 -14    1.46    1.75
  -4   1  15   -0.33    1.68
   4  -1 -15   -1.74    1.91
   4  -1 -15    2.72    2.09
   3   0  16    0.04    2.10
  -3   0 -15   15.96    2.81
   3   0  15    5.31    2.32
  -3   0 -14    0.99    1.81
   3   0  14    1.40    1.86
  -3   0 -13    5.04    1.95
   3   0  13    1.41    1.73
  -3   0 -12   36.94    3.27
   3   0  12   45.65    3.33
  -3   0 -11   50.83    3.27
   3   0  11   48.49    3.30
  -3   0 -10   15.50    1.97
   3   0  10   13.50    2.07
  -3   0  -9   20.10    2.09
  -3   0  -9   24.58    1.61
   3   0   9   22.79    2.27
  -3   0  -8   15.22    1.77
  -3   0  -8   21.86    1.40
   3   0   8   17.92    1.95
  -3   0  -7  273.84    7.55
  -3   0  -7  250.78    8.31
   3   0   7  262.84    8.32
   3   0   7  274.95    8.69
  -3   0  -6   34.53    1.59
  -3   0  -6   34.04    2.09
   3   0   6   33.18    2.18
  -3   0  -5  190.93    6.12
  -3   0  -5  185.62    5.28
  -3   0  -5  190.71    5.92
   3   0   5  187.12    6.16
   3   0   5  182.01    6.04
   3   0   5  177.23    5.28
  -3   0  -4  161.60    5.10
  -3   0  -4  163.38    5.34
  -3   0  -4  163.91    4.65
   3   0   4  161.11    4.65
   3   0   4  156.93    5.32
   3   0   4  167.69    5.32
   3   0   4  165.39    5.16
  -3   0  -3  239.37    7.02
  -3   0  -3  235.78    6.33
  -3   0  -3  225.86    6.74
   3   0   3  230.30    6.32
   3   0   3  227.61    6.76
   3   0   3  226.77    7.01
  -3   0  -2  272.53    7.73
  -3   0  -2  269.85    8.00
   3   0   2  270.96    7.71
   3   0   2  268.95    7.36
   3   0   2  281.70    8.05
  -3   0  -1  328.59    9.42
  -3   0  -1  330.86    9.12
   3   0   1  335.61    9.44
   3   0   1  330.71    9.11
   3   0   1  325.70    8.94
  -3   0   0  175.24    5.18
  -3   0   0  170.17    4.94
  -3   0   0  178.28    4.97
   3   0   0  180.22    4.94
   3   0   0  181.47    5.18
   3   0   0  177.93    5.05
   3   0   0  178.57    4.95
  -3   0   1  337.87    8.96
  -3   0   1  320.31    9.17
  -3   0   1  325.58    8.93
   3   0  -1  336.64    8.96
   3   0  -1  332.53    9.29
   3   0  -1  333.03    9.17
   3   0  -1  332.08    8.93
  -3   0   2  274.54    7.82
  -3   0   2  279.33    7.89
  -3   0   2  268.55    7.58
   3   0  -2  284.37    7.90
   3   0  -2  274.07    7.81
  -3   0   3  224.88    6.69
  -3   0   3  229.46    6.72
   3   0  -3  232.17    6.73
  -3   0   4  164.69    5.02
  -3   0   4  152.73    4.90
  -3   0   4  157.00    4.98
   3   0  -4  160.49    4.71
   3   0  -4  161.94    5.03
  -3   0   5  191.21    5.75
  -3   0   5  184.52    5.84
  -3   0   5  181.91    5.82
   3   0  -5  180.65    5.45
   3   0  -5  183.66    5.83
  -3   0   6   35.21    1.85
  -3   0   6   34.56    1.96
   3   0  -6   27.91    1.87
   3   0  -6   35.23    1.57
  -3   0   7  254.34    7.96
   3   0  -7  261.54    8.11
   3   0  -7  251.66    7.55
  -3   0   8   19.76    1.29
  -3   0   8   19.70    1.73
   3   0  -8   20.34    1.37
   3   0  -8   19.45    1.90
  -3   0   9   23.63    1.86
  -3   0   9   23.35    1.44
   3   0  -9   19.98    2.13
  -3   0  10   17.79    1.88
  -3   0  10   13.20    1.15
   3   0 -10   16.03    2.05
  -3   0  11   50.78    2.95
   3   0 -11   54.12    3.32
  -3   0  12   41.44    2.93
   3   0 -12   40.23    3.02
  -3   0  13    1.06    1.37
   3   0 -13    1.54    1.81
  -3   0  14    1.15    1.55
   3   0 -14    0.00    1.82
  -3   0  15    5.48    1.84
   3   0 -15    6.88    2.42
   3   0 -15   10.92    2.54
  -3   0  16    0.33    1.74
  -2  -1 -16    2.33    2.24
   2   1  16   -1.40    1.96
  -2  -1 -15   -2.83    1.79
   2   1  15    1.87    2.03
  -2  -1 -14    3.90    2.03
   2   1  14    2.75    1.84
  -2  -1 -13   12.04    2.25
   2   1  13   10.43    2.26
  -2  -1 -12    1.97    1.64
   2   1  12    0.13    1.56
  -2  -1 -11   19.13    2.37
   2   1  11   25.72    2.69
  -2  -1 -10   -0.06    1.23
  -2  -1 -10   -0.84    0.74
   2   1  10    0.75    1.25
  -2  -1  -9    0.48    1.15
  -2  -1  -9    0.67    0.67
   2   1   9   -1.19    1.07
  -2  -1  -8   19.97    2.01
  -2  -1  -8   25.86    1.42
   2   1   8   27.64    2.18
  -2  -1  -7    4.50    1.18
  -2  -1  -7    5.46    0.77
   2   1   7    4.60    1.22
  -2  -1  -6    0.00    0.80
  -2  -1  -6    0.09    0.52
   2   1   6    0.71    0.96
  -2  -1  -5   91.10    3.49
  -2  -1  -5   90.08    2.78
  -2  -1  -5   92.02    3.44
   2   1   5   86.41    3.55
   2   1   5   96.24    3.51
  -2  -1  -4    0.64    0.63
  -2  -1  -4    1.27    0.76
  -2  -1  -4    1.15    0.43
   2   1   4    0.09    0.70
   2   1   4   -0.42    0.62
   2   1   4   -0.03    0.68
   2   1   4    0.10    0.38
  -2  -1  -3   45.32    2.07
  -2  -1  -3   45.75    2.00
   2   1   3   49.58    1.54
   2   1   3   49.70    2.11
   2   1   3   49.99    2.05
  -2  -1  -2    7.41    0.84
  -2  -1  -2    9.76    0.90
   2   1   2   13.71    0.96
   2   1   2   12.56    1.01
  -2  -1  -1    8.78    0.75
  -2  -1  -1    8.05    0.67
  -2  -1  -1   10.12    0.78
   2   1   1    8.67    0.69
   2   1   1    9.84    0.70
   2   1   1   10.51    0.79
   2   1   1    9.73    0.73
  -2  -1   0   85.65    2.59
  -2  -1   0   86.97    2.61
  -2  -1   0   85.64    2.60
   2   1   0   87.93    2.59
   2   1   0   81.12    2.58
   2   1   0   86.74    2.60
  -2  -1   1   10.61    0.63
  -2  -1   1    8.85    0.72
  -2  -1   1    8.43    0.56
  -2  -1   1   11.06    0.74
   2   1  -1   10.32    0.82
   2   1  -1    9.87    0.60
   2   1  -1   10.42    0.78
   2   1  -1   10.62    0.80
  -2  -1   2   12.86    0.89
  -2  -1   2   11.93    0.91
  -2  -1   2   11.61    0.79
   2   1  -2    8.24    0.82
  -2  -1   3   46.98    1.69
  -2  -1   3   52.17    1.98
   2   1  -3   44.63    1.77
   2   1  -3   49.94    1.98
  -2  -1   4   -0.01    0.49
  -2  -1   4   -1.30    0.60
   2   1  -4    0.80    0.54
   2   1  -4    0.30    0.70
  -2  -1   5   95.99    3.40
  -2  -1   5   91.29    3.06
  -2  -1   5   91.49    3.20
   2   1  -5   93.21    3.08
   2   1  -5   85.21    3.43
  -2  -1   6    0.34    0.51
  -2  -1   6    0.77    0.81
  -2  -1   6    0.44    0.68
   2   1  -6    0.00    0.62
   2   1  -6   -0.10    1.01
  -2  -1   7    5.43    0.82
  -2  -1   7    6.61    1.07
   2   1  -7    6.51    1.28
   2   1  -7    5.55    0.92
  -2  -1   8   24.55    1.81
  -2  -1   8   23.98    1.48
   2   1  -8   22.15    1.55
   2   1  -8   23.32    2.03
  -2  -1   9    0.59    0.64
  -2  -1   9    1.63    0.94
   2   1  -9   -1.49    0.82
   2   1  -9    0.41    1.20
  -2  -1  10    1.07    0.71
  -2  -1  10    1.22    1.10
   2   1 -10   -0.86    1.25
  -2  -1  11   26.20    2.38
   2   1 -11   24.39    2.55
  -2  -1  12    3.24    1.47
   2   1 -12    1.30    1.60
  -2  -1  13   13.56    2.11
   2   1 -13   10.63    2.27
  -2  -1  14    1.29    1.66
   2   1 -14    2.24    2.07
  -2  -1  15    2.61    1.91
   2   1 -15   -2.04    1.83
   2   1 -15   -0.38    1.96
  -2  -1  16    1.24    1.87
   2   1 -16    1.84    2.25
   2   1 -16    4.22    2.42
  -1  -2 -16   -0.35    2.09
   1   2  16    0.78    1.95
  -1  -2 -15    1.54    2.01
   1   2  15    2.14    1.96
  -1  -2 -14    5.60    2.09
   1   2  14    8.23    2.19
  -1  -2 -13    3.61    1.82
   1   2  13    4.37    1.97
  -1  -2 -12   -0.93    1.48
   1   2  12    0.53    1.52
  -1  -2 -11   53.37    3.27
   1   2  11   56.32    3.46
  -1  -2 -10   -1.07    1.18
  -1  -2 -10    1.62    0.80
   1   2  10    0.87    1.26
  -1  -2  -9    1.34    0.70
  -1  -2  -9    0.43    1.16
   1   2   9    1.11    1.19
  -1  -2  -8   30.45    1.48
  -1  -2  -8   27.32    2.22
   1   2   8   28.42    2.22
   1   2   8   30.32    1.94
  -1  -2  -7   35.96    1.51
  -1  -2  -7   31.68    2.19
   1   2   7   31.31    2.19
  -1  -2  -6   69.88    2.24
  -1  -2  -6   67.13    3.00
   1   2   6   65.28    3.08
   1   2   6   73.83    3.04
  -1  -2  -5   82.77    3.32
  -1  -2  -5   85.28    3.38
  -1  -2  -5   88.22    2.59
   1   2   5   92.72    3.41
   1   2   5   88.02    3.42
  -1  -2  -4   70.78    2.74
  -1  -2  -4   65.65    1.96
  -1  -2  -4   65.87    2.63
   1   2   4   64.45    2.61
   1   2   4   72.89    2.69
   1   2   4   64.51    2.72
  -1  -2  -3  420.58   11.45
  -1  -2  -3  403.90   11.76
   1   2   3  406.03   11.78
   1   2   3  402.97   10.55
   1   2   3  406.23   11.41
  -1  -2  -2  148.91    4.61
  -1  -2  -2  156.51    4.53
   1   2   2  151.79    4.52
   1   2   2  143.62    4.62
  -1  -2  -1   89.72    2.83
  -1  -2  -1   88.99    2.71
  -1  -2  -1   88.31    2.80
   1   2   1   85.51    2.78
   1   2   1   93.20    2.75
   1   2   1   91.79    2.82
   1   2   1   86.72    2.69
  -1  -2   0   11.96    0.75
  -1  -2   0   10.74    0.60
  -1  -2   0   10.93    0.76
   1   2   0   10.44    0.77
   1   2   0   12.34    0.76
   1   2   0   10.23    0.60
  -1  -2   1   85.29    2.82
  -1  -2   1   89.88    2.73
  -1  -2   1   92.03    2.75
   1   2  -1   89.49    2.73
   1   2  -1   88.32    2.72
   1   2  -1   88.16    2.84
  -1  -2   2  149.19    4.55
  -1  -2   2  149.43    4.39
  -1  -2   2  144.74    4.20
   1   2  -2  154.11    4.19
   1   2  -2  149.69    4.57
   1   2  -2  147.16    4.51
  -1  -2   3  404.47   11.26
  -1  -2   3  417.75   11.55
   1   2  -3  399.98   11.52
   1   2  -3  401.36   11.24
   1   2  -3  395.59   11.46
  -1  -2   4   69.82    2.45
  -1  -2   4   66.04    2.34
  -1  -2   4   66.26    2.65
   1   2  -4   64.28    2.43
   1   2  -4   64.30    2.64
   1   2  -4   68.24    2.32
  -1  -2   5   84.53    3.27
  -1  -2   5   85.30    3.01
  -1  -2   5   84.14    3.00
   1   2  -5   84.81    3.31
   1   2  -5   86.23    3.03
   1   2  -5   87.73    2.98
  -1  -2   6   64.97    2.69
  -1  -2   6   66.49    2.59
   1   2  -6   66.33    2.62
   1   2  -6   66.26    2.66
   1   2  -6   69.98    3.05
  -1  -2   7   32.94    1.75
  -1  -2   7   30.22    1.89
   1   2  -7   34.03    1.86
   1   2  -7   29.42    2.12
   1   2  -7   32.15    1.78
  -1  -2   8   30.01    2.00
  -1  -2   8   32.51    1.81
   1   2  -8   28.91    1.91
   1   2  -8   34.13    2.35
  -1  -2   9    3.44    1.16
  -1  -2   9    2.18    0.80
   1   2  -9    0.87    1.32
   1   2  -9    1.95    1.05
  -1  -2  10    0.07    1.02
   1   2 -10    1.13    1.39
  -1  -2  11   59.13    3.25
   1   2 -11   55.09    3.45
  -1  -2  12   -0.58    1.25
   1   2 -12    2.48    1.77
  -1  -2  13    3.76    1.57
   1   2 -13    9.22    2.21
  -1  -2  14    5.24    1.83
   1   2 -14    4.47    2.09
  -1  -2  15    0.57    1.74
   1   2 -15    2.72    2.11
   1   2 -15   -2.68    1.76
  -1  -2  16   -0.74    1.83
   1   2 -16    0.47    2.26
   1   2 -16    5.09    2.52
   0   3  16    3.01    2.09
   0  -3 -15   12.67    2.62
   0   3  15   10.29    2.50
   0  -3 -14   -0.37    1.78
   0   3  14    1.81    1.73
   0  -3 -13    3.16    1.74
   0   3  13    1.13    1.63
   0  -3 -12   38.90    3.12
   0   3  12   41.53    3.17
   0  -3 -11   53.89    3.40
   0   3  11   51.05    3.35
   0  -3 -10   18.57    2.19
   0  -3 -10   14.54    1.25
   0   3  10   14.39    1.98
   0  -3  -9   23.83    1.40
   0  -3  -9   17.83    1.99
   0   3   9   28.83    2.29
   0   3   9   25.53    1.82
   0  -3  -8   19.46    1.98
   0  -3  -8   19.71    1.18
   0   3   8   17.98    1.97
   0  -3  -7  263.56    7.22
   0  -3  -7  270.70    8.37
   0   3   7  256.68    8.56
   0  -3  -6   35.70    2.02
   0  -3  -6   34.36    1.31
   0   3   6   31.51    1.98
   0   3   6   38.10    2.23
   0  -3  -5  186.72    6.01
   0  -3  -5  186.72    5.11
   0  -3  -5  195.48    6.21
   0   3   5  185.12    6.01
   0   3   5  196.45    6.25
   0  -3  -4  165.92    4.36
   0  -3  -4  167.42    5.39
   0  -3  -4  169.75    5.24
   0   3   4  160.41    5.41
   0   3   4  164.55    5.18
   0  -3  -3  236.65    6.85
   0  -3  -3  237.03    7.06
   0   3   3  230.73    6.79
   0   3   3  227.70    7.07
   0  -3  -2  268.46    7.72
   0   3   2  278.99    7.06
   0   3   2  275.53    7.74
   0   3   2  263.77    7.94
   0  -3  -1  330.34    9.10
   0  -3  -1  320.91    8.89
   0  -3  -1  335.38    8.83
   0   3   1  328.28    9.30
   0   3   1  332.95    8.62
   0   3   1  324.19    9.08
   0   3   1  328.59    8.89
   0   3   1  324.52    8.81
   0  -3   0  176.96    4.95
   0  -3   0  176.54    5.00
   0   3   0  176.97    4.90
   0   3   0  179.53    4.95
   0   3   0  181.47    5.01
   0  -3   1  323.88    8.82
   0  -3   1  315.67    9.18
   0  -3   1  326.52    8.75
   0   3  -1  313.75    9.17
   0   3  -1  336.90    8.83
   0  -3   2  272.40    7.92
   0  -3   2  275.99    7.61
   0  -3   2  269.09    7.58
   0   3  -2  271.36    7.59
   0   3  -2  275.38    7.95
   0   3  -2  267.36    7.91
   0  -3   3  222.76    6.43
   0  -3   3  227.20    6.71
   0  -3   3  223.46    6.75
   0   3  -3  219.18    6.69
   0   3  -3  224.22    6.43
   0   3  -3  227.23    6.77
   0  -3   4  158.84    4.86
   0  -3   4  159.16    5.03
   0  -3   4  162.00    5.16
   0   3  -4  159.63    4.84
   0   3  -4  156.57    5.05
   0   3  -4  161.64    5.17
   0  -3   5  184.33    6.06
   0  -3   5  189.23    5.87
   0  -3   5  186.99    5.78
   0   3  -5  186.88    6.10
   0   3  -5  178.08    5.86
   0   3  -5  196.98    5.76
   0  -3   6   33.63    1.87
   0  -3   6   33.31    1.84
   0   3  -6   35.06    1.84
   0   3  -6   36.56    1.78
   0   3  -6   33.75    2.19
   0  -3   7  255.93    7.88
   0  -3   7  253.78    7.92
   0   3  -7  264.25    8.28
   0   3  -7  251.20    7.84
   0   3  -7  247.40    7.90
   0  -3   8   20.85    1.80
   0   3  -8   17.97    1.94
   0   3  -8   19.34    1.70
   0  -3   9   25.33    2.09
   0   3  -9   17.88    2.08
   0   3  -9   23.81    1.89
   0  -3  10   16.31    1.89
   0   3 -10   18.53    2.25
   0   3 -10   15.44    1.76
   0  -3  11   49.72    2.96
   0   3 -11   54.59    3.54
   0  -3  12   40.72    2.87
   0   3 -12   35.33    3.25
   0  -3  13    0.57    1.41
   0   3 -13    0.48    1.75
   0  -3  14   -0.96    1.63
   0   3 -14   -2.33    1.71
   0  -3  15   12.81    2.45
   0   3 -15   10.61    2.59
   0  -3  16   -4.47    1.62
   1  -4 -15    4.67    2.16
  -1   4  15   -2.86    1.56
   1  -4 -14   -3.04    1.72
  -1   4  14   -1.04    1.69
   1  -4 -13    1.34    1.77
  -1   4  13    3.19    1.79
   1  -4 -12   26.08    2.80
  -1   4  12   28.13    2.87
   1  -4 -11    0.84    1.47
  -1   4  11    3.48    1.51
   1  -4 -10   10.50    1.90
   1  -4 -10   14.07    1.16
  -1   4  10   12.89    1.93
  -1   4  10   13.57    1.37
   1  -4  -9    0.63    1.20
   1  -4  -9    0.11    0.61
  -1   4   9   -0.67    1.03
  -1   4   9    0.00    0.77
   1  -4  -8   66.26    3.31
   1  -4  -8   69.09    2.36
  -1   4   8   72.32    3.43
   1  -4  -7   68.61    3.15
  -1   4   7   70.29    3.28
   1  -4  -6    4.14    1.11
  -1   4   6    9.45    1.31
  -1   4   6    6.97    1.08
   1  -4  -5    1.23    0.84
  -1   4   5    3.58    0.83
  -1   4   5    2.91    0.96
   1  -4  -4  296.42    8.81
  -1   4   4  310.60    8.82
  -1   4   4  301.85    9.16
   1  -4  -3    1.94    0.71
   1  -4  -3    1.94    0.31
  -1   4   3    1.76    0.65
  -1   4   3    1.10    0.65
   1  -4  -2   12.11    0.67
   1  -4  -2   12.85    1.01
  -1   4   2   12.26    0.82
  -1   4   2   11.44    0.61
  -1   4   2   12.02    0.95
  -1   4   2   11.57    0.83
   1  -4  -1   72.36    2.50
   1  -4  -1   72.47    2.38
   1  -4  -1   69.12    2.26
   1  -4  -1   70.03    2.29
  -1   4   1   79.21    2.30
  -1   4   1   74.24    2.25
  -1   4   1   79.45    2.47
  -1   4   1   81.84    2.48
  -1   4   1   79.20    2.38
   1  -4   0  148.63    4.25
   1  -4   0  144.44    4.15
   1  -4   0  149.94    4.22
  -1   4   0  144.96    4.20
  -1   4   0  148.18    4.20
  -1   4   0  144.65    4.43
  -1   4   0  147.38    4.14
  -1   4   0  142.41    4.29
  -1   4   0  151.25    4.23
   1  -4   1   75.30    2.51
   1  -4   1   73.41    2.38
   1  -4   1   77.46    2.34
  -1   4  -1   69.09    2.48
  -1   4  -1   72.03    2.42
  -1   4  -1   67.77    2.34
  -1   4  -1   69.53    2.56
   1  -4   2    9.82    0.79
   1  -4   2   13.51    1.02
   1  -4   2   11.96    0.99
   1  -4   2   13.09    1.05
  -1   4  -2   11.61    1.03
  -1   4  -2   12.36    1.00
  -1   4  -2   10.63    0.87
  -1   4  -2   12.72    1.09
   1  -4   3    1.69    0.67
   1  -4   3    2.04    0.57
   1  -4   3    1.23    0.71
  -1   4  -3    1.83    0.70
  -1   4  -3    1.39    0.76
  -1   4  -3    1.74    0.57
  -1   4  -3    1.51    0.60
   1  -4   4  296.97    8.89
   1  -4   4  294.61    8.57
   1  -4   4  297.19    8.82
  -1   4  -4  285.74    8.86
  -1   4  -4  291.29    8.82
  -1   4  -4  304.48    8.45
  -1   4  -4  295.74    8.57
   1  -4   5    3.51    0.84
   1  -4   5    3.88    0.86
   1  -4   5    2.36    0.93
  -1   4  -5    3.51    0.91
  -1   4  -5    2.88    0.71
  -1   4  -5    2.99    1.06
  -1   4  -5    2.57    0.83
   1  -4   6    6.76    1.03
   1  -4   6    6.64    1.06
  -1   4  -6    8.13    1.02
  -1   4  -6    7.65    1.20
  -1   4  -6    5.57    1.28
   1  -4   7   67.12    2.94
  -1   4  -7   63.86    2.79
  -1   4  -7   71.87    3.03
  -1   4  -7   73.49    3.32
   1  -4   8   67.18    3.09
  -1   4  -8   66.34    3.29
  -1   4  -8   72.83    3.21
   1  -4   9    0.06    1.00
  -1   4  -9   -0.64    1.07
  -1   4  -9    1.80    1.38
   1  -4  10   12.85    1.81
  -1   4 -10   15.31    1.86
  -1   4 -10   13.81    2.13
   1  -4  11   -0.25    1.36
  -1   4 -11    4.32    1.75
   1  -4  12   29.10    2.71
  -1   4 -12   29.55    3.08
   1  -4  13    3.41    1.69
  -1   4 -13    4.04    2.07
   1  -4  14    2.93    1.74
  -1   4 -14   -0.19    1.82
   1  -4  15    0.62    1.91
  -1   4 -15    1.70    2.28
   2  -5 -15   -0.05    2.00
  -2   5  15    1.44    1.84
   2  -5 -14   -0.69    1.76
  -2   5  14    1.32    1.76
   2  -5 -13    1.92    1.83
  -2   5  13   -1.37    1.43
   2  -5 -12    0.32    1.59
  -2   5  12    3.12    1.56
   2  -5 -11    0.10    1.44
  -2   5  11    1.42    1.40
   2  -5 -10   -0.41    1.30
   2  -5 -10   -0.12    0.68
  -2   5  10    0.11    1.20
  -2   5  10   -1.04    0.72
   2  -5  -9   17.32    1.98
  -2   5   9   16.50    1.33
  -2   5   9   15.44    1.91
   2  -5  -8   16.17    1.81
  -2   5   8   18.21    1.95
   2  -5  -7   44.46    2.52
  -2   5   7   47.40    2.56
  -2   5   7   44.69    2.37
   2  -5  -6    7.32    1.23
  -2   5   6    7.43    1.25
  -2   5   6    5.99    1.04
   2  -5  -5    1.25    0.86
  -2   5   5    4.32    0.99
  -2   5   5    3.99    0.86
   2  -5  -4  154.00    4.97
   2  -5  -4  156.78    4.29
  -2   5   4  160.69    5.28
  -2   5   4  154.34    4.95
   2  -5  -3    1.28    0.67
   2  -5  -3    1.99    0.46
  -2   5   3    2.43    0.63
  -2   5   3    3.41    0.80
   2  -5  -2   19.21    1.17
   2  -5  -2   18.69    0.96
  -2   5   2   19.76    1.07
  -2   5   2   22.80    1.20
  -2   5   2   20.20    1.00
  -2   5   2   19.97    0.91
  -2   5   2   18.50    1.18
   2  -5  -1   99.20    3.15
   2  -5  -1   98.61    2.98
   2  -5  -1   95.46    2.95
   2  -5  -1   94.67    2.84
   2  -5  -1   94.02    3.04
  -2   5   1   99.69    2.95
  -2   5   1   98.38    2.83
  -2   5   1   94.25    3.09
  -2   5   1   96.36    3.03
  -2   5   1   98.33    2.92
   2  -5   0   37.14    1.49
   2  -5   0   41.70    1.60
   2  -5   0   36.81    1.38
   2  -5   0   37.06    1.49
  -2   5   0   35.91    1.54
  -2   5   0   37.83    1.47
  -2   5   0   40.01    1.56
  -2   5   0   36.93    1.68
  -2   5   0   34.34    1.43
  -2   5   0   36.91    1.44
  -2   5   0   36.28    1.34
   2  -5   1  100.41    3.02
   2  -5   1   95.84    3.15
   2  -5   1   99.20    2.98
   2  -5   1   97.49    3.15
  -2   5  -1   97.19    3.00
  -2   5  -1   93.09    3.08
  -2   5  -1   90.32    3.18
  -2   5  -1   90.86    3.27
   2  -5   2   18.99    1.17
   2  -5   2   20.30    1.31
   2  -5   2   20.66    1.31
   2  -5   2   18.88    1.37
  -2   5  -2   19.24    1.32
  -2   5  -2   18.99    1.10
  -2   5  -2   16.53    1.26
  -2   5  -2   14.42    1.20
   2  -5   3    2.86    0.73
   2  -5   3    4.05    0.77
   2  -5   3    3.09    0.67
  -2   5  -3    2.18    0.73
  -2   5  -3    1.23    0.80
  -2   5  -3    1.85    0.63
  -2   5  -3    1.59    0.81
   2  -5   4  159.66    5.19
   2  -5   4  157.91    4.96
   2  -5   4  155.18    5.19
  -2   5  -4  156.28    5.25
  -2   5  -4  149.71    5.17
  -2   5  -4  162.03    4.97
  -2   5  -4  158.83    4.95
   2  -5   5    3.48    0.91
   2  -5   5    3.53    0.85
  -2   5  -5    0.44    0.84
  -2   5  -5    1.43    0.73
  -2   5  -5    2.37    1.04
   2  -5   6    6.05    1.06
  -2   5  -6    8.37    1.40
  -2   5  -6    6.74    1.19
  -2   5  -6    7.04    1.03
   2  -5   7   44.52    2.36
  -2   5  -7   42.92    2.41
  -2   5  -7   40.15    2.58
  -2   5  -7   44.63    2.22
   2  -5   8   20.75    1.86
  -2   5  -8   18.77    1.88
  -2   5  -8   17.83    1.98
   2  -5   9   14.40    1.78
  -2   5  -9   14.44    1.78
  -2   5  -9   16.03    2.04
   2  -5  10    0.58    1.26
  -2   5 -10   -2.11    1.36
  -2   5 -10    0.14    1.18
   2  -5  11    1.94    1.40
  -2   5 -11   -0.47    1.44
  -2   5 -11    1.36    1.61
   2  -5  12    0.96    1.52
  -2   5 -12    2.17    1.81
   2  -5  13    0.06    1.57
  -2   5 -13    4.84    2.13
   2  -5  14    1.19    1.80
  -2   5 -14    1.41    1.91
   2  -5  15    4.86    2.17
  -2   5 -15    1.90    2.16
  -2   5 -15    5.60    2.29
   3  -6 -15   -1.48    1.97
  -3   6  15   -0.07    1.72
   3  -6 -14    7.30    2.19
  -3   6  14    2.07    1.83
   3  -6 -13   -1.17    1.63
  -3   6  13    1.69    1.66
   3  -6 -12    9.94    2.17
  -3   6  12   14.07    2.22
   3  -6 -11   -0.21    1.45
  -3   6  11   -0.26    1.27
   3  -6 -10    2.46    1.41
  -3   6  10    3.45    1.40
  -3   6  10    3.30    0.82
   3  -6  -9    0.81    1.26
  -3   6   9   -0.62    0.64
  -3   6   9    2.68    1.16
   3  -6  -8  167.45    6.06
  -3   6   8  177.77    6.40
   3  -6  -7    0.13    1.03
  -3   6   7    1.57    0.91
  -3   6   7   -0.38    0.77
   3  -6  -6   38.45    2.13
  -3   6   6   41.03    2.04
  -3   6   6   37.36    2.27
  -3   6   6   30.59    2.15
   3  -6  -5    6.84    1.12
  -3   6   5    5.23    1.12
  -3   6   5    6.77    0.89
  -3   6   5    4.84    1.07
   3  -6  -4   87.90    2.65
   3  -6  -4   82.53    3.15
  -3   6   4   87.37    3.36
  -3   6   4   84.95    3.10
   3  -6  -3    1.85    0.72
   3  -6  -3    1.36    0.54
  -3   6   3    2.86    0.63
  -3   6   3    1.43    0.76
  -3   6   3    0.98    0.51
   3  -6  -2   53.31    1.82
   3  -6  -2   48.11    1.93
   3  -6  -2   50.21    2.11
  -3   6   2   48.62    1.65
  -3   6   2   47.86    1.78
  -3   6   2   46.24    1.95
  -3   6   2   45.91    2.01
  -3   6   2   48.40    1.89
  -3   6   2   48.06    1.77
   3  -6  -1    4.40    0.59
   3  -6  -1    5.35    0.79
   3  -6  -1    6.68    0.79
   3  -6  -1    4.52    0.50
   3  -6  -1    4.68    0.64
  -3   6   1    3.22    0.58
  -3   6   1    5.28    0.68
  -3   6   1    4.79    0.65
  -3   6   1    4.43    0.74
  -3   6   1    3.92    0.68
  -3   6   1    4.18    0.59
  -3   6   1    5.07    0.49
   3  -6   0  362.05    9.76
   3  -6   0  367.36   10.38
   3  -6   0  376.08    9.96
   3  -6   0  358.26   10.29
   3  -6   0  384.16   10.05
  -3   6   0  359.81   10.08
  -3   6   0  359.05   10.29
  -3   6   0  369.00    9.99
  -3   6   0  358.29   10.63
  -3   6   0  371.13    9.94
  -3   6   0  361.97   10.38
   3  -6   1    4.55    0.73
   3  -6   1    4.71    0.82
   3  -6   1    3.98    0.69
   3  -6   1    5.23    0.87
   3  -6   1    5.13    0.71
  -3   6  -1    3.69    0.75
  -3   6  -1    4.85    0.87
  -3   6  -1    4.17    0.75
   3  -6   2   41.69    2.03
   3  -6   2   47.80    2.11
   3  -6   2   49.00    1.96
   3  -6   2   46.61    2.15
  -3   6  -2   46.31    1.94
  -3   6  -2   48.29    2.15
  -3   6  -2   48.51    2.07
  -3   6  -2   48.51    2.05
   3  -6   3    0.99    0.71
   3  -6   3    0.75    0.74
   3  -6   3    1.51    0.70
   3  -6   3    2.28    0.74
  -3   6  -3    1.92    0.83
  -3   6  -3    2.02    0.75
  -3   6  -3    0.93    0.81
  -3   6  -3    2.77    0.74
   3  -6   4   81.75    3.09
   3  -6   4   89.15    3.34
   3  -6   4   84.91    3.31
  -3   6  -4   78.47    3.02
  -3   6  -4   81.10    3.30
  -3   6  -4   81.11    3.25
   3  -6   5    4.58    1.01
  -3   6  -5    6.63    1.01
  -3   6  -5    6.06    1.19
  -3   6  -5    6.45    1.20
   3  -6   6   37.33    2.10
  -3   6  -6   35.92    2.28
  -3   6  -6   34.20    1.98
  -3   6  -6   37.76    2.40
   3  -6   7   -0.21    0.94
  -3   6  -7    0.74    0.78
  -3   6  -7    0.25    1.00
  -3   6  -7    1.33    1.07
   3  -6   8  175.85    6.09
  -3   6  -8  171.11    6.43
  -3   6  -8  179.20    6.34
   3  -6   9    0.03    1.17
  -3   6  -9    0.64    1.35
  -3   6  -9    0.67    1.33
   3  -6  10    2.77    1.40
  -3   6 -10    6.09    1.67
  -3   6 -10    1.11    1.57
   3  -6  11    1.03    1.37
  -3   6 -11   -0.79    1.55
  -3   6 -11   -0.91    1.45
   3  -6  12    9.01    1.95
  -3   6 -12   10.53    2.30
   3  -6  13    1.41    1.68
  -3   6 -13    3.93    1.94
   3  -6  14    6.32    2.09
  -3   6 -14   10.79    2.63
   3  -6  15    0.68    1.89
  -3   6 -15    0.67    2.14
  -3   6 -15    2.95    2.14
   4  -7 -15   11.50    2.58
  -4   7  15    8.86    2.41
   4  -7 -14    3.07    1.97
  -4   7  14   -1.01    1.57
   4  -7 -13   -1.46    1.62
  -4   7  13    0.07    1.47
   4  -7 -12    0.09    1.56
  -4   7  12    0.58    1.42
   4  -7 -11   16.80    2.29
  -4   7  11   15.12    2.23
   4  -7 -10    2.17    1.40
  -4   7  10    2.04    1.31
   4  -7  -9   60.59    3.28
  -4   7   9   67.67    3.54
   4  -7  -8    6.76    1.41
  -4   7   8    8.52    1.53
  -4   7   8    7.51    1.46
   4  -7  -7   66.60    3.03
  -4   7   7   65.72    3.23
  -4   7   7   62.99    3.14
  -4   7   7   61.32    2.74
   4  -7  -6    5.29    1.14
  -4   7   6    3.10    0.83
  -4   7   6    3.52    1.09
  -4   7   6    5.09    1.16
   4  -7  -5    1.41    0.57
   4  -7  -5    0.52    0.83
  -4   7   5   -1.13    0.52
  -4   7   5    0.70    0.87
   4  -7  -4    2.38    0.81
   4  -7  -4    3.87    0.70
  -4   7   4    2.62    0.91
  -4   7   4    3.82    0.74
  -4   7   4    3.76    0.66
   4  -7  -3   99.59    3.45
   4  -7  -3  105.43    3.25
  -4   7   3  104.36    3.45
  -4   7   3  101.11    3.11
  -4   7   3  102.38    3.73
  -4   7   3  101.28    3.43
  -4   7   3  104.31    3.23
   4  -7  -2    0.67    0.72
   4  -7  -2    0.24    0.58
   4  -7  -2    0.07    0.63
  -4   7   2    1.58    0.57
  -4   7   2    0.95    0.48
  -4   7   2    1.27    0.40
  -4   7   2    1.24    0.61
  -4   7   2    0.66    0.67
   4  -7  -1  312.03    8.52
   4  -7  -1  322.65    9.30
   4  -7  -1  320.41    8.90
   4  -7  -1  318.64    8.74
  -4   7   1  318.55    9.29
  -4   7   1  322.86    8.53
  -4   7   1  319.02    9.43
  -4   7   1  318.52    8.92
  -4   7   1  327.78    8.88
  -4   7   1  319.22    9.12
  -4   7   1  323.52    8.75
   4  -7   0   17.88    1.07
   4  -7   0   16.47    1.32
   4  -7   0   15.96    1.08
   4  -7   0   18.21    1.37
   4  -7   0   17.85    1.18
   4  -7   0   16.77    0.87
  -4   7   0   17.12    1.36
  -4   7   0   17.63    0.98
  -4   7   0   17.92    1.07
  -4   7   0   16.56    1.29
  -4   7   0   16.94    1.00
   4  -7   1  332.40    9.03
   4  -7   1  312.79    9.19
   4  -7   1  309.61    9.48
   4  -7   1  322.43    8.80
   4  -7   1  330.49    9.16
  -4   7  -1  313.13    8.93
  -4   7  -1  315.00    9.24
  -4   7  -1  302.94    9.48
   4  -7   2   -0.20    0.62
   4  -7   2    1.42    0.74
   4  -7   2    1.15    0.76
   4  -7   2    0.62    0.64
  -4   7  -2    0.39    0.67
  -4   7  -2    0.29    0.76
  -4   7  -2    0.37    0.67
  -4   7  -2   -0.14    0.67
   4  -7   3  104.23    3.69
   4  -7   3   98.67    3.79
   4  -7   3  103.69    3.71
  -4   7  -3  101.38    3.61
  -4   7  -3  101.22    3.71
  -4   7  -3  102.00    3.87
   4  -7   4    4.01    0.99
   4  -7   4    2.26    0.89
  -4   7  -4    3.16    1.06
  -4   7  -4    3.31    1.08
  -4   7  -4    3.97    0.94
   4  -7   5    0.78    0.86
   4  -7   5    0.99    0.85
  -4   7  -5   -0.07    0.79
  -4   7  -5    0.93    0.88
  -4   7  -5    0.20    1.00
   4  -7   6    3.20    1.08
  -4   7  -6    4.20    1.31
  -4   7  -6    5.14    1.26
  -4   7  -6    4.85    1.02
   4  -7   7   61.41    2.90
  -4   7  -7   61.30    3.14
  -4   7  -7   64.92    3.19
   4  -7   8    8.03    1.48
  -4   7  -8    8.64    1.62
  -4   7  -8   10.74    1.73
   4  -7   9   61.56    3.18
  -4   7  -9   49.82    3.32
  -4   7  -9   61.70    3.33
   4  -7  10    2.63    1.46
  -4   7 -10    0.47    1.47
  -4   7 -10    1.33    1.56
   4  -7  11   16.29    2.16
  -4   7 -11   13.24    2.38
  -4   7 -11   13.33    2.12
   4  -7  12    0.73    1.55
  -4   7 -12   -0.51    1.73
   4  -7  13    0.51    1.62
  -4   7 -13    1.58    1.99
   4  -7  14    0.50    1.80
  -4   7 -14    0.50    2.03
   4  -7  15   15.63    2.63
  -4   7 -15   10.98    2.55
  -4   7 -15    9.96    2.75
   5  -8 -15    2.14    2.23
  -5   8  15    2.65    1.98
   5  -8 -14    3.00    1.97
  -5   8  14    6.93    2.12
   5  -8 -13    0.13    1.66
  -5   8  13   -1.57    1.41
   5  -8 -12    7.17    1.88
  -5   8  12    1.23    1.54
   5  -8 -11    4.70    1.82
  -5   8  11    6.95    1.81
   5  -8 -10   -0.47    1.25
  -5   8  10    0.36    1.22
   5  -8  -9    2.10    1.30
  -5   8   9    2.44    1.31
   5  -8  -8    9.36    1.60
  -5   8   8    9.22    1.59
  -5   8   8   10.58    1.65
   5  -8  -7    2.49    1.07
  -5   8   7   -0.74    0.90
  -5   8   7   -0.14    0.82
  -5   8   7   -1.15    0.73
   5  -8  -6   12.93    1.48
   5  -8  -6   11.61    1.07
  -5   8   6   12.70    1.63
  -5   8   6   15.50    1.04
  -5   8   6   16.31    1.29
   5  -8  -5    4.63    1.00
   5  -8  -5    4.37    0.79
  -5   8   5    3.21    0.65
  -5   8   5    3.74    1.12
  -5   8   5    5.23    0.77
   5  -8  -4   12.68    1.06
   5  -8  -4   12.22    1.21
  -5   8   4   12.02    0.97
  -5   8   4   11.58    1.00
  -5   8   4   13.37    1.45
  -5   8   4   10.87    1.09
   5  -8  -3   24.39    1.45
   5  -8  -3   22.65    1.65
   5  -8  -3   23.28    1.43
  -5   8   3   25.97    1.12
  -5   8   3   25.03    1.42
  -5   8   3   26.21    1.47
  -5   8   3   22.38    1.20
  -5   8   3   26.36    1.72
   5  -8  -2    0.25    0.77
   5  -8  -2    1.02    0.70
   5  -8  -2    1.06    0.59
  -5   8   2    0.03    0.53
  -5   8   2   -0.22    0.53
  -5   8   2    1.08    0.47
  -5   8   2    0.12    0.33
  -5   8   2   -0.16    0.48
  -5   8   2   -1.05    0.69
   5  -8  -1   -0.29    0.68
   5  -8  -1    0.30    0.47
   5  -8  -1   -0.27    0.70
  -5   8   1   -0.62    0.64
  -5   8   1    0.63    0.47
  -5   8   1    1.01    0.65
  -5   8   1    0.14    0.49
  -5   8   1    0.45    0.50
  -5   8   1    1.60    0.67
   5  -8   0   61.55    2.67
   5  -8   0   60.40    2.51
   5  -8   0   69.10    2.39
   5  -8   0   61.03    2.20
   5  -8   0   62.45    1.97
   5  -8   0   62.56    2.54
  -5   8   0   66.39    2.38
  -5   8   0   65.41    2.17
  -5   8   0   65.67    2.55
  -5   8   0   59.50    2.61
   5  -8   1    0.76    0.69
   5  -8   1    1.93    0.85
   5  -8   1   -0.13    0.68
   5  -8   1    0.64    0.58
   5  -8   1    0.67    0.60
  -5   8  -1    0.37    0.79
  -5   8  -1   -0.42    0.64
  -5   8  -1    0.60    0.67
   5  -8   2    0.12    0.78
   5  -8   2    0.50    0.63
   5  -8   2    0.33    0.70
  -5   8  -2    0.98    0.77
  -5   8  -2    1.48    0.80
  -5   8  -2    0.68    0.79
   5  -8   3   22.37    1.60
   5  -8   3   26.05    1.78
  -5   8  -3   23.14    1.88
  -5   8  -3   26.19    1.78
  -5   8  -3   23.87    1.80
   5  -8   4   10.86    1.39
  -5   8  -4    9.52    1.24
  -5   8  -4   13.02    1.54
  -5   8  -4   11.67    1.44
   5  -8   5    3.42    1.07
   5  -8   5    4.61    1.08
  -5   8  -5    3.01    1.01
  -5   8  -5    2.95    1.16
  -5   8  -5    2.59    1.16
   5  -8   6   15.80    1.63
  -5   8  -6   10.23    1.59
  -5   8  -6   13.24    1.75
   5  -8   7   -0.42    1.04
  -5   8  -7    1.17    1.27
  -5   8  -7    2.26    1.22
   5  -8   8   10.23    1.60
  -5   8  -8    8.61    1.77
  -5   8  -8    9.58    1.70
   5  -8   9    2.40    1.34
  -5   8  -9    0.62    1.43
  -5   8  -9    3.13    1.57
   5  -8  10    0.76    1.39
  -5   8 -10    1.46    1.62
  -5   8 -10   -0.18    1.62
   5  -8  11    6.16    1.78
  -5   8 -11    7.00    1.96
  -5   8 -11    8.18    2.12
   5  -8  12    4.84    1.73
  -5   8 -12    1.62    1.86
   5  -8  13    2.56    1.72
  -5   8 -13    0.56    2.00
   5  -8  14    6.82    2.09
  -5   8 -14    3.69    2.24
   5  -8  15    1.05    1.83
  -5   8 -15    2.62    2.37
  -5   8 -15    3.26    2.26
   6  -9 -14    0.69    1.89
  -6   9  14    1.22    1.77
   6  -9 -13    1.18    1.87
  -6   9  13    5.52    1.95
   6  -9 -12   19.88    2.56
  -6   9  12   18.71    2.57
   6  -9 -11    9.49    1.94
  -6   9  11    9.38    1.94
   6  -9 -10   12.34    1.93
  -6   9  10   11.89    2.00
   6  -9  -9    4.47    1.39
  -6   9   9    5.43    0.57
  -6   9   9    5.92    1.54
   6  -9  -8    1.78    1.15
  -6   9   8    1.23    1.12
  -6   9   8    2.87    0.55
  -6   9   8    2.55    1.00
   6  -9  -7   10.97    1.11
   6  -9  -7   10.42    1.48
  -6   9   7    8.49    1.46
  -6   9   7   11.88    1.72
  -6   9   7    9.39    0.84
  -6   9   7    8.47    1.16
   6  -9  -6   -0.36    0.89
   6  -9  -6    1.05    0.76
  -6   9   6    0.20    0.61
  -6   9   6    1.86    1.05
  -6   9   6   -0.06    0.52
   6  -9  -5   19.33    1.48
   6  -9  -5   23.24    1.63
  -6   9   5   22.46    1.98
  -6   9   5   21.86    1.31
  -6   9   5   22.15    1.32
  -6   9   5   22.98    1.40
   6  -9  -4  198.06    5.78
   6  -9  -4  190.69    5.91
  -6   9   4  183.78    5.92
  -6   9   4  194.31    5.45
  -6   9   4  194.11    5.60
  -6   9   4  192.69    6.47
   6  -9  -3   65.32    2.47
   6  -9  -3   62.98    2.90
   6  -9  -3   67.87    2.60
  -6   9   3   63.55    2.56
  -6   9   3   61.00    2.26
  -6   9   3   70.22    2.51
  -6   9   3   64.20    2.02
  -6   9   3   68.07    2.25
  -6   9   3   67.40    2.94
   6  -9  -2    6.36    1.00
   6  -9  -2    5.49    0.77
   6  -9  -2    8.65    1.22
  -6   9   2    5.90    1.12
  -6   9   2    8.37    0.83
  -6   9   2    7.01    0.72
  -6   9   2    6.85    0.95
  -6   9   2    7.72    0.76
   6  -9  -1   29.05    1.77
   6  -9  -1   24.55    1.63
   6  -9  -1   27.62    1.70
   6  -9  -1   25.77    1.21
  -6   9   1   26.75    1.20
  -6   9   1   24.51    1.53
  -6   9   1   26.18    1.68
  -6   9   1   25.51    1.63
  -6   9   1   22.62    1.27
  -6   9   1   22.41    1.21
   6  -9   0   43.01    2.09
   6  -9   0   44.30    1.69
   6  -9   0   41.51    2.13
   6  -9   0   40.52    2.17
   6  -9   0   42.14    1.86
   6  -9   0   39.05    1.39
  -6   9   0   41.86    1.87
  -6   9   0   40.97    1.64
  -6   9   0   48.31    2.33
   6  -9   1   25.85    1.64
   6  -9   1   28.80    1.40
   6  -9   1   23.12    1.13
   6  -9   1   22.32    1.44
   6  -9   1   26.41    1.72
  -6   9  -1   28.55    1.86
  -6   9  -1   25.77    1.56
   6  -9   2    6.44    0.89
   6  -9   2    6.78    1.16
   6  -9   2    7.11    1.01
  -6   9  -2    7.36    1.13
  -6   9  -2    8.29    1.30
  -6   9  -2    5.29    1.03
   6  -9   3   64.70    2.54
   6  -9   3   66.66    2.90
   6  -9   3   62.44    2.82
  -6   9  -3   61.02    2.80
  -6   9  -3   68.62    3.07
  -6   9  -3   58.60    2.73
   6  -9   4  190.62    6.30
  -6   9  -4  196.69    6.67
  -6   9  -4  189.25    6.44
   6  -9   5   18.85    1.84
   6  -9   5   19.52    1.78
  -6   9  -5   18.38    1.91
  -6   9  -5   22.68    2.03
   6  -9   6    0.93    1.03
   6  -9   6    0.06    0.95
  -6   9  -6    0.04    1.16
  -6   9  -6    1.85    1.21
   6  -9   7    8.72    1.54
  -6   9  -7   10.95    1.77
  -6   9  -7    6.62    1.57
   6  -9   8    1.63    1.27
  -6   9  -8    2.94    1.55
  -6   9  -8    3.73    1.57
   6  -9   9    3.26    1.36
  -6   9  -9    6.35    1.73
  -6   9  -9    5.86    1.87
   6  -9  10    7.52    1.78
  -6   9 -10    8.85    2.10
  -6   9 -10   14.96    2.32
   6  -9  11   13.52    2.04
  -6   9 -11   12.36    2.38
  -6   9 -11    9.51    2.20
   6  -9  12   17.52    2.44
  -6   9 -12   18.73    2.80
   6  -9  13    4.52    1.94
  -6   9 -13    1.90    2.14
   6  -9  14    1.31    1.77
  -6   9 -14    0.76    1.86
  -6   9 -14    1.94    2.15
   7 -10 -14    0.01    1.81
  -7  10  14    0.75    1.68
   7 -10 -13   10.56    2.26
  -7  10  13    8.49    2.14
   7 -10 -12    1.23    1.63
  -7  10  12    2.65    1.64
   7 -10 -11   24.74    2.56
  -7  10  11   22.17    2.65
   7 -10 -10   -0.63    1.39
  -7  10  10    0.76    1.14
   7 -10  -9   -0.21    1.25
   7 -10  -9    1.20    0.89
  -7  10   9    0.48    1.21
   7 -10  -8   45.11    2.16
   7 -10  -8   41.29    2.63
  -7  10   8   41.47    1.65
  -7  10   8   44.87    2.95
  -7  10   8   43.44    2.30
   7 -10  -7   14.89    1.72
   7 -10  -7   15.00    1.39
  -7  10   7   15.22    1.08
  -7  10   7   15.38    1.29
  -7  10   7   18.13    2.09
   7 -10  -6    1.14    0.99
   7 -10  -6    1.78    0.87
  -7  10   6    0.57    0.63
  -7  10   6    1.71    0.69
  -7  10   6    1.39    0.65
  -7  10   6    0.40    1.02
   7 -10  -5   63.67    2.69
   7 -10  -5   63.13    2.64
  -7  10   5   66.58    2.52
  -7  10   5   65.28    3.19
  -7  10   5   63.93    2.35
  -7  10   5   60.87    2.38
   7 -10  -4   24.25    2.07
   7 -10  -4   27.60    1.73
   7 -10  -4   21.08    1.51
  -7  10   4   22.87    1.25
  -7  10   4   21.61    1.44
  -7  10   4   24.54    1.92
  -7  10   4   23.18    1.09
  -7  10   4   25.10    1.22
   7 -10  -3  174.63    5.86
   7 -10  -3  172.06    5.34
   7 -10  -3  163.55    5.11
  -7  10   3  165.72    5.81
  -7  10   3  169.13    4.86
  -7  10   3  169.90    5.15
  -7  10   3  169.28    5.00
  -7  10   3  168.10    4.53
  -7  10   3  161.59    5.44
   7 -10  -2   10.09    1.35
   7 -10  -2    9.01    1.18
  -7  10   2   11.07    0.91
  -7  10   2   10.64    0.88
  -7  10   2    8.23    1.06
  -7  10   2    9.71    0.79
  -7  10   2   11.21    1.38
   7 -10  -1   25.55    1.20
   7 -10  -1   23.37    1.69
   7 -10  -1   25.12    1.64
   7 -10  -1   26.00    1.73
  -7  10   1   22.31    1.20
  -7  10   1   22.58    1.64
  -7  10   1   21.38    1.26
   7 -10   0  186.21    6.09
   7 -10   0  190.18    5.72
   7 -10   0  176.74    5.03
   7 -10   0  189.82    5.95
   7 -10   0  194.12    5.39
  -7  10   0  182.34    5.72
  -7  10   0  186.21    6.23
  -7  10   0  184.87    5.35
   7 -10   1   22.87    1.51
   7 -10   1   22.36    1.86
   7 -10   1   22.05    1.31
   7 -10   1   23.18    1.62
   7 -10   1   21.33    1.10
  -7  10  -1   23.06    1.86
  -7  10  -1   23.69    1.57
  -7  10  -1   24.77    1.23
   7 -10   2    7.73    1.27
   7 -10   2   10.52    1.06
   7 -10   2    8.04    1.14
   7 -10   2   10.45    1.20
  -7  10  -2    9.14    1.21
  -7  10  -2    9.12    1.39
   7 -10   3  164.65    5.71
   7 -10   3  166.55    5.29
  -7  10  -3  167.51    5.71
  -7  10  -3  171.55    6.03
   7 -10   4   22.54    2.01
  -7  10  -4   23.82    2.04
  -7  10  -4   23.06    2.13
   7 -10   5   59.42    3.06
  -7  10  -5   60.52    3.10
  -7  10  -5   64.01    3.29
   7 -10   6    1.66    1.09
   7 -10   6    1.99    1.10
  -7  10  -6    0.70    1.25
  -7  10  -6    2.25    1.34
   7 -10   7   17.55    2.01
   7 -10   7   16.19    1.96
  -7  10  -7   17.28    2.16
  -7  10  -7   14.42    2.04
   7 -10   8   43.75    2.87
  -7  10  -8   40.79    3.02
  -7  10  -8   45.03    3.14
   7 -10   9   -0.17    1.23
  -7  10  -9   -0.56    1.54
  -7  10  -9    1.27    1.62
   7 -10  10    0.18    1.45
  -7  10 -10   -0.50    1.70
  -7  10 -10    2.09    1.77
   7 -10  11   18.89    2.43
  -7  10 -11   24.92    3.02
  -7  10 -11   21.11    2.81
   7 -10  12    3.52    1.74
  -7  10 -12    0.25    1.93
   7 -10  13   13.22    2.37
  -7  10 -13    6.96    2.46
   7 -10  14    6.27    2.07
  -7  10 -14    2.70    1.99
  -7  10 -14    1.50    2.24
   8 -11 -13    2.25    1.89
  -8  11  13    2.63    1.79
   8 -11 -12    7.55    2.08
  -8  11  12    7.18    1.97
   8 -11 -11   -1.67    1.45
  -8  11  11    0.78    1.44
   8 -11 -10    1.13    1.45
  -8  11  10    1.86    1.42
   8 -11  -9    8.02    1.70
   8 -11  -9    7.95    1.25
  -8  11   9    7.45    1.71
   8 -11  -8    0.74    1.17
   8 -11  -8    0.81    0.91
  -8  11   8    0.30    0.53
   8 -11  -7   13.98    1.65
   8 -11  -7   13.85    1.44
  -8  11   7   13.44    1.08
  -8  11   7   15.32    1.32
  -8  11   7   14.32    1.20
   8 -11  -6    7.85    1.27
   8 -11  -6    8.05    1.20
  -8  11   6    5.46    0.81
  -8  11   6    8.01    0.95
  -8  11   6    8.53    1.56
  -8  11   6    7.78    0.95
   8 -11  -5    6.35    1.14
   8 -11  -5    7.61    1.10
  -8  11   5    6.98    1.43
  -8  11   5    5.44    0.76
  -8  11   5    6.38    0.68
  -8  11   5    5.97    0.71
  -8  11   5    4.87    0.66
  -8  11   5    5.92    0.93
   8 -11  -4   12.67    1.20
   8 -11  -4   13.00    1.66
   8 -11  -4   14.45    1.46
  -8  11   4   12.65    0.93
  -8  11   4   14.36    0.99
  -8  11   4   13.27    1.65
  -8  11   4   11.70    1.21
  -8  11   4   13.49    0.71
   8 -11  -3    2.40    1.07
   8 -11  -3    3.24    0.75
   8 -11  -3    4.70    1.08
  -8  11   3    4.67    0.62
  -8  11   3    3.59    1.12
  -8  11   3    3.94    0.64
  -8  11   3    5.06    0.90
   8 -11  -2   26.74    1.82
   8 -11  -2   27.64    1.95
  -8  11   2   25.69    1.18
  -8  11   2   23.81    1.88
  -8  11   2   24.04    1.31
  -8  11   2   24.73    1.70
  -8  11   2   23.73    1.25
   8 -11  -1   24.40    1.18
   8 -11  -1   24.68    1.72
   8 -11  -1   21.97    1.88
  -8  11   1   22.12    1.31
  -8  11   1   23.19    1.17
  -8  11   1   20.83    1.65
   8 -11   0   15.10    0.66
   8 -11   0   14.92    1.57
   8 -11   0   14.50    1.16
   8 -11   0   15.04    1.02
   8 -11   0   13.11    1.55
  -8  11   0   12.51    1.19
  -8  11   0   15.25    0.95
  -8  11   0   15.30    1.66
   8 -11   1   20.14    1.65
   8 -11   1   21.56    1.92
   8 -11   1   20.64    1.29
   8 -11   1   24.24    1.11
   8 -11   1   24.80    1.58
  -8  11  -1   23.45    1.63
  -8  11  -1   22.90    1.19
  -8  11  -1   24.86    2.07
   8 -11   2   25.59    1.92
   8 -11   2   20.25    1.41
   8 -11   2   23.81    1.81
   8 -11   2   24.39    1.65
  -8  11  -2   22.89    1.74
  -8  11  -2   24.87    2.11
   8 -11   3    2.82    1.10
   8 -11   3    3.27    0.85
  -8  11  -3    2.18    1.11
  -8  11  -3    3.24    1.28
   8 -11   4   12.10    1.61
  -8  11  -4   11.49    1.61
  -8  11  -4   11.22    1.72
   8 -11   5    5.12    1.34
  -8  11  -5    4.32    1.44
  -8  11  -5    4.71    1.36
   8 -11   6    6.33    1.48
  -8  11  -6    9.39    1.71
  -8  11  -6    6.69    1.66
   8 -11   7   11.43    1.80
   8 -11   7   14.87    1.91
  -8  11  -7   11.14    1.98
  -8  11  -7    8.71    1.95
   8 -11   8    0.37    1.33
  -8  11  -8   -1.40    1.43
  -8  11  -8    1.09    1.53
   8 -11   9    5.35    1.69
  -8  11  -9    8.38    2.06
  -8  11  -9    8.76    2.05
   8 -11  10   -1.63    1.43
  -8  11 -10   -1.12    1.70
  -8  11 -10    3.29    1.88
   8 -11  11    1.24    1.58
  -8  11 -11    1.74    1.89
  -8  11 -11   -0.16    1.98
   8 -11  12    7.89    2.09
  -8  11 -12    3.81    2.22
   8 -11  13    5.45    2.00
  -8  11 -13    2.72    2.30
  -8  11 -13    1.09    1.93
   9 -12 -13    0.86    1.89
  -9  12  13   -1.63    1.53
   9 -12 -12    3.66    1.93
  -9  12  12    3.50    1.75
   9 -12 -11    3.10    1.73
  -9  12  11    0.88    1.50
   9 -12 -10    4.84    1.64
  -9  12  10    5.98    1.74
   9 -12  -9    0.62    1.22
   9 -12  -9    0.46    1.03
  -9  12   9   -0.98    1.20
   9 -12  -8    5.12    1.39
   9 -12  -8    4.42    1.15
   9 -12  -7    9.33    1.39
   9 -12  -7    9.28    1.46
  -9  12   7   10.23    1.04
   9 -12  -6   27.25    1.97
   9 -12  -6   23.69    1.87
  -9  12   6   23.41    1.20
  -9  12   6   24.22    1.37
  -9  12   6   23.44    1.42
  -9  12   6   23.81    1.54
   9 -12  -5   10.69    1.41
   9 -12  -5    9.40    1.21
  -9  12   5   11.16    0.83
  -9  12   5   10.39    0.91
  -9  12   5   10.79    1.69
  -9  12   5   12.64    1.25
  -9  12   5   11.78    0.85
  -9  12   5   11.05    0.77
   9 -12  -4   12.12    1.49
   9 -12  -4   12.60    1.17
   9 -12  -4   11.99    1.68
  -9  12   4   12.22    0.85
  -9  12   4   13.06    0.96
  -9  12   4   15.67    1.81
  -9  12   4   14.47    1.37
   9 -12  -3   23.49    1.33
   9 -12  -3   20.29    1.81
   9 -12  -3   20.63    2.00
  -9  12   3   19.25    2.00
  -9  12   3   21.28    1.61
  -9  12   3   21.92    1.07
  -9  12   3   18.94    1.08
   9 -12  -2   23.84    1.74
   9 -12  -2   24.21    2.12
  -9  12   2   22.12    2.02
  -9  12   2   19.66    1.18
  -9  12   2   21.75    1.80
   9 -12  -1   11.55    1.52
   9 -12  -1    9.89    0.81
   9 -12  -1   14.77    1.68
  -9  12   1   10.85    1.40
  -9  12   1   11.78    1.04
  -9  12   1   10.81    0.80
   9 -12   0   13.67    1.16
   9 -12   0   13.06    1.56
   9 -12   0   11.16    1.57
   9 -12   0   11.63    0.96
  -9  12   0   14.44    1.27
  -9  12   0   12.75    0.89
  -9  12   0   14.11    1.59
   9 -12   1   10.47    0.75
   9 -12   1   12.08    1.06
   9 -12   1   13.11    1.58
   9 -12   1   11.19    1.53
   9 -12   1    9.81    1.13
  -9  12  -1    9.05    1.22
  -9  12  -1    9.88    0.81
  -9  12  -1   11.80    1.64
   9 -12   2   20.94    1.44
   9 -12   2   18.29    1.82
   9 -12   2   23.79    2.11
  -9  12  -2   22.44    2.10
  -9  12  -2   20.57    1.78
   9 -12   3   22.53    2.15
   9 -12   3   20.58    1.53
   9 -12   3   20.46    1.88
  -9  12  -3   23.64    1.97
  -9  12  -3   22.11    2.17
   9 -12   4   13.04    1.75
   9 -12   4   13.06    1.41
  -9  12  -4   12.42    1.71
  -9  12  -4   13.74    1.92
   9 -12   5   10.71    1.69
  -9  12  -5   11.66    1.94
  -9  12  -5   10.58    1.77
   9 -12   6   27.60    2.53
  -9  12  -6   24.06    2.55
  -9  12  -6   23.08    2.36
   9 -12   7    7.76    1.65
  -9  12  -7    6.65    1.81
  -9  12  -7    7.38    1.77
   9 -12   8    2.96    1.44
   9 -12   8    3.39    1.54
  -9  12  -8    6.53    1.88
  -9  12  -8    4.17    1.82
   9 -12   9    1.26    1.52
  -9  12  -9    2.41    1.77
  -9  12  -9   -1.54    1.56
   9 -12  10    7.63    1.87
  -9  12 -10    9.25    2.26
  -9  12 -10    3.68    2.05
   9 -12  11    4.44    1.85
  -9  12 -11    1.52    1.97
   9 -12  12    1.74    1.78
  -9  12 -12    1.21    2.17
   9 -12  13    1.94    1.84
  -9  12 -13   -0.78    2.18
  -9  12 -13    1.64    1.98
  10 -13 -12   12.72    2.26
 -10  13  12   12.97    2.46
  10 -13 -11   -0.34    1.46
 -10  13  11    0.11    1.59
  10 -13 -10    0.66    1.39
 -10  13  10    2.45    1.61
  10 -13  -9    5.63    1.58
 -10  13   9    3.88    1.62
  10 -13  -8    9.15    1.47
  10 -13  -8    9.84    1.57
  10 -13  -7    5.17    1.30
  10 -13  -7    2.75    1.15
  10 -13  -6    1.15    1.15
  10 -13  -6    2.73    1.03
 -10  13   6    2.08    0.85
  10 -13  -5   23.30    2.02
  10 -13  -5   25.27    1.70
  10 -13  -5   24.22    2.43
 -10  13   5   21.52    1.66
  10 -13  -4   75.66    2.77
  10 -13  -4   74.33    3.44
  10 -13  -4   78.78    3.78
 -10  13   4   76.28    3.78
 -10  13   4   75.07    2.39
 -10  13   4   73.07    3.13
  10 -13  -3    0.47    1.11
  10 -13  -3    2.31    1.10
 -10  13   3   -0.79    0.96
 -10  13   3    1.80    0.97
 -10  13   3   -0.09    0.46
  10 -13  -2    0.27    0.98
  10 -13  -2    2.24    1.17
 -10  13   2   -0.36    0.55
 -10  13   2    1.11    0.97
  10 -13  -1   19.28    1.90
  10 -13  -1   20.41    2.02
 -10  13   1   23.35    2.05
 -10  13   1   20.27    1.36
  10 -13   0   11.37    1.58
  10 -13   0   13.67    1.01
  10 -13   0   13.60    1.69
 -10  13   0   15.52    1.80
 -10  13   0   12.88    0.81
 -10  13   0   15.37    1.35
  10 -13   1   19.34    1.59
  10 -13   1   19.64    0.94
  10 -13   1   20.36    1.31
  10 -13   1   22.47    2.14
  10 -13   1   19.92    1.93
 -10  13  -1   19.39    1.03
 -10  13  -1   20.82    1.69
 -10  13  -1   20.17    2.09
  10 -13   2    0.67    0.98
  10 -13   2    0.38    1.10
  10 -13   2    1.45    0.75
 -10  13  -2    0.30    0.55
 -10  13  -2    1.41    1.07
 -10  13  -2   -0.42    1.22
  10 -13   3    0.50    0.86
  10 -13   3   -0.42    1.06
  10 -13   3    1.35    1.11
 -10  13  -3   -1.22    1.04
 -10  13  -3    0.73    1.28
  10 -13   4   73.28    3.12
  10 -13   4   75.66    3.73
 -10  13  -4   81.29    3.65
 -10  13  -4   74.55    3.97
  10 -13   5   23.37    2.34
  10 -13   5   25.21    1.88
 -10  13  -5   24.20    2.38
 -10  13  -5   23.13    2.54
  10 -13   6    4.05    1.47
 -10  13  -6    1.55    1.59
 -10  13  -6   -0.03    1.39
  10 -13   7    2.95    1.48
 -10  13  -7    2.03    1.61
 -10  13  -7    2.30    1.71
  10 -13   8   10.10    1.95
 -10  13  -8    7.42    2.00
 -10  13  -8   11.28    2.30
 -10  13  -9    5.16    2.04
 -10  13  -9    2.92    1.92
  10 -13  10    4.24    1.71
 -10  13 -10    4.01    2.06
 -10  13 -10    4.32    1.98
  10 -13  11    2.31    1.81
 -10  13 -11   -1.49    2.01
  10 -13  12    8.49    2.26
 -10  13 -12   12.93    2.87
 -10  13 -12   13.25    2.36
 -11  14  12   -1.14    1.50
 -11  14  11    7.41    2.09
 -11  14  10    6.20    1.87
  11 -14  -9   -0.28    1.26
  11 -14  -8   -0.09    1.16
  11 -14  -8    1.85    1.25
  11 -14  -7    1.29    1.20
  11 -14  -7    2.90    1.15
  11 -14  -6    2.52    1.03
  11 -14  -6    4.94    1.35
 -11  14   6    4.08    1.00
  11 -14  -5   27.91    1.72
  11 -14  -5   26.17    2.60
  11 -14  -5   30.55    2.33
 -11  14   5   26.91    1.87
  11 -14  -4    9.15    1.54
  11 -14  -4    7.11    1.65
 -11  14   4    7.45    1.28
  11 -14  -3   17.73    1.92
  11 -14  -3   16.18    2.01
 -11  14   3   16.72    1.74
 -11  14   3   18.28    0.80
  11 -14  -2    2.81    1.30
  11 -14  -2    0.79    1.12
 -11  14   2    3.54    1.19
 -11  14   2    3.23    0.68
  11 -14  -1   -0.92    1.07
  11 -14  -1   -0.55    1.13
 -11  14   1    1.04    0.76
 -11  14   1    1.30    1.16
  11 -14   0    9.36    0.86
  11 -14   0    5.70    1.42
  11 -14   0    8.79    1.62
 -11  14   0    9.41    1.21
 -11  14   0    9.39    1.69
  11 -14   1    0.76    0.69
  11 -14   1   -0.40    1.04
  11 -14   1    1.56    0.85
  11 -14   1   -0.42    1.10
 -11  14  -1    0.76    0.99
 -11  14  -1    1.61    1.34
 -11  14  -1    0.20    0.35
  11 -14   2    4.40    1.51
  11 -14   2    2.62    1.23
  11 -14   2    2.51    0.80
  11 -14   2    2.42    0.63
 -11  14  -2    2.24    1.14
 -11  14  -2    1.82    1.41
 -11  14  -2    1.29    0.53
  11 -14   3   17.96    1.52
  11 -14   3   17.81    2.14
  11 -14   3   19.04    2.06
 -11  14  -3   17.43    2.26
 -11  14  -3   20.40    2.02
  11 -14   4    8.81    1.58
  11 -14   4    6.13    1.63
  11 -14   4    7.95    1.29
 -11  14  -4    7.05    1.87
 -11  14  -4    5.69    1.56
  11 -14   5   28.58    2.67
  11 -14   5   28.60    2.08
 -11  14  -5   29.48    2.63
 -11  14  -5   27.80    2.84
  11 -14   6    3.80    1.24
  11 -14   6    2.06    1.43
 -11  14  -6    7.11    1.80
 -11  14  -6    1.47    1.70
  11 -14   7    2.52    1.50
 -11  14  -7    1.31    1.70
 -11  14  -7    4.19    1.89
  11 -14   8    2.38    1.58
 -11  14  -8   -1.48    1.65
 -11  14  -8    1.08    1.75
 -11  14  -9   -1.61    1.81
 -11  14  -9    1.50    1.94
 -11  14 -10    3.20    2.06
 -11  14 -10    1.07    1.99
 -11  14 -11    3.86    1.85
 -11  14 -11    9.14    2.52
  11 -14  12    2.54    1.97
 -11  14 -12   -0.58    2.06
 -11  14 -12    0.57    1.79
 -12  15  11    1.02    1.72
 -12  15  10    7.02    2.01
  12 -15  -8    2.63    1.31
  12 -15  -7    1.92    1.29
  12 -15  -6   -0.81    1.17
  12 -15  -5    0.97    1.49
  12 -15  -5    4.33    1.43
 -12  15   5    4.42    1.15
  12 -15  -4   23.80    2.25
  12 -15  -4   25.24    2.58
 -12  15   4   24.47    2.01
  12 -15  -3    5.33    1.50
  12 -15  -3    4.24    1.40
 -12  15   3    2.88    1.24
  12 -15  -2    2.37    1.31
  12 -15  -2   -1.31    1.12
 -12  15   2    1.05    1.16
  12 -15  -1   -1.34    1.17
  12 -15  -1    0.96    1.27
 -12  15   1    0.99    0.78
 -12  15   1   -0.50    1.21
  12 -15   0   16.68    1.11
  12 -15   0   14.00    1.89
  12 -15   0   14.66    1.94
 -12  15   0   17.02    1.50
 -12  15   0   16.66    2.15
  12 -15   1    1.89    1.28
  12 -15   1    0.76    1.27
  12 -15   1    1.17    0.69
 -12  15  -1    1.05    1.37
 -12  15  -1    1.08    1.04
  12 -15   2    0.49    1.24
  12 -15   2    2.01    1.33
  12 -15   2    0.87    0.79
 -12  15  -2   -0.44    1.10
 -12  15  -2   -1.04    1.37
  12 -15   3    2.41    1.52
  12 -15   3    2.36    1.38
  12 -15   3    4.01    1.01
 -12  15  -3    3.11    1.38
 -12  15  -3    1.60    1.69
  12 -15   4   24.53    1.84
  12 -15   4   24.05    2.57
  12 -15   4   24.52    2.41
 -12  15  -4   20.69    2.57
 -12  15  -4   27.34    2.42
  12 -15   5    4.97    1.23
  12 -15   5    3.65    1.51
  12 -15   5    2.46    1.35
 -12  15  -5    3.42    1.58
 -12  15  -5    3.59    1.84
  12 -15   6    0.10    1.40
  12 -15   6   -0.70    0.99
 -12  15  -6    1.65    1.81
 -12  15  -6   -0.66    1.52
  12 -15   7    1.98    1.64
  12 -15   7    0.98    1.19
 -12  15  -7    2.64    1.89
 -12  15  -7    0.33    1.77
  12 -15   8    0.59    1.55
 -12  15  -8    3.37    2.09
 -12  15  -8    6.25    2.14
  12 -15   9   -0.25    1.55
 -12  15  -9    0.27    1.95
 -12  15  -9   -1.23    1.87
 -12  15 -10   14.68    2.74
 -12  15 -11    3.58    2.27
 -13  16  10    1.06    1.62
  13 -16  -7    4.10    1.59
  13 -16  -6    0.49    1.32
  13 -16  -5    1.78    1.33
 -13  16   5    0.04    1.06
  13 -16  -4    5.60    1.73
  13 -16  -4    5.23    1.50
 -13  16   4    4.88    1.37
  13 -16  -3    2.50    1.45
  13 -16  -3    1.86    1.37
 -13  16   3    0.95    1.27
  13 -16  -2    3.39    1.47
  13 -16  -2    3.89    1.51
 -13  16   2    2.58    1.42
  13 -16  -1   14.57    2.08
  13 -16  -1   11.07    1.96
 -13  16   1   14.26    2.02
  13 -16   0    2.80    1.51
  13 -16   0    2.98    1.44
 -13  16   0    4.94    1.71
 -13  16   0    3.27    1.04
  13 -16   1   12.36    2.06
  13 -16   1   13.28    1.98
 -13  16  -1   13.68    2.15
 -13  16  -1   13.48    1.57
  13 -16   2    5.47    1.63
  13 -16   2    5.90    1.53
 -13  16  -2    2.67    1.71
 -13  16  -2    2.63    1.27
  13 -16   3    1.76    1.26
  13 -16   3    0.44    1.36
  13 -16   3    0.60    0.86
 -13  16  -3    0.80    1.29
 -13  16  -3    0.23    1.71
  13 -16   4    3.93    1.68
  13 -16   4    4.36    1.13
  13 -16   4    3.84    1.51
 -13  16  -4    5.66    2.00
 -13  16  -4    7.38    1.63
  13 -16   5   -0.42    0.97
  13 -16   5    0.80    1.41
  13 -16   5    2.26    1.60
 -13  16  -5    2.26    1.59
 -13  16  -5    2.15    1.81
  13 -16   6    4.11    1.69
  13 -16   6    1.91    1.19
 -13  16  -6    2.28    1.70
 -13  16  -6    1.73    1.90
  13 -16   7    0.97    1.68
  13 -16   7    1.38    1.37
 -13  16  -7    1.17    1.84
 -13  16  -7    2.95    2.05
  13 -16   8    4.16    1.88
  13 -16   8    5.41    1.59
 -13  16  -8    4.28    2.20
 -13  16  -8    4.31    2.14
  13 -16   9    8.27    2.17
 -13  16  -9   12.13    2.65
 -13  16  -9    7.11    2.56
 -13  16 -10    0.50    2.22
  14 -17  -7    4.92    1.69
  14 -17  -6    4.84    1.63
  14 -17  -5    1.10    1.40
  14 -17  -4    4.41    1.59
 -14  17   4    6.31    1.49
  14 -17  -3    8.12    1.80
 -14  17   3    7.60    1.71
  14 -17  -2    2.06    1.53
  14 -17  -2    1.04    1.41
 -14  17   2    3.53    1.53
  14 -17  -1    2.86    1.46
  14 -17  -1    1.46    1.42
 -14  17   1    5.94    1.73
  14 -17   0   31.13    2.83
  14 -17   0   22.77    2.62
 -14  17   0   24.74    2.63
  14 -17   1    6.04    1.68
  14 -17   1    4.93    1.66
 -14  17  -1    5.11    1.82
  14 -17   2    1.92    1.50
  14 -17   2    2.47    1.45
 -14  17  -2    0.19    1.73
 -14  17  -2    2.93    1.32
  14 -17   3    4.00    1.67
  14 -17   3    5.98    1.79
 -14  17  -3    5.34    1.55
 -14  17  -3    5.79    1.96
  14 -17   4    2.75    1.60
  14 -17   4    4.32    1.79
 -14  17  -4    4.57    1.68
 -14  17  -4    5.14    2.16
  14 -17   5    0.69    1.55
  14 -17   5    0.66    1.40
 -14  17  -5    0.35    1.89
 -14  17  -5    2.74    1.73
  14 -17   6    5.52    1.89
 -14  17  -6    5.66    2.21
 -14  17  -6    6.49    2.07
  14 -17   7    5.86    1.94
 -14  17  -7    3.50    2.24
 -14  17  -7   10.05    2.32
  14 -17   8    6.56    2.15
 -14  17  -8    8.85    2.61
 -14  17  -8   10.69    2.45
  14 -17   9    0.48    1.43
  14 -17   9    1.51    1.84
 -14  17  -9    1.00    2.24
  15 -18  -6    4.88    1.76
  15 -18  -5    3.14    1.57
  15 -18  -4   20.06    2.42
  15 -18  -3    7.55    1.95
 -15  18   3    6.52    1.82
  15 -18  -2    9.56    2.00
 -15  18   2    8.93    1.88
  15 -18  -1    5.00    1.80
 -15  18   1    2.98    1.76
  15 -18   0   -0.54    1.48
 -15  18   0    0.04    1.63
  15 -18   1    4.70    1.90
 -15  18  -1    4.49    1.96
  15 -18   2    8.19    2.00
 -15  18  -2    5.80    2.06
  15 -18   3   11.36    2.28
 -15  18  -3   11.80    2.40
  15 -18   4   16.88    2.63
 -15  18  -4   16.00    2.71
  15 -18   5    1.02    1.73
 -15  18  -5   -0.92    1.93
 -15  18  -5    1.07    1.73
  15 -18   6    5.48    2.01
 -15  18  -6    2.91    2.19
 -15  18  -6    7.04    2.14
  15 -18   7    4.28    2.03
 -15  18  -7    4.42    2.37
 -15  18  -7    4.08    2.07
  15 -18   8    0.58    1.86
 -15  18  -8    1.42    2.05
  16 -19  -6    0.00    1.50
  16 -19  -5    8.13    1.98
  16 -19  -4    2.88    1.69
  16 -19  -3   15.71    2.37
  16 -19  -2    3.78    1.88
 -16  19   2    6.35    1.87
  16 -19  -1   -1.03    1.42
 -16  19   1   -1.75    1.64
  16 -19   0    0.05    1.58
 -16  19   0   -1.92    1.63
  16 -19   1    2.21    1.85
 -16  19  -1    0.63    1.83
  16 -19   2    2.33    1.87
 -16  19  -2    2.10    1.99
  16 -19   3   16.17    2.60
 -16  19  -3   15.79    2.70
  16 -19   4    6.33    2.01
 -16  19  -4    0.16    1.99
  16 -19   5    6.07    2.05
 -16  19  -5    7.07    2.51
  16 -19   6    1.79    1.84
 -16  19  -6    0.05    2.33
  17 -20  -4    4.08    1.88
  17 -20  -3    1.75    1.77
  17 -20  -2    3.43    1.75
  17 -20  -1    4.43    1.98
 -17  20   1    2.92    2.05
  17 -20   0   -1.36    1.50
 -17  20   0    0.96    1.94
  17 -20   1    2.81    1.86
 -17  20  -1    3.97    2.08
  17 -20   2   -0.66    1.78
 -17  20  -2   -0.29    2.08
  17 -20   3    0.01    1.83
 -17  20  -3    3.68    2.36
  17 -20   4    6.67    2.28
 -17  20  -4    5.92    2.59
  21 -17   1    3.16    2.05
  21 -17   0    0.94    1.78
  21 -17  -1    1.58    1.81
  20 -16   5    1.81    1.84
  20 -16   4    9.50    2.28
  20 -16   3    6.50    2.15
  20 -16   2    5.80    1.99
  20 -16   1   -0.44    1.63
  20 -16   0    2.49    1.77
  20 -16  -1    1.71    1.78
  20 -16  -2    4.55    2.00
  20 -16  -3    7.25    2.15
  20 -16  -4   12.97    2.49
  20 -16  -5    1.90    1.88
  19 -15   7    2.30    1.90
  19 -15   6    3.06    1.92
  19 -15   5    3.66    1.93
  19 -15   4    1.14    1.57
  19 -15   3   20.67    2.76
  19 -15   2    1.72    1.64
  19 -15   1    5.02    1.84
  19 -15   0    1.90    1.65
  19 -15  -1    2.70    1.78
  19 -15  -2    1.01    1.55
  19 -15  -3   14.67    2.46
  19 -15  -4   -1.93    1.37
  19 -15  -5    8.97    2.13
  19 -15  -6    1.80    1.73
  19 -15  -7    2.02    1.83
  18 -14   8    0.34    1.73
  18 -14   7    2.74    1.80
  18 -14   6    1.36    1.68
  18 -14   5   -1.41    1.45
  18 -14   4    0.86    1.52
  18 -14   3    6.29    1.79
  18 -14   2    0.71    1.50
  18 -14   1    2.30    1.56
  18 -14   0    0.35    1.43
  18 -14  -1    0.29    1.43
  18 -14  -2    0.89    1.54
  18 -14  -3    4.64    1.73
  18 -14  -4    3.25    1.78
  18 -14  -5    0.60    1.65
  18 -14  -6   -0.21    1.53
  18 -14  -7    0.24    1.67
  18 -14  -8    0.27    1.58
  17 -13   9    0.26    1.65
  17 -13   8   10.52    2.27
  17 -13   7    5.15    1.96
  17 -13   6    0.78    1.60
  17 -13   5    3.12    1.63
  17 -13   4    4.29    1.70
  17 -13   3   15.91    2.27
  17 -13   2    7.91    1.87
  17 -13   1    3.22    1.65
  17 -13   0   11.47    2.01
  17 -13  -1    5.70    1.71
  17 -13  -2    2.78    1.59
  17 -13  -3   11.06    2.05
  17 -13  -4    3.47    1.69
  17 -13  -5    2.00    1.46
  17 -13  -6    0.14    1.55
  17 -13  -7    4.60    1.85
  16 -12  10    3.75    2.14
  16 -12  10    6.78    2.08
  16 -12   9    1.85    1.87
  16 -12   9    8.52    2.27
  16 -12   8    4.19    1.83
  16 -12   7    9.25    2.03
  16 -12   6    0.06    1.47
  16 -12   5    0.55    1.34
  16 -12   4   46.34    3.17
  16 -12   3   -0.03    1.28
  16 -12   3   -0.38    1.27
  16 -12   2   -1.74    1.18
  16 -12   2    4.18    1.57
  16 -12   1   21.70    2.42
  16 -12   1   16.90    2.20
  16 -12   0    6.72    1.66
  16 -12   0    9.58    1.87
  16 -12  -1   18.24    2.21
  16 -12  -1   19.66    2.37
  16 -12  -2    1.31    1.33
  16 -12  -2   -0.16    1.27
  16 -12  -3    0.95    1.41
  16 -12  -3    0.12    1.38
  16 -12  -4   47.82    3.10
  16 -12  -5    3.14    1.50
  15 -11  11   13.45    2.80
  15 -11  11    6.59    2.15
  15 -11  10    1.39    1.68
  15 -11  10    1.20    1.99
  15 -11   9    3.88    2.02
  15 -11   9    0.09    1.63
  15 -11   8    4.43    1.99
  15 -11   8   -0.47    1.50
  15 -11   7    0.39    1.51
  15 -11   6    8.94    1.91
  15 -11   5   24.92    2.53
  15 -11   4    2.22    1.42
  15 -11   3   34.97    2.68
  15 -11   2   22.33    2.33
  15 -11   2   25.09    2.59
  15 -11   1    1.01    1.27
  15 -11   1    0.53    1.21
  15 -11   0   -1.86    1.07
  15 -11   0    0.14    1.25
  15 -11  -1    0.91    1.26
  15 -11  -1   -0.83    1.13
  15 -11  -2   23.18    2.30
  15 -11  -2   16.68    2.14
  15 -11  -3   31.87    2.67
  15 -11  -3   31.33    2.80
  15 -11  -4   -0.40    1.19
  15 -11  -4    2.33    1.34
  15 -11  -5   28.27    2.80
 -14  10 -12    6.22    2.00
  14 -10  12   12.14    2.75
  14 -10  12    4.52    1.99
 -14  10 -11    3.29    1.76
  14 -10  11    4.37    1.88
  14 -10  11    3.99    2.18
 -14  10 -10    5.55    1.72
  14 -10  10    4.33    2.18
  14 -10  10    1.69    1.56
 -14  10  -9    3.66    1.51
  14 -10   9    6.44    2.18
  14 -10   9    1.32    1.53
 -14  10  -8    0.07    1.10
  14 -10   8    2.16    1.43
  14 -10   8    0.54    1.72
 -14  10  -7    1.38    1.11
  14 -10   7    0.48    1.63
  14 -10   7   -1.14    1.36
 -14  10  -6    8.10    1.23
  14 -10   6    6.56    1.91
  14 -10   6    9.27    1.75
 -14  10  -5    1.71    0.85
  14 -10   5   -1.00    1.14
 -14  10  -4   25.10    1.45
  14 -10   4   25.85    2.44
  14 -10   3   13.55    1.93
  14 -10   2   14.15    1.27
  14 -10   2   13.24    1.85
  14 -10   2   13.70    1.91
  14 -10   1    6.35    0.87
  14 -10   1    5.72    1.42
  14 -10   1    7.29    1.54
  14 -10   1    5.33    1.09
  14 -10   1    5.34    0.66
  14 -10   0    0.20    0.59
  14 -10   0   -0.62    0.69
  14 -10   0    1.76    1.22
  14 -10   0    0.71    1.15
  14 -10  -1    6.44    1.43
  14 -10  -1    7.26    1.54
  14 -10  -1    5.94    0.71
  14 -10  -2   15.07    1.93
  14 -10  -2   15.18    1.91
  14 -10  -3   13.71    1.89
 -14  10   4   26.31    1.37
  14 -10  -4   28.56    2.57
  14 -10  -4   25.14    1.37
 -14  10   5   -0.23    0.62
  14 -10  -5    0.41    1.29
  14 -10  -5    0.53    0.71
 -14  10   6    9.63    1.06
  14 -10  -6    8.69    1.23
  14 -10  -6    9.02    1.77
 -14  10   7    0.61    0.88
  14 -10  -7    0.31    1.42
  14 -10  -7    0.74    1.00
  14 -10  -8   -0.09    1.15
  14 -10  -9    1.85    1.33
 -14  10  11    2.85    1.60
 -14  10  12    6.87    1.90
  13  -9  13    2.83    2.30
 -13   9 -12    0.23    1.62
  13  -9  12    1.37    1.68
  13  -9  12    5.05    2.39
 -13   9 -11    0.63    1.55
  13  -9  11    0.87    1.94
  13  -9  11   -0.25    1.46
 -13   9 -10    0.05    1.49
  13  -9  10    0.97    1.37
  13  -9  10   -1.48    1.69
 -13   9  -9    1.85    1.30
  13  -9   9    0.62    1.78
  13  -9   9    2.64    1.57
 -13   9  -8   13.40    1.77
  13  -9   8   14.76    2.46
  13  -9   8    9.47    1.88
 -13   9  -7    5.04    1.23
  13  -9   7    5.04    1.79
  13  -9   7    6.95    1.60
 -13   9  -6   12.80    1.45
  13  -9   6   14.94    1.97
  13  -9   6   12.34    2.04
 -13   9  -5   11.55    1.30
  13  -9   5   16.86    2.27
  13  -9   5   13.38    1.83
 -13   9  -4   18.22    1.34
  13  -9   4   16.03    1.97
 -13   9  -3    0.76    0.56
  13  -9   3   -0.31    1.01
  13  -9   2    6.24    0.92
  13  -9   2    8.17    1.25
  13  -9   2    3.08    1.20
  13  -9   1   11.02    1.25
  13  -9   1   11.44    1.04
  13  -9   1    9.77    0.80
  13  -9   1    9.86    1.56
  13  -9   1    9.03    1.51
  13  -9   0   46.04    1.49
  13  -9   0   40.38    1.98
  13  -9   0   44.48    1.85
  13  -9   0   49.35    2.83
  13  -9   0   45.50    2.68
  13  -9  -1   10.69    1.59
  13  -9  -1    8.52    1.51
  13  -9  -1   10.49    0.89
  13  -9  -1   11.52    0.93
  13  -9  -2    6.23    1.39
 -13   9   3   -0.46    0.52
  13  -9  -3    0.07    0.80
  13  -9  -3    1.14    1.17
  13  -9  -3    1.42    0.53
 -13   9   4   18.80    1.20
  13  -9  -4   15.85    1.37
  13  -9  -4   15.67    1.97
 -13   9   5   12.59    1.14
  13  -9  -5   15.40    2.06
 -13   9   6   12.93    1.27
 -13   9   6   14.05    0.80
  13  -9  -6   11.70    1.88
 -13   9   7    5.30    1.05
  13  -9  -7    4.95    1.64
  13  -9  -7    4.47    1.20
 -13   9   8   12.85    1.50
  13  -9  -8   12.22    1.68
 -13   9   9    2.49    1.18
  13  -9  -9    2.84    1.33
 -13   9  10    1.38    1.09
  13  -9 -10    0.86    1.47
 -13   9  11    0.43    1.40
  13  -9 -11   -0.24    1.47
 -13   9  12    2.94    1.54
  13  -9 -12   -0.13    1.72
 -13   9  13    2.97    1.71
 -12   8 -13    2.97    1.89
  12  -8  13    0.42    2.10
 -12   8 -12   -1.22    1.57
  12  -8  12    2.39    2.05
  12  -8  12    0.89    1.53
 -12   8 -11   -2.32    1.41
  12  -8  11   -1.60    1.34
  12  -8  11    1.08    1.91
 -12   8 -10   -0.10    1.34
  12  -8  10    1.71    1.80
  12  -8  10    3.41    1.56
 -12   8  -9    9.02    1.65
  12  -8   9    6.71    1.70
  12  -8   9    7.23    2.03
 -12   8  -8    4.49    1.32
  12  -8   8    4.09    1.44
  12  -8   8    6.93    1.94
 -12   8  -7   23.17    1.97
  12  -8   7   21.05    2.57
  12  -8   7   21.89    2.24
 -12   8  -6    7.52    1.23
  12  -8   6    4.99    1.71
  12  -8   6    7.07    1.50
 -12   8  -5    2.65    0.91
  12  -8   5    3.67    1.49
  12  -8   5   -0.26    1.02
 -12   8  -4    9.75    1.04
  12  -8   4    9.12    1.70
  12  -8   4    6.58    1.44
 -12   8  -3    0.87    0.60
  12  -8   3    1.16    1.04
  12  -8   2    0.47    0.88
  12  -8   2   -0.71    0.91
  12  -8   2   -0.05    0.61
  12  -8   1   40.16    1.63
  12  -8   1   38.28    1.78
  12  -8   1   35.61    2.29
  12  -8   1   44.27    2.59
  12  -8   1   38.67    2.01
  12  -8   0   17.36    1.32
  12  -8   0   13.94    1.72
  12  -8   0   17.43    1.17
  12  -8   0   14.98    0.86
  12  -8   0   17.56    1.81
  12  -8  -1   35.55    2.33
  12  -8  -1   39.16    1.63
  12  -8  -1   34.28    1.54
  12  -8  -1   35.88    2.37
  12  -8  -2    0.69    0.41
  12  -8  -2    0.41    0.79
  12  -8  -2    1.01    1.03
  12  -8  -2    0.66    0.38
  12  -8  -2    0.80    0.34
 -12   8   3    0.56    0.56
  12  -8  -3    0.64    1.09
  12  -8  -3    1.04    0.73
 -12   8   4    9.10    0.94
 -12   8   4    9.72    1.55
  12  -8  -4    9.49    1.02
  12  -8  -4    8.11    1.51
 -12   8   5    2.81    0.47
 -12   8   5    3.28    0.80
 -12   8   5    1.91    1.16
  12  -8  -5    0.77    1.21
  12  -8  -5    2.08    0.60
 -12   8   6    7.21    1.06
 -12   8   6    6.22    0.75
  12  -8  -6    6.58    0.54
  12  -8  -6    7.58    1.66
 -12   8   7   20.82    1.59
 -12   8   7   17.58    1.30
  12  -8  -7   20.83    2.33
 -12   8   8    4.99    0.94
 -12   8   8    3.51    1.13
 -12   8   9    8.56    1.21
 -12   8   9    7.61    1.38
  12  -8 -10    1.84    1.45
 -12   8  11    1.07    1.32
  12  -8 -11    0.47    1.59
 -12   8  12   -0.11    1.39
  12  -8 -12   -1.61    1.58
 -12   8  13    0.84    1.67
  12  -8 -13    1.16    1.84
 -11   7 -14    1.84    1.95
  11  -7  14    6.22    2.44
 -11   7 -13    1.91    1.80
  11  -7  13    1.17    2.06
 -11   7 -12    2.71    1.81
  11  -7  12    4.83    2.17
 -11   7 -11    9.19    1.97
  11  -7  11   10.40    2.46
  11  -7  11   11.07    1.88
 -11   7 -10   12.18    1.92
  11  -7  10   10.97    2.35
  11  -7  10    7.55    1.76
 -11   7  -9    4.06    1.42
  11  -7   9    1.03    1.74
  11  -7   9    2.45    1.40
 -11   7  -8   -0.27    1.11
  11  -7   8   -0.41    1.16
  11  -7   8   -0.87    1.44
 -11   7  -7    3.20    1.16
  11  -7   7    4.03    1.28
  11  -7   7    5.31    1.73
 -11   7  -6    3.62    1.08
  11  -7   6    2.78    1.34
  11  -7   6    2.80    1.16
 -11   7  -5   24.67    1.64
  11  -7   5   22.60    2.07
  11  -7   5   24.18    2.32
 -11   7  -4   39.29    1.88
  11  -7   4   36.49    2.50
  11  -7   4   35.14    2.33
 -11   7  -3   19.47    1.26
  11  -7   3   24.28    1.67
  11  -7   3   17.95    1.97
  11  -7   3   20.63    1.89
 -11   7  -2   13.27    0.93
  11  -7   2   12.33    1.13
  11  -7   2    9.90    1.42
  11  -7   2   12.06    1.31
  11  -7   1    3.52    0.74
  11  -7   1    3.37    1.12
  11  -7   1    3.76    0.88
  11  -7   1    3.27    0.61
  11  -7   0    0.87    0.56
  11  -7   0    1.33    0.95
  11  -7   0   -0.73    0.38
  11  -7   0   -0.13    0.63
  11  -7   0    0.87    0.93
  11  -7   0    1.30    0.37
  11  -7  -1    2.31    1.04
  11  -7  -1    2.85    0.37
  11  -7  -1    1.85    0.91
  11  -7  -1    2.33    0.42
  11  -7  -1    2.74    0.63
  11  -7  -1    2.78    0.63
 -11   7   2   11.07    0.91
  11  -7  -2    7.90    1.30
  11  -7  -2   14.24    1.28
  11  -7  -2   11.46    0.71
  11  -7  -2   12.22    0.81
 -11   7   3   18.47    1.19
  11  -7  -3   20.37    1.93
  11  -7  -3   19.09    1.44
 -11   7   4   34.27    1.24
 -11   7   4   32.54    1.60
 -11   7   4   37.36    2.36
  11  -7  -4   33.59    2.33
  11  -7  -4   33.46    1.65
 -11   7   5   22.98    1.49
 -11   7   5   24.13    1.15
 -11   7   5   24.48    2.20
  11  -7  -5   22.40    0.87
  11  -7  -5   23.43    2.17
  11  -7  -5   22.14    1.21
 -11   7   6    2.58    1.19
 -11   7   6    3.48    0.89
 -11   7   6    2.97    0.69
  11  -7  -6    2.90    1.30
  11  -7  -6    2.61    0.56
 -11   7   7    3.69    0.99
 -11   7   7    2.17    0.77
  11  -7  -7    3.67    0.74
 -11   7   8   -0.87    0.77
  11  -7  -8   -0.12    0.77
 -11   7   9    1.56    0.96
 -11   7  10    9.62    1.76
 -11   7  11   10.05    1.85
  11  -7 -11   10.31    1.97
 -11   7  12    2.09    1.52
  11  -7 -12    1.96    1.76
 -11   7  13    3.73    1.69
  11  -7 -13    1.11    1.87
 -11   7  14    0.62    1.54
  11  -7 -14   -0.94    1.76
 -10   6 -14   -0.22    1.81
  10  -6  14   -3.56    1.85
 -10   6 -13    1.24    1.69
  10  -6  13    2.17    2.01
 -10   6 -12   17.93    2.54
  10  -6  12   13.07    2.56
 -10   6 -11   10.55    2.10
  10  -6  11    9.58    1.81
  10  -6  11   14.11    2.49
 -10   6 -10    1.39    1.38
  10  -6  10    0.72    1.22
  10  -6  10   -0.30    1.71
 -10   6  -9    2.66    1.37
  10  -6   9    5.73    1.46
  10  -6   9    4.43    1.83
 -10   6  -8   14.79    1.79
  10  -6   8   13.60    2.18
  10  -6   8   14.68    1.78
 -10   6  -7    3.65    1.19
  10  -6   7    2.05    1.10
  10  -6   7    1.54    1.47
 -10   6  -6    8.32    1.25
  10  -6   6    6.17    1.56
  10  -6   6    7.69    1.34
 -10   6  -5   22.26    1.60
  10  -6   5   19.86    1.83
  10  -6   5   21.60    2.23
 -10   6  -4   56.82    2.33
  10  -6   4   52.29    2.91
  10  -6   4   55.96    2.73
 -10   6  -3   61.65    2.37
  10  -6   3   67.90    3.26
  10  -6   3   65.34    2.92
 -10   6  -2   12.29    0.93
  10  -6   2   12.11    1.09
  10  -6   2   10.71    1.25
  10  -6   2   11.40    1.44
  10  -6   1    2.21    0.50
  10  -6   1    0.81    0.89
  10  -6   1    2.27    0.77
  10  -6   1    1.46    0.64
  10  -6   0   55.98    2.71
  10  -6   0   50.91    1.78
  10  -6   0   53.20    2.55
  10  -6   0   52.96    2.14
  10  -6   0   51.95    2.00
  10  -6   0   54.29    1.81
 -10   6   1    1.80    0.58
  10  -6  -1    1.76    0.44
  10  -6  -1    1.30    0.80
  10  -6  -1    1.02    0.40
  10  -6  -1    0.50    0.54
  10  -6  -1    1.38    0.56
  10  -6  -1    0.93    0.93
 -10   6   2    9.73    0.90
  10  -6  -2   12.66    1.22
  10  -6  -2    9.36    1.35
  10  -6  -2   12.49    0.77
 -10   6   3   67.57    3.09
 -10   6   3   61.98    2.29
 -10   6   3   61.09    1.96
  10  -6  -3   62.94    2.01
  10  -6  -3   65.90    3.04
  10  -6  -3   63.33    2.49
 -10   6   4   52.45    1.82
 -10   6   4   52.09    2.14
 -10   6   4   51.66    2.78
  10  -6  -4   50.97    1.77
  10  -6  -4   54.15    2.82
  10  -6  -4   56.80    2.09
 -10   6   5   19.07    1.17
 -10   6   5   19.18    1.39
 -10   6   5   20.81    2.01
  10  -6  -5   21.29    1.06
  10  -6  -5   20.15    1.09
  10  -6  -5   22.72    2.07
 -10   6   6    6.32    0.84
 -10   6   6    4.80    0.99
 -10   6   6    4.38    1.27
  10  -6  -6    4.45    1.29
  10  -6  -6    5.31    0.79
 -10   6   7    2.65    1.20
 -10   6   7    4.64    0.90
 -10   6   7    2.11    0.69
  10  -6  -7    2.66    0.83
 -10   6   8   13.73    1.34
 -10   6   8   11.04    1.17
  10  -6  -8   13.83    1.35
  10  -6  -9    4.42    1.11
 -10   6  10    1.45    1.17
  10  -6 -10    3.25    1.23
 -10   6  11   11.94    1.87
 -10   6  12   12.73    2.07
 -10   6  13    1.66    1.55
  10  -6 -13    1.53    1.90
 -10   6  14   -2.29    1.34
  10  -6 -14   -0.12    1.87
  -9   5 -14    0.33    1.79
   9  -5  14    1.03    2.16
  -9   5 -13    0.51    1.86
   9  -5  13    3.86    2.07
  -9   5 -12    5.10    1.86
   9  -5  12    5.25    2.14
  -9   5 -11    4.78    1.69
   9  -5  11    6.60    2.09
  -9   5 -10    0.88    1.31
   9  -5  10    2.73    1.24
   9  -5  10    0.42    1.67
  -9   5  -9    2.43    1.33
   9  -5   9    1.46    1.15
   9  -5   9    1.09    1.40
  -9   5  -8    1.65    1.21
   9  -5   8    2.00    1.40
   9  -5   8    1.66    1.06
  -9   5  -7    2.95    1.13
   9  -5   7    2.29    1.40
   9  -5   7    1.07    1.04
  -9   5  -6    3.53    1.05
   9  -5   6    4.33    1.43
   9  -5   6    4.45    1.06
  -9   5  -5   14.82    1.41
   9  -5   5   15.27    1.89
   9  -5   5   16.00    1.58
  -9   5  -4   13.24    1.21
   9  -5   4    9.06    1.55
   9  -5   4   15.28    1.52
  -9   5  -3   22.57    1.43
   9  -5   3   25.61    2.02
   9  -5   3   26.50    1.88
   9  -5   3   25.21    1.84
  -9   5  -2    3.49    0.68
   9  -5   2    6.53    1.02
   9  -5   2    5.61    0.82
   9  -5   2    5.02    0.71
   9  -5   2    4.37    1.01
   9  -5   2    6.14    1.29
   9  -5   1    1.28    0.60
   9  -5   1    1.81    0.50
   9  -5   1    2.74    0.92
   9  -5   1    1.83    0.89
   9  -5   1    2.27    0.76
   9  -5   0    3.71    0.54
   9  -5   0    3.82    0.74
   9  -5   0    3.21    0.89
   9  -5   0    4.91    0.70
   9  -5   0    4.18    0.55
   9  -5   0    3.27    0.95
  -9   5   1    2.34    0.59
   9  -5  -1    0.22    0.43
   9  -5  -1    0.43    0.39
   9  -5  -1   -0.90    0.68
   9  -5  -1    0.63    0.52
   9  -5  -1    1.62    0.88
  -9   5   2    5.11    0.73
   9  -5  -2    3.34    1.03
   9  -5  -2    4.09    0.54
   9  -5  -2    4.27    0.86
  -9   5   3   23.33    1.82
  -9   5   3   25.62    1.10
  -9   5   3   24.18    1.34
   9  -5  -3   23.62    1.40
   9  -5  -3   23.09    1.10
   9  -5  -3   22.70    1.65
  -9   5   4   13.40    1.54
  -9   5   4   11.95    1.10
  -9   5   4   11.12    0.89
   9  -5  -4   13.42    1.00
   9  -5  -4   13.56    0.91
   9  -5  -4   12.14    1.50
  -9   5   5   16.15    1.70
  -9   5   5   17.45    1.38
  -9   5   5   15.72    1.08
   9  -5  -5   13.96    1.65
   9  -5  -5   16.98    1.13
   9  -5  -5   16.58    0.91
  -9   5   6    4.35    0.71
  -9   5   6    3.80    0.79
  -9   5   6    1.41    0.93
   9  -5  -6    2.44    1.12
   9  -5  -6    3.94    0.83
  -9   5   7    1.26    1.00
  -9   5   7    1.72    0.72
   9  -5  -7    2.00    0.88
  -9   5   8    1.91    0.81
  -9   5   8    0.78    1.09
   9  -5  -8    1.27    0.97
  -9   5   9    0.41    0.95
   9  -5  -9    2.14    1.11
  -9   5  10    2.12    1.25
   9  -5 -10    1.29    1.23
  -9   5  11    5.52    1.58
   9  -5 -11    5.14    1.51
  -9   5  12    4.65    1.51
   9  -5 -12    5.91    1.66
  -9   5  13   -0.55    1.34
  -9   5  14    0.20    1.34
   9  -5 -14   -0.66    1.90
  -8   4 -15   -2.59    1.83
   8  -4  15    1.79    2.18
  -8   4 -14    7.25    2.27
   8  -4  14   11.34    2.69
  -8   4 -13    2.63    1.86
   8  -4  13   -2.32    1.80
  -8   4 -12    0.37    1.59
   8  -4  12    2.84    1.97
  -8   4 -11    1.41    1.48
   8  -4  11    1.03    1.83
  -8   4 -10    4.76    1.58
   8  -4  10    3.14    1.80
   8  -4  10    5.83    1.37
  -8   4  -9    0.43    1.24
   8  -4   9    1.54    1.05
   8  -4   9    1.39    1.54
  -8   4  -8   47.10    2.76
   8  -4   8   47.21    3.13
   8  -4   8   49.67    2.52
  -8   4  -7    0.19    1.00
   8  -4   7   -0.98    0.83
   8  -4   7    1.09    1.30
  -8   4  -6   28.97    1.90
   8  -4   6   26.91    2.15
   8  -4   6   26.67    1.82
  -8   4  -5    8.96    1.17
   8  -4   5    7.39    1.20
   8  -4   5    9.90    1.53
  -8   4  -4    8.83    1.09
   8  -4   4    9.14    1.18
   8  -4   4    7.81    1.43
  -8   4  -3    5.22    0.85
   8  -4   3    4.72    0.79
   8  -4   3    4.77    1.05
   8  -4   3    6.85    1.29
   8  -4   3    5.59    1.05
  -8   4  -2   18.74    1.17
   8  -4   2   16.35    1.45
   8  -4   2   18.76    1.45
   8  -4   2   16.62    1.22
   8  -4   2   16.85    1.23
   8  -4   2   18.63    1.60
   8  -4   2   16.20    1.56
  -8   4  -1   13.72    1.42
   8  -4   1   11.96    0.94
   8  -4   1   12.57    1.00
   8  -4   1   10.84    1.09
  -8   4   0  107.48    3.46
  -8   4   0  107.66    3.99
   8  -4   0  109.84    3.26
   8  -4   0  111.33    3.33
   8  -4   0  112.16    3.43
  -8   4   1   12.00    1.24
  -8   4   1   13.40    1.01
   8  -4  -1   11.21    1.27
   8  -4  -1   10.47    0.78
   8  -4  -1   12.97    0.95
  -8   4   2   14.33    1.07
  -8   4   2   17.86    0.91
   8  -4  -2   16.65    0.96
   8  -4  -2   17.40    1.52
  -8   4   3    5.37    0.80
  -8   4   3    5.27    1.05
  -8   4   3    5.55    0.63
   8  -4  -3    5.89    1.01
   8  -4  -3    5.57    0.63
  -8   4   4    8.70    0.99
  -8   4   4    7.59    1.23
  -8   4   4    8.84    0.82
   8  -4  -4    8.57    0.80
   8  -4  -4    8.25    1.24
  -8   4   5    8.70    0.84
  -8   4   5    7.29    1.00
  -8   4   5    9.32    1.28
  -8   4   5    8.55    0.92
   8  -4  -5   10.04    0.97
   8  -4  -5    9.04    0.72
   8  -4  -5    8.58    1.33
  -8   4   6   28.66    1.59
  -8   4   6   28.37    2.07
  -8   4   6   32.68    1.62
   8  -4  -6   29.75    1.66
  -8   4   7   -0.04    0.67
  -8   4   7    0.02    0.93
   8  -4  -7    0.05    0.83
  -8   4   8   48.10    2.86
  -8   4   8   47.22    2.35
   8  -4  -8   49.57    2.44
  -8   4   9   -0.23    0.90
  -8   4   9    0.18    1.00
   8  -4  -9    0.12    1.13
  -8   4  10    6.16    1.41
   8  -4 -10    5.52    1.47
  -8   4  11    1.87    1.26
   8  -4 -11    0.51    1.25
  -8   4  12    1.68    1.46
   8  -4 -12    3.40    1.64
  -8   4  13    3.12    1.48
   8  -4 -13    1.75    1.62
  -8   4  14   10.39    2.15
   8  -4 -14    7.32    2.46
  -8   4  15    1.95    1.66
   8  -4 -15   -0.55    2.02
  -7   3 -15   14.77    2.71
   7  -3  15    8.39    2.59
  -7   3 -14    1.70    1.90
   7  -3  14   -0.58    2.13
  -7   3 -13    2.11    1.76
   7  -3  13   -2.67    1.73
  -7   3 -12    0.63    1.60
   7  -3  12    0.06    1.80
  -7   3 -11   13.11    2.12
   7  -3  11    9.83    2.23
  -7   3 -10    1.99    1.43
   7  -3  10    0.71    1.63
  -7   3  -9   56.53    3.16
   7  -3   9   58.90    3.56
   7  -3   9   58.16    2.80
  -7   3  -8    6.43    1.40
   7  -3   8    7.40    1.20
   7  -3   8    9.75    1.84
  -7   3  -7   66.62    3.07
   7  -3   7   65.15    2.79
   7  -3   7   65.06    3.32
  -7   3  -6    3.90    1.07
   7  -3   6    4.09    0.97
   7  -3   6    2.78    1.23
  -7   3  -5    0.46    0.76
  -7   3  -5   -0.65    0.69
   7  -3   5    1.60    1.14
   7  -3   5    0.08    0.69
  -7   3  -4    3.79    0.89
   7  -3   4    2.53    0.75
   7  -3   4    2.04    1.13
   7  -3   4    4.15    1.03
   7  -3   4    3.32    0.86
  -7   3  -3  101.92    3.43
  -7   3  -3  104.27    3.93
   7  -3   3  106.89    3.99
   7  -3   3   96.93    3.49
   7  -3   3  102.14    3.44
   7  -3   3  100.68    3.73
  -7   3  -2    0.40    0.83
  -7   3  -2    0.13    0.57
   7  -3   2    1.10    0.58
   7  -3   2    1.06    0.63
   7  -3   2    0.32    0.69
   7  -3   2    1.26    0.89
   7  -3   2    2.62    0.76
  -7   3  -1  317.72    9.43
  -7   3  -1  313.91    8.75
   7  -3   1  306.08    9.41
   7  -3   1  314.44    8.76
   7  -3   1  315.75    8.70
  -7   3   0   15.01    1.10
  -7   3   0   17.55    1.41
   7  -3   0   18.16    0.98
   7  -3   0   15.79    1.00
   7  -3   0   15.00    1.04
  -7   3   1  300.54    9.36
  -7   3   1  317.91    8.56
  -7   3   1  320.13    8.70
   7  -3  -1  322.15    8.67
   7  -3  -1  319.20    8.54
   7  -3  -1  309.65    9.29
  -7   3   2   -0.26    0.67
  -7   3   2    1.13    0.46
  -7   3   2    0.97    0.59
   7  -3  -2    0.31    0.44
   7  -3  -2    0.89    0.75
   7  -3  -2    0.41    0.47
  -7   3   3  102.75    3.74
  -7   3   3   98.66    3.13
  -7   3   3  105.18    3.32
   7  -3  -3   97.27    3.21
   7  -3  -3  105.38    3.75
  -7   3   4    3.17    0.65
  -7   3   4    2.10    0.71
  -7   3   4    3.37    0.61
  -7   3   4    2.93    0.95
   7  -3  -4    3.35    0.68
   7  -3  -4    3.26    0.96
  -7   3   5    0.67    0.64
  -7   3   5    0.08    0.81
  -7   3   5    0.35    0.56
   7  -3  -5    0.93    0.88
   7  -3  -5    1.12    0.71
  -7   3   6    3.39    0.77
  -7   3   6    3.09    1.07
   7  -3  -6    3.42    0.34
   7  -3  -6    4.44    0.98
  -7   3   7   63.10    2.71
  -7   3   7   67.34    3.19
   7  -3  -7   68.52    2.84
  -7   3   8    7.93    1.44
  -7   3   8    8.51    1.34
   7  -3  -8    9.43    1.33
  -7   3   9   63.50    3.32
  -7   3   9   59.76    3.06
   7  -3  -9   57.90    2.94
  -7   3  10    2.02    1.18
   7  -3 -10    1.26    1.28
  -7   3  11   13.13    1.85
   7  -3 -11   17.12    2.16
  -7   3  12   -1.37    1.15
   7  -3 -12    0.27    1.47
  -7   3  13    0.51    1.39
   7  -3 -13   -0.62    1.54
  -7   3  14    0.36    1.41
   7  -3 -14    2.53    1.91
  -7   3  15   12.49    2.28
   7  -3 -15    8.69    2.45
   7  -3 -15    9.84    2.37
  -6   2 -15    1.42    2.04
   6  -2  15   -1.68    2.02
  -6   2 -14    1.90    1.94
   6  -2  14    1.56    2.07
  -6   2 -13    4.16    1.97
   6  -2  13    3.96    2.04
  -6   2 -12   -1.88    1.54
   6  -2  12   -1.12    1.72
  -6   2 -11    0.24    1.57
   6  -2  11    1.64    1.70
  -6   2 -10    1.46    1.39
   6  -2  10   -0.15    1.34
  -6   2  -9   22.09    2.24
   6  -2   9   23.05    2.48
  -6   2  -8   16.76    1.87
   6  -2   8   17.95    2.05
   6  -2   8   15.45    1.46
  -6   2  -7    3.27    1.11
  -6   2  -7    5.95    0.97
   6  -2   7    0.91    0.77
   6  -2   7    1.39    1.21
  -6   2  -6    7.74    1.02
  -6   2  -6    7.94    1.23
   6  -2   6    7.40    1.48
   6  -2   6    6.61    0.98
  -6   2  -5    6.96    0.97
  -6   2  -5    8.82    1.19
   6  -2   5    8.91    1.04
   6  -2   5    8.33    1.39
  -6   2  -4   22.50    1.55
  -6   2  -4   28.02    1.92
   6  -2   4   29.80    2.07
   6  -2   4   27.56    1.85
   6  -2   4   27.11    1.60
   6  -2   4   28.26    1.66
  -6   2  -3    0.91    0.66
  -6   2  -3    1.13    0.76
   6  -2   3    1.99    0.75
   6  -2   3    1.38    0.66
   6  -2   3    2.30    0.84
   6  -2   3    2.04    0.96
  -6   2  -2    4.72    0.73
  -6   2  -2    4.31    0.89
   6  -2   2    5.25    0.87
   6  -2   2    4.74    0.75
   6  -2   2    4.24    0.99
   6  -2   2    4.03    0.73
  -6   2  -1   44.45    1.76
  -6   2  -1   43.30    2.13
   6  -2   1   52.80    1.81
   6  -2   1   48.69    1.85
   6  -2   1   45.20    2.13
  -6   2   0   66.83    2.66
  -6   2   0   69.96    2.42
   6  -2   0   70.44    2.38
   6  -2   0   69.96    2.35
   6  -2   0   72.83    2.29
  -6   2   1   49.99    2.07
  -6   2   1   49.30    1.85
  -6   2   1   49.02    1.73
   6  -2  -1   45.23    1.67
   6  -2  -1   47.77    2.08
   6  -2  -1   48.20    1.83
  -6   2   2    4.81    0.72
  -6   2   2    4.63    0.64
  -6   2   2    5.15    0.87
   6  -2  -2    4.15    0.82
   6  -2  -2    3.65    0.59
   6  -2  -2    3.20    0.58
  -6   2   3    2.41    0.60
  -6   2   3    3.14    0.73
  -6   2   3    3.84    0.86
   6  -2  -3    0.86    0.73
   6  -2  -3    0.31    0.53
  -6   2   4   24.95    1.34
  -6   2   4   26.89    1.38
  -6   2   4   28.34    1.67
   6  -2  -4   25.87    1.41
   6  -2  -4   21.99    1.58
  -6   2   5    7.69    1.19
  -6   2   5    8.48    0.93
   6  -2  -5   10.94    1.09
   6  -2  -5    5.81    0.55
  -6   2   6    8.06    1.24
  -6   2   6    7.81    1.00
   6  -2  -6    8.70    0.68
   6  -2  -6    6.72    1.08
  -6   2   7    2.81    0.84
  -6   2   7    2.19    0.85
  -6   2   7    3.57    1.07
   6  -2  -7    3.64    0.52
   6  -2  -7    3.34    1.04
  -6   2   8   17.01    1.80
  -6   2   8   19.05    1.73
   6  -2  -8   16.69    1.72
  -6   2   9   20.13    2.09
  -6   2   9   22.72    1.83
   6  -2  -9   23.00    2.06
  -6   2  10    1.89    1.05
  -6   2  10    1.48    1.10
   6  -2 -10   -0.12    1.25
  -6   2  11   -1.12    1.01
   6  -2 -11    0.41    1.43
  -6   2  12    2.17    1.36
   6  -2 -12    1.43    1.57
  -6   2  13    1.90    1.36
   6  -2 -13    3.70    1.85
  -6   2  14    0.87    1.45
   6  -2 -14    4.44    1.94
  -6   2  15    2.12    1.73
   6  -2 -15    0.41    1.95
   6  -2 -15   -0.19    1.98
  -5   1 -15    3.52    2.13
   5  -1  15    1.24    2.33
  -5   1 -14    2.40    1.94
   5  -1  14    0.17    1.88
  -5   1 -13    0.00    1.64
   5  -1  13    0.28    1.77
  -5   1 -12   23.28    2.69
   5  -1  12   20.06    2.75
  -5   1 -11    0.10    1.28
   5  -1  11   -1.20    1.51
  -5   1 -10   15.32    2.10
   5  -1  10   13.58    2.16
  -5   1  -9    7.20    1.56
   5  -1   9    7.03    1.74
  -5   1  -8    1.09    1.10
  -5   1  -8    0.10    0.72
   5  -1   8   -1.05    0.69
   5  -1   8   -0.05    1.21
  -5   1  -7   31.00    2.15
  -5   1  -7   30.09    1.69
   5  -1   7   30.27    2.35
   5  -1   7   28.44    1.65
  -5   1  -6    5.48    0.86
  -5   1  -6    3.94    1.10
   5  -1   6    0.21    0.96
   5  -1   6    4.41    0.81
  -5   1  -5   16.49    1.19
  -5   1  -5   15.60    1.43
   5  -1   5   12.70    1.32
   5  -1   5   12.58    1.09
   5  -1   5   13.34    1.55
  -5   1  -4  301.17    8.78
  -5   1  -4  302.19    9.18
   5  -1   4  304.32    9.11
   5  -1   4  296.10    8.77
   5  -1   4  299.06    8.35
   5  -1   4  293.43    9.21
  -5   1  -3   33.95    1.92
  -5   1  -3   31.62    1.65
   5  -1   3   33.24    1.96
   5  -1   3   33.10    1.67
   5  -1   3   33.40    1.57
  -5   1  -2    2.65    0.71
  -5   1  -2    4.06    0.90
   5  -1   2    4.38    0.94
   5  -1   2    4.33    0.71
   5  -1   2    3.20    0.64
  -5   1  -1   16.96    1.29
  -5   1  -1   15.69    1.09
   5  -1   1   15.31    1.07
   5  -1   1   19.09    1.16
   5  -1   1   20.47    1.14
   5  -1   1   18.93    1.35
  -5   1   0   18.28    1.29
  -5   1   0   19.42    1.18
  -5   1   0   21.76    1.10
   5  -1   0   17.95    1.11
   5  -1   0   18.65    1.29
   5  -1   0   19.21    1.06
   5  -1   0   20.76    1.13
  -5   1   1   19.50    1.09
  -5   1   1   19.67    1.25
  -5   1   1   20.19    1.07
   5  -1  -1   14.99    1.11
   5  -1  -1   15.10    1.10
   5  -1  -1   15.54    0.97
  -5   1   2    4.27    0.78
  -5   1   2    4.06    0.62
  -5   1   2    4.07    0.70
   5  -1  -2    2.18    0.72
   5  -1  -2    3.58    0.60
   5  -1  -2    4.16    0.62
  -5   1   3   32.24    1.56
  -5   1   3   33.81    1.47
  -5   1   3   34.79    1.69
  -5   1   3   29.03    1.47
   5  -1  -3   35.45    1.66
   5  -1  -3   30.35    1.46
  -5   1   4  281.23    8.62
  -5   1   4  290.51    8.24
  -5   1   4  297.84    8.51
   5  -1  -4  292.53    8.65
   5  -1  -4  293.81    8.52
  -5   1   5   13.44    1.37
  -5   1   5   14.18    1.22
   5  -1  -5   12.98    0.88
   5  -1  -5   14.63    1.30
  -5   1   6    3.34    0.83
  -5   1   6    3.74    0.96
  -5   1   6    3.32    0.85
   5  -1  -6    4.88    1.00
   5  -1  -6    3.85    0.59
  -5   1   7   28.61    1.77
  -5   1   7   26.70    1.99
   5  -1  -7   29.72    1.36
   5  -1  -7   29.96    1.99
  -5   1   8   -0.98    0.90
  -5   1   8   -0.16    0.75
   5  -1  -8    1.60    1.11
   5  -1  -8   -0.54    0.58
  -5   1   9    5.65    1.29
  -5   1   9    7.64    1.34
   5  -1  -9    3.96    1.38
  -5   1  10   13.33    1.83
  -5   1  10   12.74    1.63
   5  -1 -10   14.43    1.96
  -5   1  11    1.01    1.13
   5  -1 -11    2.40    1.57
  -5   1  12   22.91    2.37
   5  -1 -12   20.82    2.51
  -5   1  13   -0.66    1.32
   5  -1 -13    0.67    1.78
  -5   1  14    3.01    1.59
   5  -1 -14   -1.88    1.78
  -5   1  15    2.03    1.73
   5  -1 -15    5.23    2.23
  -4   0 -15    4.59    2.21
   4   0  15    5.08    2.37
  -4   0 -14    3.39    1.99
   4   0  14   -0.19    1.99
  -4   0 -13    6.24    2.12
   4   0  13   10.92    2.41
  -4   0 -12    0.39    1.63
   4   0  12    1.23    1.74
  -4   0 -11   77.92    4.09
   4   0  11   78.38    4.24
  -4   0 -10    1.74    1.34
   4   0  10   -0.48    1.27
  -4   0  -9    4.58    1.43
  -4   0  -9    5.85    0.96
   4   0   9    4.90    1.54
  -4   0  -8   69.93    3.40
  -4   0  -8   73.92    2.75
   4   0   8   75.90    3.66
  -4   0  -7   61.19    2.37
  -4   0  -7   59.40    2.96
   4   0   7   61.11    2.38
   4   0   7   65.48    3.20
  -4   0  -6   19.86    1.74
  -4   0  -6   21.79    1.27
   4   0   6   20.04    1.25
   4   0   6   18.63    1.78
  -4   0  -5  188.17    5.39
  -4   0  -5  185.36    5.99
  -4   0  -5  191.37    6.23
   4   0   5  188.37    6.00
   4   0   5  179.15    5.38
   4   0   5  192.98    6.29
  -4   0  -4   52.32    2.37
  -4   0  -4   51.08    2.21
   4   0   4   51.31    1.89
   4   0   4   51.40    2.39
   4   0   4   50.08    2.39
   4   0   4   52.15    2.29
  -4   0  -3  403.50   11.68
  -4   0  -3  399.20   11.26
   4   0   3  402.11   11.69
   4   0   3  397.34   10.72
   4   0   3  395.27   11.26
  -4   0  -2  198.83    6.26
  -4   0  -2  204.66    6.03
   4   0   2  209.23    6.05
   4   0   2  208.15    5.94
   4   0   2  206.41    6.33
  -4   0  -1  103.99    3.39
  -4   0  -1  101.90    3.22
  -4   0  -1  101.92    3.23
   4   0   1  102.56    3.21
   4   0   1  105.35    3.22
   4   0   1   99.14    3.15
   4   0   1   97.44    3.36
  -4   0   0   13.04    1.08
  -4   0   0   12.77    0.96
  -4   0   0   14.23    0.94
   4   0   0   13.39    0.89
   4   0   0   14.12    1.00
   4   0   0   12.37    0.98
   4   0   0   13.02    1.06
  -4   0   1   99.54    3.22
  -4   0   1  101.63    3.12
  -4   0   1  100.32    3.19
   4   0  -1  101.71    3.21
   4   0  -1  105.61    3.11
   4   0  -1  102.04    3.16
  -4   0   2  205.07    5.92
  -4   0   2  202.10    5.81
  -4   0   2  198.87    5.74
   4   0  -2  202.84    5.74
   4   0  -2  205.05    5.91
   4   0  -2  197.11    5.95
  -4   0   3  385.95   11.25
  -4   0   3  399.92   11.36
  -4   0   3  411.31   10.99
   4   0  -3  391.30   11.36
   4   0  -3  409.82   11.30
  -4   0   4   52.40    2.15
  -4   0   4   49.08    2.13
   4   0  -4   50.74    2.17
  -4   0   5  187.92    5.81
  -4   0   5  182.48    5.77
  -4   0   5  188.88    5.70
   4   0  -5  173.78    5.75
   4   0  -5  177.87    5.42
  -4   0   6   22.26    1.60
  -4   0   6   23.14    1.58
  -4   0   6   17.61    1.37
   4   0  -6   20.49    1.68
   4   0  -6   21.10    1.20
  -4   0   7   56.16    2.77
  -4   0   7   59.23    2.63
   4   0  -7   60.97    2.29
   4   0  -7   59.74    2.85
  -4   0   8   73.00    3.24
  -4   0   8   71.75    3.09
   4   0  -8   69.78    3.30
   4   0  -8   69.47    2.65
  -4   0   9    7.86    1.31
  -4   0   9    8.98    1.44
   4   0  -9    7.94    1.53
   4   0  -9    7.17    1.01
  -4   0  10    1.63    1.10
  -4   0  10    0.24    1.08
   4   0 -10    0.93    1.44
  -4   0  11   75.98    3.70
   4   0 -11   75.43    3.92
  -4   0  12   -0.06    1.25
   4   0 -12   -0.58    1.42
  -4   0  13   14.76    2.10
   4   0 -13   11.41    2.21
  -4   0  14   -0.57    1.38
   4   0 -14    3.89    2.01
  -4   0  15    2.73    1.74
   4   0 -15    5.43    2.29
  -3  -1 -15    0.46    2.06
   3   1  15   -0.64    2.09
  -3  -1 -14   -1.86    1.71
   3   1  14   -2.94    1.61
  -3  -1 -13    4.97    2.01
   3   1  13    3.73    1.90
  -3  -1 -12   25.46    2.78
   3   1  12   29.53    3.04
  -3  -1 -11    2.76    1.47
   3   1  11    5.59    1.78
  -3  -1 -10   16.79    2.16
  -3  -1 -10   14.34    1.33
   3   1  10   11.16    1.96
  -3  -1  -9    1.31    1.19
  -3  -1  -9    0.76    0.67
   3   1   9   -0.83    1.13
  -3  -1  -8   70.17    2.54
  -3  -1  -8   63.59    3.25
   3   1   8   76.96    3.58
  -3  -1  -7   64.47    2.36
  -3  -1  -7   68.86    3.18
   3   1   7   71.45    3.35
  -3  -1  -6    5.18    1.18
  -3  -1  -6    7.10    0.77
   3   1   6    7.31    0.77
   3   1   6    7.47    1.25
  -3  -1  -5    3.34    0.58
  -3  -1  -5    2.23    0.78
  -3  -1  -5    2.65    0.93
   3   1   5    3.50    1.08
   3   1   5    3.38    0.94
   3   1   5    2.95    0.56
   3   1   5    3.50    0.92
  -3  -1  -4  306.38    9.11
  -3  -1  -4  305.36    8.82
   3   1   4  295.67    9.11
   3   1   4  301.42    8.81
   3   1   4  294.19    8.08
  -3  -1  -3    1.44    0.71
  -3  -1  -3    2.37    0.77
   3   1   3    1.76    0.81
   3   1   3    2.06    0.49
   3   1   3    1.88    0.70
  -3  -1  -2   13.38    1.10
  -3  -1  -2   12.46    1.05
   3   1   2   12.02    0.96
   3   1   2   12.86    1.12
   3   1   2   12.17    0.97
  -3  -1  -1   70.74    2.50
  -3  -1  -1   70.29    2.52
  -3  -1  -1   74.46    2.61
   3   1   1   76.72    2.60
   3   1   1   76.98    2.49
   3   1   1   77.54    2.56
   3   1   1   78.46    2.50
  -3  -1   0  145.48    4.30
  -3  -1   0  144.12    4.28
  -3  -1   0  151.58    4.36
   3   1   0  146.63    4.26
   3   1   0  144.48    4.27
   3   1   0  142.24    4.37
   3   1   0  148.77    4.36
  -3  -1   1   75.54    2.43
  -3  -1   1   77.82    2.44
  -3  -1   1   76.04    2.31
   3   1  -1   68.29    2.31
   3   1  -1   70.47    2.39
   3   1  -1   73.59    2.44
   3   1  -1   74.54    2.54
  -3  -1   2   12.43    1.01
  -3  -1   2   14.40    1.08
  -3  -1   2   10.90    0.91
  -3  -1   2   13.39    0.84
   3   1  -2   11.74    0.96
   3   1  -2   11.17    0.92
   3   1  -2   12.79    0.85
  -3  -1   3    1.78    0.66
  -3  -1   3    0.47    0.62
  -3  -1   3    1.81    0.59
   3   1  -3    1.66    0.70
  -3  -1   4  303.20    8.65
  -3  -1   4  303.20    8.60
  -3  -1   4  298.35    8.82
   3   1  -4  282.24    8.80
   3   1  -4  304.24    8.64
  -3  -1   5    3.48    0.81
  -3  -1   5    3.77    0.72
  -3  -1   5    4.69    0.92
   3   1  -5    1.54    0.63
   3   1  -5    3.08    0.96
  -3  -1   6    7.41    0.99
  -3  -1   6    5.56    1.05
   3   1  -6    7.70    0.89
   3   1  -6    5.95    1.21
  -3  -1   7   64.99    2.72
   3   1  -7   62.48    2.50
   3   1  -7   68.80    3.05
  -3  -1   8   71.71    3.10
   3   1  -8   72.41    3.35
   3   1  -8   70.28    2.80
  -3  -1   9    1.61    0.97
   3   1  -9    0.10    1.19
   3   1  -9    0.10    0.79
  -3  -1  10   13.56    1.69
   3   1 -10   12.85    1.95
   3   1 -10   14.77    1.49
  -3  -1  11    0.83    1.22
   3   1 -11    1.77    1.51
  -3  -1  12   25.63    2.42
   3   1 -12   23.81    2.72
  -3  -1  13    5.39    1.62
   3   1 -13    0.97    1.70
  -3  -1  14   -0.41    1.49
   3   1 -14    1.83    1.98
  -3  -1  15   -1.67    1.52
   3   1 -15   -4.29    1.85
  -2  -2 -15    0.94    1.94
   2   2  15   -2.24    1.76
  -2  -2 -14    2.86    1.91
   2   2  14    2.14    2.02
  -2  -2 -13   -2.11    1.54
   2   2  13    1.64    1.76
  -2  -2 -12   19.48    2.55
   2   2  12   15.26    2.34
  -2  -2 -11    0.60    1.30
   2   2  11    0.08    1.41
  -2  -2 -10    4.93    1.63
  -2  -2 -10    8.08    1.01
   2   2  10    8.58    1.66
  -2  -2  -9   11.55    1.02
  -2  -2  -9    8.02    1.61
   2   2   9   10.29    1.76
  -2  -2  -8   -0.17    0.57
  -2  -2  -8   -0.30    1.08
   2   2   8    0.18    1.05
  -2  -2  -7    1.82    0.56
  -2  -2  -7    1.61    0.97
   2   2   7    0.37    1.03
  -2  -2  -6    8.75    1.26
  -2  -2  -6    9.15    0.73
   2   2   6   11.23    1.46
  -2  -2  -5    7.16    0.60
  -2  -2  -5    4.93    1.07
  -2  -2  -5    6.33    1.00
   2   2   5    6.87    1.17
   2   2   5    7.95    1.15
   2   2   5    4.85    0.97
  -2  -2  -4   52.24    2.41
  -2  -2  -4   53.84    2.35
   2   2   4   54.53    1.66
   2   2   4   52.07    2.43
   2   2   4   53.72    2.34
  -2  -2  -3   12.22    1.12
  -2  -2  -3   12.83    1.14
   2   2   3    9.09    1.02
   2   2   3    8.30    0.97
   2   2   3   10.20    0.66
  -2  -2  -2   32.37    1.58
  -2  -2  -2   34.42    1.60
   2   2   2   30.10    1.56
   2   2   2   32.24    1.56
   2   2   2   32.14    1.44
  -2  -2  -1   33.93    1.52
  -2  -2  -1   36.34    1.48
  -2  -2  -1   35.66    1.55
  -2  -2  -1   39.59    1.64
   2   2   1   36.84    1.52
   2   2   1   35.61    1.53
   2   2   1   37.30    1.51
   2   2   1   37.07    1.54
  -2  -2   0    4.60    0.65
  -2  -2   0    4.98    0.54
  -2  -2   0    6.34    0.71
   2   2   0    6.04    0.70
   2   2   0    6.85    0.73
   2   2   0    5.74    0.68
   2   2   0    6.15    0.59
  -2  -2   1   36.97    1.53
  -2  -2   1   35.41    1.49
  -2  -2   1   37.50    1.13
   2   2  -1   34.23    1.45
   2   2  -1   34.36    1.17
   2   2  -1   34.49    1.52
   2   2  -1   35.45    1.14
   2   2  -1   34.98    1.51
  -2  -2   2   30.82    1.48
  -2  -2   2   33.31    1.54
  -2  -2   2   30.93    1.17
  -2  -2   2   29.24    1.44
  -2  -2   2   31.19    1.02
   2   2  -2   32.52    1.45
   2   2  -2   32.86    1.54
  -2  -2   3    8.62    0.97
  -2  -2   3   10.48    0.84
  -2  -2   3    9.03    0.96
  -2  -2   3    9.17    0.69
   2   2  -3   10.66    1.00
   2   2  -3   10.43    0.89
  -2  -2   4   54.12    1.98
  -2  -2   4   54.17    2.33
   2   2  -4   57.82    2.16
   2   2  -4   52.73    2.33
  -2  -2   5    8.05    0.87
  -2  -2   5    7.18    1.05
   2   2  -5    7.77    0.91
   2   2  -5    7.81    1.16
  -2  -2   6    7.36    0.97
   2   2  -6    9.80    1.36
   2   2  -6   10.03    1.07
  -2  -2   7    1.75    0.64
  -2  -2   7    1.44    0.77
   2   2  -7   -0.84    0.96
   2   2  -7    0.25    0.74
  -2  -2   8    1.34    0.65
  -2  -2   8    0.09    0.84
   2   2  -8   -0.88    0.81
   2   2  -8   -0.43    1.09
  -2  -2   9   10.34    1.13
  -2  -2   9   10.90    1.44
   2   2  -9   12.00    1.41
   2   2  -9   10.59    1.77
  -2  -2  10    6.44    1.34
   2   2 -10    9.30    1.76
   2   2 -10    4.96    1.23
  -2  -2  11    2.68    1.28
   2   2 -11   -1.28    1.41
  -2  -2  12   17.77    2.10
   2   2 -12   16.47    2.49
  -2  -2  13    0.30    1.39
   2   2 -13   -0.74    1.66
  -2  -2  14    2.04    1.63
   2   2 -14    1.09    2.03
  -2  -2  15    1.58    1.72
   2   2 -15   -2.15    2.05
  -1  -3 -15    2.30    2.15
   1   3  15    0.26    1.85
  -1  -3 -14   -0.60    1.82
   1   3  14    2.81    1.94
  -1  -3 -13    2.09    1.77
   1   3  13    2.10    1.76
  -1  -3 -12   34.21    3.15
   1   3  12   39.99    3.13
  -1  -3 -11   11.62    2.07
   1   3  11   14.49    2.17
  -1  -3 -10   15.37    2.10
  -1  -3 -10   15.11    1.19
   1   3  10   15.54    2.12
  -1  -3  -9   11.85    1.76
  -1  -3  -9   10.34    0.93
   1   3   9    9.39    1.70
  -1  -3  -8  124.11    4.94
  -1  -3  -8  133.59    3.85
   1   3   8  130.65    5.17
  -1  -3  -7    8.59    1.41
  -1  -3  -7   11.16    0.82
   1   3   7    8.24    1.45
  -1  -3  -6    5.89    0.52
  -1  -3  -6    6.14    1.20
   1   3   6    4.61    1.15
  -1  -3  -5    4.30    1.04
  -1  -3  -5    4.51    0.38
  -1  -3  -5    3.41    0.89
   1   3   5    4.12    0.91
   1   3   5    5.33    1.02
   1   3   5    4.46    0.96
  -1  -3  -4  360.57   10.76
  -1  -3  -4  363.49   10.48
   1   3   4  365.14   10.44
   1   3   4  362.50   10.79
  -1  -3  -3  246.30    7.37
  -1  -3  -3  235.71    7.17
   1   3   3  247.57    7.39
   1   3   3  242.86    7.14
  -1  -3  -2   25.79    1.45
  -1  -3  -2   27.35    1.41
   1   3   2   28.85    1.40
   1   3   2   25.60    1.44
   1   3   2   23.92    1.31
   1   3   2   26.76    1.38
  -1  -3  -1    5.04    0.66
  -1  -3  -1    6.49    0.67
  -1  -3  -1    5.07    0.68
[truncated: 914,547 more chars]
